# Supplementary material for: High-Purity Isolation of Polyphosphate-Rich Stabilisomes Defines Their Conserved Chemical Architecture in Thermophilic Cyanobacteria
Source: Plants (Basel). 2026 Feb 5;15(3):499. doi: 10.3390/plants15030499 (PMC12899096; doi:10.3390/plants15030499)
Supplement: Supplementary file 1 [file plants-15-00499-s001.zip]

Archive with 3 entries (3 files):
- Supplementary Table S2.xlsx
- Supplementary Table S3.xlsx
- Supplementary_Information.pdf
