# Supplementary material for: High-Purity Isolation of Polyphosphate-Rich Stabilisomes Defines Their Conserved Chemical Architecture in Thermophilic Cyanobacteria
Source: Plants (Basel). 2026 Feb 5;15(3):499. doi: 10.3390/plants15030499 (PMC12899096; doi:10.3390/plants15030499)
Supplement: Supplementary file 1 [file plants-15-00499-s001.zip › Supplementary Table S2.xlsx]

## Sheet: S3
Accession	Description	Gene	Biological process	Cellular component	Molecular function	COG	KEGG_Pathways	IPRs	Subcellular_localization	Subcellular_localization	Subcellular_localization	Subcellular_localization
A0A3B7MAG8	Allophycocyanin OS=Thermosynechococcus vestitus E542 OX=2016101 GN=D3A95_04360 PE=3 SV=1	D3A95_04360	GO:0015979 photosynthesis	GO:0030089 phycobilisome;GO:0031676 plasma membrane-derived thylakoid membrane	--	C: Energy production and conversion	ko00196: Photosynthesis - antenna proteins;ko01100: Metabolic pathways	IPR009050: Globin-like superfamily;IPR012128: Phycobilisome, alpha/beta subunit;IPR038719: Phycobilisome, alpha/beta subunit superfamily	--	--	--	--
A0A3B7MGA6	Ribulose bisphosphate carboxylase large chain OS=Thermosynechococcus vestitus E542 OX=2016101 GN=cbbL PE=3 SV=1	cbbL	GO:0009853 photorespiration;GO:0019253 reductive pentose-phosphate cycle	GO:0005737 cytoplasm;GO:0031470 carboxysome	GO:0000287 magnesium ion binding;GO:0004497 monooxygenase activity;GO:0016984 ribulose-bisphosphate carboxylase activity	G: Carbohydrate transport and metabolism	ko00630: Glyoxylate and dicarboxylate metabolism;ko00710: Carbon fixation in photosynthetic organisms;ko01100: Metabolic pathways;ko01110: Biosynthesis of secondary metabolites;ko01120: Microbial metabolism in diverse environments;ko01200: Carbon metabolism	IPR033966: RuBisCO;IPR036376: Ribulose bisphosphate carboxylase, large subunit, C-terminal domain superfamily;IPR036422: RuBisCO large subunit, N-terminal domain superfamily;IPR000685: Ribulose bisphosphate carboxylase, large subunit, C-terminal;IPR020888: Ribulose bisphosphate carboxylase large subunit, type I;IPR017443: Ribulose bisphosphate carboxylase, large subunit, ferrodoxin-like N-termina…	Cytoplasmic	Cytoplasmic	Cytoplasmic	Cytoplasmic
A0A3B7MMJ0	Photosystem I reaction center subunit II OS=Thermosynechococcus vestitus E542 OX=2016101 GN=D3A95_10100 PE=3 SV=1	D3A95_10100	GO:0015979 photosynthesis	GO:0009538 photosystem I reaction center	--	C: Energy production and conversion	ko00195: Photosynthesis;ko01100: Metabolic pathways	IPR036579: Photosystem I, reaction centre subunit PsaD superfamily;IPR003685: Photosystem I PsaD	Cytoplasmic Membrane	Cytoplasmic Membrane	Cytoplasmic Membrane	Cytoplasmic Membrane
P50033	C-phycocyanin beta subunit OS=Thermosynechococcus vestitus (strain NIES-2133 / IAM M-273 / BP-1) OX=197221 GN=cpcB PE=1 SV=1	cpcB	GO:0015979 photosynthesis	GO:0030089 phycobilisome;GO:0031676 plasma membrane-derived thylakoid membrane	--	C: Energy production and conversion	ko00196: Photosynthesis - antenna proteins;ko01100: Metabolic pathways	IPR038719: Phycobilisome, alpha/beta subunit superfamily;IPR009050: Globin-like superfamily;IPR012128: Phycobilisome, alpha/beta subunit;IPR006247: Phycocyanin, beta subunit	--	--	--	--
Q8DLJ8	Photosystem II assembly factor Psb28 protein OS=Thermosynechococcus vestitus (strain NIES-2133 / IAM M-273 / BP-1) OX=197221 GN=psb28 PE=1 SV=1	psb28	GO:0015979 photosynthesis	GO:0009654 photosystem II oxygen evolving complex;GO:0031676 plasma membrane-derived thylakoid membrane	--	C: Energy production and conversion	ko00195: Photosynthesis;ko01100: Metabolic pathways	IPR005610: Photosystem II Psb28, class 1;IPR038676: Photosystem II Psb28, class 1 superfamily	Cytoplasmic Membrane	Cytoplasmic Membrane	Cytoplasmic Membrane	Cytoplasmic Membrane
A0A3B7MID4	Allophycocyanin subunit beta OS=Thermosynechococcus vestitus E542 OX=2016101 GN=apcB PE=3 SV=1	apcB	GO:0015979 photosynthesis	GO:0030089 phycobilisome;GO:0031676 plasma membrane-derived thylakoid membrane	--	C: Energy production and conversion	ko00196: Photosynthesis - antenna proteins;ko01100: Metabolic pathways	IPR006245: Allophycocyanin, beta subunit;IPR009050: Globin-like superfamily;IPR012128: Phycobilisome, alpha/beta subunit;IPR038719: Phycobilisome, alpha/beta subunit superfamily	--	--	--	--
P0A405	Photosystem I P700 chlorophyll a apoprotein A1 OS=Thermosynechococcus vestitus (strain NIES-2133 / IAM M-273 / BP-1) OX=197221 GN=psaA PE=1 SV=1	psaA	GO:0015979 photosynthesis	GO:0009522 photosystem I;GO:0016021 integral component of membrane;GO:0031676 plasma membrane-derived thylakoid membrane	GO:0000287 magnesium ion binding;GO:0009055 electron transfer activity;GO:0016168 chlorophyll binding;GO:0051539 4 iron, 4 sulfur cluster binding	C: Energy production and conversion	ko00195: Photosynthesis;ko01100: Metabolic pathways	IPR036408: Photosystem I PsaA/PsaB superfamily;IPR006243: Photosystem I PsaA;IPR020586: Photosystem I PsaA/PsaB, conserved site;IPR001280: Photosystem I PsaA/PsaB	Cytoplasmic Membrane	Cytoplasmic Membrane	Cytoplasmic Membrane	Cytoplasmic Membrane
A0A3B7MND7	Photosystem I reaction center subunit III OS=Thermosynechococcus vestitus E542 OX=2016101 GN=D3A95_12470 PE=3 SV=1	D3A95_12470	GO:0015979 photosynthesis	GO:0009538 photosystem I reaction center	--	C: Energy production and conversion	ko00195: Photosynthesis;ko01100: Metabolic pathways	IPR003666: Photosystem I PsaF, reaction centre subunit III;IPR036577: Photosystem I PsaF, reaction centre subunit III superfamily	Cytoplasmic Membrane	Cytoplasmic Membrane	Cytoplasmic Membrane	Cytoplasmic Membrane
A0A3B7MB47	Glutamine synthetase OS=Thermosynechococcus vestitus E542 OX=2016101 GN=glnA PE=3 SV=1	glnA	GO:0006542 glutamine biosynthetic process	GO:0005737 cytoplasm	GO:0004356 glutamate-ammonia ligase activity;GO:0005524 ATP binding;GO:0046872 metal ion binding	E: Amino acid transport and metabolism	ko00220: Arginine biosynthesis;ko00250: Alanine, aspartate and glutamate metabolism;ko00630: Glyoxylate and dicarboxylate metabolism;ko00910: Nitrogen metabolism;ko01100: Metabolic pathways;ko01120: Microbial metabolism in diverse environments;ko01230: Biosynthesis of amino acids;ko02020: Two-component system	IPR027303: Glutamine synthetase, glycine-rich site;IPR004809: Glutamine synthetase type I;IPR036651: Glutamine synthetase, N-terminal domain superfamily;IPR027302: Glutamine synthetase, N-terminal conserved site;IPR014746: Glutamine synthetase/guanido kinase, catalytic domain;IPR008146: Glutamine synthetase, catalytic domain;IPR008147: Glutamine synthetase, N-terminal domain	Cytoplasmic	Cytoplasmic	Cytoplasmic	Cytoplasmic
Q8DIB5	Tlr1675 protein OS=Thermosynechococcus vestitus (strain NIES-2133 / IAM M-273 / BP-1) OX=197221 GN=tlr1675 PE=4 SV=1	tlr1675	--	--	--	S: Function unknown	--	IPR010445: Lipopolysaccharide assembly protein A domain	Cytoplasmic Membrane	Cytoplasmic Membrane	Cytoplasmic Membrane	Cytoplasmic Membrane
A0A3B7MA46	Uncharacterized protein OS=Thermosynechococcus vestitus E542 OX=2016101 GN=D3A95_03310 PE=4 SV=1	D3A95_03310	--	--	--	--	--	--	--	--	--	--
P50032	C-phycocyanin alpha subunit OS=Thermosynechococcus vestitus (strain NIES-2133 / IAM M-273 / BP-1) OX=197221 GN=cpcA PE=1 SV=1	cpcA	GO:0015979 photosynthesis	GO:0030089 phycobilisome;GO:0031676 plasma membrane-derived thylakoid membrane	--	C: Energy production and conversion	ko00196: Photosynthesis - antenna proteins;ko01100: Metabolic pathways	IPR012128: Phycobilisome, alpha/beta subunit;IPR006246: Phycocyanin, alpha subunit;IPR038719: Phycobilisome, alpha/beta subunit superfamily;IPR009050: Globin-like superfamily	--	--	--	--
Q8DJ78	Nitrate/nitrite transport system substrate-binding protein OS=Thermosynechococcus vestitus (strain NIES-2133 / IAM M-273 / BP-1) OX=197221 GN=nrtA PE=3 SV=1	nrtA	GO:0006811 ion transport;GO:0042128 nitrate assimilation	GO:0005886 plasma membrane	GO:0022857 transmembrane transporter activity	P: Inorganic ion transport and metabolism	ko00910: Nitrogen metabolism;ko02010: ABC transporters	IPR044527: Nitrate/bicarbonate ABC transporter substrate-binding domain;IPR029070: Chitinase insertion domain superfamily;IPR006311: Twin-arginine translocation pathway, signal sequence	Cytoplasmic Membrane	Cytoplasmic Membrane	Cytoplasmic Membrane	Cytoplasmic Membrane
Q8DH80	Alpha-1,4 glucan phosphorylase OS=Thermosynechococcus vestitus (strain NIES-2133 / IAM M-273 / BP-1) OX=197221 GN=tll2079 PE=3 SV=1	tll2079	GO:0005980 glycogen catabolic process	GO:0005737 cytoplasm	GO:0008184 glycogen phosphorylase activity;GO:0030170 pyridoxal phosphate binding;GO:0102250 linear malto-oligosaccharide phosphorylase activity;GO:0102499 SHG alpha-glucan phosphorylase activity	G: Carbohydrate transport and metabolism	ko00500: Starch and sucrose metabolism;ko01100: Metabolic pathways;ko01110: Biosynthesis of secondary metabolites	IPR000811: Glycosyl transferase, family 35;IPR011833: Glycogen/starch/alpha-glucan phosphorylase;IPR035090: Phosphorylase pyridoxal-phosphate attachment site	Cytoplasmic	Cytoplasmic	Cytoplasmic	Cytoplasmic
Q8DGB4	Photosystem I reaction center subunit XI OS=Thermosynechococcus vestitus (strain NIES-2133 / IAM M-273 / BP-1) OX=197221 GN=psaL PE=1 SV=1	psaL	GO:0015979 photosynthesis	GO:0009538 photosystem I reaction center;GO:0016021 integral component of membrane;GO:0031676 plasma membrane-derived thylakoid membrane	--	C: Energy production and conversion	ko00195: Photosynthesis;ko01100: Metabolic pathways	IPR022980: Photosystem I, reaction centre subunit XI;IPR036592: Photosystem I PsaL, reaction centre subunit XI superfamily;IPR003757: Photosystem I PsaL, reaction centre subunit XI	Cytoplasmic Membrane	Cytoplasmic Membrane	Cytoplasmic Membrane	Cytoplasmic Membrane
A0A7D6EW52	Phycobiliprotein ApcE OS=Thermosynechococcus vestitus E542 OX=2016101 GN=D3A95_08740 PE=3 SV=1	D3A95_08740	GO:0015979 photosynthesis	GO:0030089 phycobilisome;GO:0031676 plasma membrane-derived thylakoid membrane	GO:0016829 lyase activity	C: Energy production and conversion	ko00196: Photosynthesis - antenna proteins;ko01100: Metabolic pathways	IPR012128: Phycobilisome, alpha/beta subunit;IPR001297: Phycobilisome linker domain;IPR038719: Phycobilisome, alpha/beta subunit superfamily;IPR038255: Phycobilisome linker domain superfamily;IPR009050: Globin-like superfamily	Cytoplasmic Membrane	Cytoplasmic Membrane	Cytoplasmic Membrane	Cytoplasmic Membrane
A0A3B7ME62	DUF2862 domain-containing protein OS=Thermosynechococcus vestitus E542 OX=2016101 GN=D3A95_04750 PE=4 SV=1	D3A95_04750	--	--	--	C: Energy production and conversion	--	IPR021291: Cytochrome b6f, subunit Tsr0524-like	--	--	--	--
A0A3B7MJN5	Photosystem II protein PsbQ OS=Thermosynechococcus vestitus E542 OX=2016101 GN=psbQ PE=4 SV=1	psbQ	--	--	--	C: Energy production and conversion	--	IPR023222: PsbQ-like domain superfamily;IPR017487: Photosystem II PsbQ, cyanobacteria	--	--	--	--
A0A7D6EUA4	Photosystem II extrinsic protein V OS=Thermosynechococcus vestitus E542 OX=2016101 GN=psbV PE=3 SV=1	psbV	GO:0018063 cytochrome c-heme linkage;GO:0019684 photosynthesis, light reaction;GO:0022904 respiratory electron transport chain	GO:0009523 photosystem II;GO:0031676 plasma membrane-derived thylakoid membrane	GO:0005506 iron ion binding;GO:0009055 electron transfer activity;GO:0020037 heme binding	C: Energy production and conversion	ko00195: Photosynthesis;ko01100: Metabolic pathways	IPR029490: Cytochrome c-550 domain;IPR036909: Cytochrome c-like domain superfamily;IPR016003: Photosystem II cytochrome c-550 precursor;IPR009056: Cytochrome c-like domain;IPR017851: Photosystem II PsbV, cytochrome c-550 precursor	Cytoplasmic Membrane	Cytoplasmic Membrane	Cytoplasmic Membrane	Cytoplasmic Membrane
Q8DK20	Iron stress-induced chlorophyll-binding protein OS=Thermosynechococcus vestitus (strain NIES-2133 / IAM M-273 / BP-1) OX=197221 GN=isiA PE=3 SV=1	isiA	GO:0009767 photosynthetic electron transport chain	GO:0009522 photosystem I;GO:0016021 integral component of membrane;GO:0031676 plasma membrane-derived thylakoid membrane	GO:0016168 chlorophyll binding	C: Energy production and conversion	ko00195: Photosynthesis;ko01100: Metabolic pathways	IPR000932: Photosystem antenna protein-like;IPR036001: Photosystem antenna protein-like superfamily	Cytoplasmic Membrane	Cytoplasmic Membrane	Cytoplasmic Membrane	Cytoplasmic Membrane
A0A3B7MEW7	Delta-aminolevulinic acid dehydratase OS=Thermosynechococcus vestitus E542 OX=2016101 GN=hemB PE=3 SV=1	hemB	GO:0006782 protoporphyrinogen IX biosynthetic process	--	GO:0004655 porphobilinogen synthase activity;GO:0046872 metal ion binding	H: Coenzyme transport and metabolism	ko00860: Porphyrin metabolism;ko01100: Metabolic pathways;ko01110: Biosynthesis of secondary metabolites;ko01120: Microbial metabolism in diverse environments;ko01240: Biosynthesis of cofactors	IPR001731: Delta-aminolevulinic acid dehydratase;IPR013785: Aldolase-type TIM barrel;IPR030656: Delta-aminolevulinic acid dehydratase, active site	Cytoplasmic	Cytoplasmic	Cytoplasmic	Cytoplasmic
A0A3B7MJE6	D-fructose 1,6-bisphosphatase class 2/sedoheptulose 1,7-bisphosphatase OS=Thermosynechococcus vestitus E542 OX=2016101 GN=glpX PE=3 SV=1	glpX	GO:0006071 glycerol metabolic process;GO:0006094 gluconeogenesis;GO:0019253 reductive pentose-phosphate cycle	--	GO:0042132 fructose 1,6-bisphosphate 1-phosphatase activity;GO:0046872 metal ion binding;GO:0050278 sedoheptulose-bisphosphatase activity	G: Carbohydrate transport and metabolism	ko00010: Glycolysis / Gluconeogenesis;ko00030: Pentose phosphate pathway;ko00051: Fructose and mannose metabolism;ko00680: Methane metabolism;ko00710: Carbon fixation in photosynthetic organisms;ko01100: Metabolic pathways;ko01110: Biosynthesis of secondary metabolites;ko01120: Microbial metabolism in diverse environments;ko01200: Carbon metabolism	IPR004464: Fructose-1,6-bisphosphatase class 2/Sedoheputulose-1,7-bisphosphatase	Cytoplasmic	Cytoplasmic	Cytoplasmic	Cytoplasmic
A0A3B7MCD1	Fructose-1,6-bisphosphate aldolase OS=Thermosynechococcus vestitus E542 OX=2016101 GN=fba PE=3 SV=1	fba	GO:0006096 glycolytic process	--	GO:0004332 fructose-bisphosphate aldolase activity;GO:0008270 zinc ion binding	G: Carbohydrate transport and metabolism	ko00010: Glycolysis / Gluconeogenesis;ko00030: Pentose phosphate pathway;ko00051: Fructose and mannose metabolism;ko00680: Methane metabolism;ko00710: Carbon fixation in photosynthetic organisms;ko01100: Metabolic pathways;ko01110: Biosynthesis of secondary metabolites;ko01120: Microbial metabolism in diverse environments;ko01200: Carbon metabolism;ko01230: Biosynthesis of amino acids	IPR013785: Aldolase-type TIM barrel;IPR000771: Fructose-bisphosphate aldolase, class-II;IPR006412: Fructose-bisphosphate aldolase, class II, Calvin cycle subtype	Cytoplasmic	Cytoplasmic	Cytoplasmic	Cytoplasmic
A0A3B7MET8	Ribulose-phosphate 3-epimerase OS=Thermosynechococcus vestitus E542 OX=2016101 GN=rpe PE=3 SV=1	rpe	GO:0009052 pentose-phosphate shunt, non-oxidative branch;GO:0019323 pentose catabolic process;GO:0044262 cellular carbohydrate metabolic process	GO:0005829 cytosol	GO:0004750 D-ribulose-phosphate 3-epimerase activity;GO:0046872 metal ion binding	G: Carbohydrate transport and metabolism	ko00030: Pentose phosphate pathway;ko00040: Pentose and glucuronate interconversions;ko00710: Carbon fixation in photosynthetic organisms;ko01100: Metabolic pathways;ko01110: Biosynthesis of secondary metabolites;ko01120: Microbial metabolism in diverse environments;ko01200: Carbon metabolism;ko01230: Biosynthesis of amino acids	IPR026019: Ribulose-phosphate 3-epimerase;IPR000056: Ribulose-phosphate 3-epimerase-like;IPR013785: Aldolase-type TIM barrel;IPR011060: Ribulose-phosphate binding barrel	Cytoplasmic	Cytoplasmic	Cytoplasmic	Cytoplasmic
A0A3B7MBG9	Uncharacterized protein OS=Thermosynechococcus vestitus E542 OX=2016101 GN=D3A95_07095 PE=4 SV=2	D3A95_07095	GO:0010027 thylakoid membrane organization	GO:0031979 plasma membrane-derived thylakoid lumen	--	--	--	--	--	--	--	--
Q8DIQ1	Photosystem II CP47 reaction center protein OS=Thermosynechococcus vestitus (strain NIES-2133 / IAM M-273 / BP-1) OX=197221 GN=psbB PE=1 SV=1	psbB	GO:0009772 photosynthetic electron transport in photosystem II	GO:0009523 photosystem II;GO:0016021 integral component of membrane;GO:0031676 plasma membrane-derived thylakoid membrane	GO:0016168 chlorophyll binding;GO:0045156 electron transporter, transferring electrons within the cyclic electron transport pathway of photosynthesis activity	C: Energy production and conversion	ko00195: Photosynthesis;ko01100: Metabolic pathways	IPR000932: Photosystem antenna protein-like;IPR017486: Photosystem II CP47 reaction centre protein;IPR036001: Photosystem antenna protein-like superfamily	Cytoplasmic Membrane	Cytoplasmic Membrane	Cytoplasmic Membrane	Cytoplasmic Membrane
A0A7D6J2R0	ATP synthase subunit alpha OS=Thermosynechococcus vestitus E542 OX=2016101 GN=atpA PE=3 SV=1	atpA	--	GO:0031676 plasma membrane-derived thylakoid membrane;GO:0045261 proton-transporting ATP synthase complex, catalytic core F(1)	GO:0005524 ATP binding;GO:0046933 proton-transporting ATP synthase activity, rotational mechanism;GO:0046961 proton-transporting ATPase activity, rotational mechanism	C: Energy production and conversion	ko00190: Oxidative phosphorylation;ko00195: Photosynthesis;ko01100: Metabolic pathways	IPR005294: ATP synthase, F1 complex, alpha subunit;IPR000194: ATPase, F1/V1/A1 complex, alpha/beta subunit, nucleotide-binding domain;IPR000793: ATP synthase, alpha subunit, C-terminal;IPR036121: ATPase, F1/V1/A1 complex, alpha/beta subunit, N-terminal domain superfamily;IPR038376: ATP synthase, alpha subunit, C-terminal domain superfamily;IPR023366: ATP synthase subunit alpha, N-terminal domain-…	Cytoplasmic	Cytoplasmic	Cytoplasmic	Cytoplasmic
Q8DHF9	Bicarbonate transport system substrate-binding protein OS=Thermosynechococcus vestitus (strain NIES-2133 / IAM M-273 / BP-1) OX=197221 GN=cmpA PE=3 SV=1	cmpA	GO:0006811 ion transport	GO:0005886 plasma membrane	GO:0022857 transmembrane transporter activity	P: Inorganic ion transport and metabolism	ko02010: ABC transporters	IPR044527: Nitrate/bicarbonate ABC transporter substrate-binding domain;IPR006311: Twin-arginine translocation pathway, signal sequence	Cytoplasmic Membrane	Cytoplasmic Membrane	Cytoplasmic Membrane	Cytoplasmic Membrane
P50040	Phycobilisome rod-core linker polypeptide CpcG2 OS=Thermosynechococcus vestitus (strain NIES-2133 / IAM M-273 / BP-1) OX=197221 GN=cpcG2 PE=1 SV=2	cpcG2	GO:0015979 photosynthesis	GO:0030089 phycobilisome;GO:0031676 plasma membrane-derived thylakoid membrane	--	C: Energy production and conversion	ko00196: Photosynthesis - antenna proteins;ko01100: Metabolic pathways	IPR001297: Phycobilisome linker domain;IPR038255: Phycobilisome linker domain superfamily	Cytoplasmic Membrane	Cytoplasmic Membrane	Cytoplasmic Membrane	Cytoplasmic Membrane
P59134	Small ribosomal subunit protein uS4 OS=Thermosynechococcus vestitus (strain NIES-2133 / IAM M-273 / BP-1) OX=197221 GN=rpsD PE=3 SV=1	rpsD	GO:0006412 translation	GO:0015935 small ribosomal subunit	GO:0003735 structural constituent of ribosome;GO:0019843 rRNA binding	J: Translation, ribosomal structure and biogenesis	ko03010: Ribosome	IPR005709: Ribosomal protein S4, bacterial-type;IPR018079: Ribosomal protein S4, conserved site;IPR036986: RNA-binding S4 domain superfamily;IPR001912: Ribosomal protein S4/S9, N-terminal;IPR002942: RNA-binding S4 domain	Cytoplasmic	Cytoplasmic	Cytoplasmic	Cytoplasmic
P0A407	Photosystem I P700 chlorophyll a apoprotein A2 OS=Thermosynechococcus vestitus (strain NIES-2133 / IAM M-273 / BP-1) OX=197221 GN=psaB PE=1 SV=2	psaB	GO:0015979 photosynthesis	GO:0009522 photosystem I;GO:0016021 integral component of membrane;GO:0031676 plasma membrane-derived thylakoid membrane	GO:0000287 magnesium ion binding;GO:0009055 electron transfer activity;GO:0016168 chlorophyll binding;GO:0051539 4 iron, 4 sulfur cluster binding	C: Energy production and conversion	ko00195: Photosynthesis;ko01100: Metabolic pathways	IPR001280: Photosystem I PsaA/PsaB;IPR036408: Photosystem I PsaA/PsaB superfamily;IPR006244: Photosystem I PsaB;IPR020586: Photosystem I PsaA/PsaB, conserved site	Cytoplasmic Membrane	Cytoplasmic Membrane	Cytoplasmic Membrane	Cytoplasmic Membrane
A0A3B7MLY5	Photosystem II reaction center Psb28 protein OS=Thermosynechococcus vestitus E542 OX=2016101 GN=psb28 PE=3 SV=1	psb28	GO:0015979 photosynthesis	GO:0009654 photosystem II oxygen evolving complex;GO:0031676 plasma membrane-derived thylakoid membrane	--	C: Energy production and conversion	ko00195: Photosynthesis;ko01100: Metabolic pathways	IPR038676: Photosystem II Psb28, class 1 superfamily;IPR005610: Photosystem II Psb28, class 1	Cytoplasmic Membrane	Cytoplasmic Membrane	Cytoplasmic Membrane	Cytoplasmic Membrane
A0A3B7MK90	peptidylprolyl isomerase OS=Thermosynechococcus vestitus E542 OX=2016101 GN=D3A95_03775 PE=4 SV=1	D3A95_03775	GO:0000413 protein peptidyl-prolyl isomerization	GO:0031979 plasma membrane-derived thylakoid lumen	GO:0003755 peptidyl-prolyl cis-trans isomerase activity	O: Posttranslational modification, protein turnover, chaperones	--	IPR029000: Cyclophilin-like domain superfamily;IPR002130: Cyclophilin-type peptidyl-prolyl cis-trans isomerase domain;IPR023222: PsbQ-like domain superfamily	--	--	--	--
P50039	Phycobilisome rod-core linker polypeptide CpcG1 OS=Thermosynechococcus vestitus (strain NIES-2133 / IAM M-273 / BP-1) OX=197221 GN=cpcG1 PE=3 SV=2	cpcG1	GO:0015979 photosynthesis	GO:0030089 phycobilisome;GO:0031676 plasma membrane-derived thylakoid membrane	--	C: Energy production and conversion	ko00196: Photosynthesis - antenna proteins;ko01100: Metabolic pathways	IPR001297: Phycobilisome linker domain;IPR016470: Phycobilisome linker protein;IPR038255: Phycobilisome linker domain superfamily	Cytoplasmic Membrane	Cytoplasmic Membrane	Cytoplasmic Membrane	Cytoplasmic Membrane
P0A415	Photosystem I iron-sulfur center OS=Thermosynechococcus vestitus (strain NIES-2133 / IAM M-273 / BP-1) OX=197221 GN=psaC PE=1 SV=2	psaC	GO:0009773 photosynthetic electron transport in photosystem I	GO:0009522 photosystem I;GO:0031676 plasma membrane-derived thylakoid membrane	GO:0009055 electron transfer activity;GO:0046872 metal ion binding;GO:0051539 4 iron, 4 sulfur cluster binding	C: Energy production and conversion	ko00195: Photosynthesis;ko01100: Metabolic pathways	IPR017896: 4Fe-4S ferredoxin-type, iron-sulphur binding domain;IPR017900: 4Fe-4S ferredoxin, iron-sulphur binding, conserved site;IPR017491: Photosystem I protein PsaC	Cytoplasmic Membrane	Cytoplasmic Membrane	Cytoplasmic Membrane	Cytoplasmic Membrane
Q8DJ01	NAD(P)H-quinone oxidoreductase subunit J OS=Thermosynechococcus vestitus (strain NIES-2133 / IAM M-273 / BP-1) OX=197221 GN=ndhJ PE=1 SV=1	ndhJ	GO:0019684 photosynthesis, light reaction	GO:0031676 plasma membrane-derived thylakoid membrane	GO:0008137 NADH dehydrogenase (ubiquinone) activity;GO:0048038 quinone binding	C: Energy production and conversion	ko00190: Oxidative phosphorylation;ko01100: Metabolic pathways	IPR010218: NADH dehydrogenase, subunit C;IPR001268: NADH:ubiquinone oxidoreductase, 30kDa subunit;IPR037232: NADH:ubiquinone oxidoreductase, 30kDa subunit superfamily;IPR020396: NADH:ubiquinone oxidoreductase, 30kDa subunit, conserved site	Cytoplasmic	Cytoplasmic	Cytoplasmic	Cytoplasmic
A0A3B7MA23	Ammonium transporter OS=Thermosynechococcus vestitus E542 OX=2016101 GN=D3A95_02900 PE=3 SV=1	D3A95_02900	GO:0072488 ammonium transmembrane transport;GO:0097272 ammonium homeostasis	GO:0005886 plasma membrane;GO:0016021 integral component of membrane	GO:0008519 ammonium transmembrane transporter activity	P: Inorganic ion transport and metabolism	--	IPR018047: Ammonium transporter, conserved site;IPR029020: Ammonium/urea transporter;IPR024041: Ammonium transporter AmtB-like domain;IPR001905: Ammonium transporter	Cytoplasmic Membrane	Cytoplasmic Membrane	Cytoplasmic Membrane	Cytoplasmic Membrane
Q8DM25	Large ribosomal subunit protein bL12 OS=Thermosynechococcus vestitus (strain NIES-2133 / IAM M-273 / BP-1) OX=197221 GN=rplL PE=3 SV=1	rplL	GO:0006412 translation	GO:0005840 ribosome	GO:0003735 structural constituent of ribosome	J: Translation, ribosomal structure and biogenesis	ko03010: Ribosome	IPR014719: Ribosomal protein L7/L12, C-terminal/adaptor protein ClpS-like;IPR036235: Ribosomal protein L7/L12, oligomerisation domain superfamily;IPR000206: Ribosomal protein L7/L12;IPR008932: Ribosomal protein L7/L12, oligomerisation;IPR013823: Ribosomal protein L7/L12, C-terminal	--	--	--	--
A0A3B7MHF5	ATP synthase gamma chain OS=Thermosynechococcus vestitus E542 OX=2016101 GN=atpG PE=3 SV=1	atpG	--	GO:0031676 plasma membrane-derived thylakoid membrane;GO:0045261 proton-transporting ATP synthase complex, catalytic core F(1)	GO:0005524 ATP binding;GO:0046933 proton-transporting ATP synthase activity, rotational mechanism	C: Energy production and conversion	ko00190: Oxidative phosphorylation;ko00195: Photosynthesis;ko01100: Metabolic pathways	IPR000131: ATP synthase, F1 complex, gamma subunit;IPR023632: ATP synthase, F1 complex, gamma subunit conserved site;IPR035968: ATP synthase, F1 complex, gamma subunit superfamily	Cytoplasmic	Cytoplasmic	Cytoplasmic	Cytoplasmic
A0A3B7M9K4	thioredoxin-dependent peroxiredoxin OS=Thermosynechococcus vestitus E542 OX=2016101 GN=D3A95_01385 PE=3 SV=1	D3A95_01385	GO:0045454 cell redox homeostasis	GO:0005829 cytosol	GO:0004601 peroxidase activity;GO:0051920 peroxiredoxin activity	V: Defense mechanisms	--	IPR000866: Alkyl hydroperoxide reductase subunit C/ Thiol specific antioxidant;IPR019479: Peroxiredoxin, C-terminal;IPR013766: Thioredoxin domain;IPR024706: Peroxiredoxin, AhpC-type;IPR036249: Thioredoxin-like superfamily	Cytoplasmic	Cytoplasmic	Cytoplasmic	Cytoplasmic
A0A7D6IQG9	NAD(P)/FAD-dependent oxidoreductase OS=Thermosynechococcus vestitus E542 OX=2016101 GN=D3A95_02310 PE=4 SV=1	D3A95_02310	GO:0019646 aerobic electron transport chain;GO:0042372 phylloquinone biosynthetic process	--	GO:0003955 NAD(P)H dehydrogenase (quinone) activity	C: Energy production and conversion	ko00130: Ubiquinone and other terpenoid-quinone biosynthesis;ko01100: Metabolic pathways;ko01110: Biosynthesis of secondary metabolites;ko01240: Biosynthesis of cofactors	IPR023753: FAD/NAD(P)-binding domain;IPR036188: FAD/NAD(P)-binding domain superfamily	Cytoplasmic Membrane	Cytoplasmic Membrane	Cytoplasmic Membrane	Cytoplasmic Membrane
Q8DMA8	Polyphosphate kinase OS=Thermosynechococcus vestitus (strain NIES-2133 / IAM M-273 / BP-1) OX=197221 GN=ppk PE=3 SV=2	ppk	GO:0006799 polyphosphate biosynthetic process;GO:0016310 phosphorylation	GO:0009358 polyphosphate kinase complex	GO:0005524 ATP binding;GO:0008976 polyphosphate kinase activity;GO:0046872 metal ion binding	P: Inorganic ion transport and metabolism	ko00190: Oxidative phosphorylation;ko03018: RNA degradation	IPR024953: Polyphosphate kinase middle domain;IPR003414: Polyphosphate kinase;IPR036830: Polyphosphate kinase middle domain superfamily;IPR025198: Polyphosphate kinase N-terminal domain;IPR041108: Polyphosphate kinase, C-terminal domain 1;IPR025200: Polyphosphate kinase C-terminal domain 2;IPR036832: Polyphosphate kinase N-terminal domain superfamily	Cytoplasmic Membrane	Cytoplasmic Membrane	Cytoplasmic Membrane	Cytoplasmic Membrane
Q8DH02	Large ribosomal subunit protein bL20 OS=Thermosynechococcus vestitus (strain NIES-2133 / IAM M-273 / BP-1) OX=197221 GN=rplT PE=3 SV=1	rplT	GO:0000027 ribosomal large subunit assembly;GO:0006412 translation	GO:0005840 ribosome	GO:0003735 structural constituent of ribosome;GO:0019843 rRNA binding	J: Translation, ribosomal structure and biogenesis	ko03010: Ribosome	IPR005813: Ribosomal protein L20;IPR035566: Ribosomal protein L20, C-terminal	Cytoplasmic	Cytoplasmic	Cytoplasmic	Cytoplasmic
A0A3B7MAW0	Prepilin-type N-terminal cleavage/methylation domain-containing protein OS=Thermosynechococcus vestitus E542 OX=2016101 GN=D3A95_05370 PE=4 SV=1	D3A95_05370	GO:0007155 cell adhesion	GO:0009289 pilus;GO:0016021 integral component of membrane	--	N: Cell motility;U: Intracellular trafficking, secretion, and vesicular transport;W: Extracellular structures	ko02020: Two-component system	IPR012902: Prokaryotic N-terminal methylation site;IPR045584: Pilin-like;IPR000983: Bacterial general secretion pathway protein G-type pilin;IPR031975: Type IV pilin-like putative secretion pathway protein G/H	Cytoplasmic Membrane	Cytoplasmic Membrane	Cytoplasmic Membrane	Cytoplasmic Membrane
A0A3B7MAJ4	Cytochrome b6-f complex iron-sulfur subunit OS=Thermosynechococcus vestitus E542 OX=2016101 GN=petC PE=3 SV=1	petC	GO:0015979 photosynthesis	GO:0016021 integral component of membrane;GO:0031676 plasma membrane-derived thylakoid membrane	GO:0009496 plastoquinol--plastocyanin reductase activity;GO:0045158 electron transporter, transferring electrons within cytochrome b6/f complex of photosystem II activity;GO:0046872 metal ion binding;GO:0051537 2 iron, 2 sulfur cluster binding	C: Energy production and conversion	ko00195: Photosynthesis;ko01100: Metabolic pathways	IPR036922: Rieske [2Fe-2S] iron-sulphur domain superfamily;IPR023960: Cytochrome b6-f complex iron-sulfur subunit;IPR005805: Rieske iron-sulphur protein, C-terminal;IPR017941: Rieske [2Fe-2S] iron-sulphur domain	Cytoplasmic Membrane	Cytoplasmic Membrane	Cytoplasmic Membrane	Cytoplasmic Membrane
Q8DMM7	Small ribosomal subunit protein uS19 OS=Thermosynechococcus vestitus (strain NIES-2133 / IAM M-273 / BP-1) OX=197221 GN=rpsS PE=3 SV=1	rpsS	GO:0006412 translation	GO:0005737 cytoplasm;GO:0015935 small ribosomal subunit	GO:0003735 structural constituent of ribosome;GO:0019843 rRNA binding	J: Translation, ribosomal structure and biogenesis	ko03010: Ribosome	IPR002222: Ribosomal protein S19/S15;IPR020934: Ribosomal protein S15/S19, conserved site;IPR023575: Ribosomal protein S19/S15, superfamily;IPR005732: Ribosomal protein S19, bacterial-type	Cytoplasmic	Cytoplasmic	Cytoplasmic	Cytoplasmic
P50041	Phycobilisome rod-core linker polypeptide CpcG4 OS=Thermosynechococcus vestitus (strain NIES-2133 / IAM M-273 / BP-1) OX=197221 GN=cpcG4 PE=3 SV=1	cpcG4	GO:0015979 photosynthesis	GO:0030089 phycobilisome;GO:0031676 plasma membrane-derived thylakoid membrane	--	C: Energy production and conversion	ko00196: Photosynthesis - antenna proteins;ko01100: Metabolic pathways	IPR038255: Phycobilisome linker domain superfamily;IPR001297: Phycobilisome linker domain;IPR016470: Phycobilisome linker protein	Cytoplasmic Membrane	Cytoplasmic Membrane	Cytoplasmic Membrane	Cytoplasmic Membrane
P59126	Small ribosomal subunit protein uS5 OS=Thermosynechococcus vestitus (strain NIES-2133 / IAM M-273 / BP-1) OX=197221 GN=rpsE PE=3 SV=1	rpsE	GO:0006412 translation	GO:0015935 small ribosomal subunit	GO:0003735 structural constituent of ribosome;GO:0019843 rRNA binding	J: Translation, ribosomal structure and biogenesis	ko03010: Ribosome	IPR014721: Ribosomal protein S5 domain 2-type fold, subgroup;IPR005324: Ribosomal protein S5, C-terminal;IPR005712: Ribosomal protein S5, bacterial-type;IPR020568: Ribosomal protein S5 domain 2-type fold;IPR013810: Ribosomal protein S5, N-terminal;IPR018192: Ribosomal protein S5, N-terminal, conserved site	Cytoplasmic	Cytoplasmic	Cytoplasmic	Cytoplasmic
Q8DIN1	Allophycocyanin-B OS=Thermosynechococcus vestitus (strain NIES-2133 / IAM M-273 / BP-1) OX=197221 GN=apcD PE=3 SV=1	apcD	GO:0015979 photosynthesis	GO:0030089 phycobilisome;GO:0031676 plasma membrane-derived thylakoid membrane	--	C: Energy production and conversion	ko00196: Photosynthesis - antenna proteins;ko01100: Metabolic pathways	IPR038719: Phycobilisome, alpha/beta subunit superfamily;IPR009050: Globin-like superfamily;IPR012128: Phycobilisome, alpha/beta subunit	--	--	--	--
Q8DG60	Photosystem II assembly factor lipoprotein Psb27 OS=Thermosynechococcus vestitus (strain NIES-2133 / IAM M-273 / BP-1) OX=197221 GN=psb27 PE=1 SV=1	psb27	GO:0010206 photosystem II repair;GO:0010207 photosystem II assembly	GO:0009523 photosystem II;GO:0009579 thylakoid;GO:0031676 plasma membrane-derived thylakoid membrane;GO:0031977 thylakoid lumen	--	C: Energy production and conversion	ko00195: Photosynthesis;ko01100: Metabolic pathways	IPR038450: Photosystem II Pbs27 superfamily;IPR017488: Photosystem II Psb27, cyanobacteria;IPR025585: Photosystem II Pbs27	--	--	--	--
A0A7D6IQG2	NADH-quinone oxidoreductase subunit J OS=Thermosynechococcus vestitus E542 OX=2016101 GN=D3A95_01835 PE=3 SV=1	D3A95_01835	--	GO:0016021 integral component of membrane	GO:0008137 NADH dehydrogenase (ubiquinone) activity;GO:0048038 quinone binding	C: Energy production and conversion	ko00190: Oxidative phosphorylation;ko01100: Metabolic pathways	IPR001457: NADH:ubiquinone/plastoquinone oxidoreductase, chain 6;IPR042106: NADH-ubiquinone/plastoquinone oxidoreductase chain 6, subunit NuoJ	Cytoplasmic Membrane	Cytoplasmic Membrane	Cytoplasmic Membrane	Cytoplasmic Membrane
Q8DIA7	Phosphoribosylformylglycinamidine synthase subunit PurL OS=Thermosynechococcus vestitus (strain NIES-2133 / IAM M-273 / BP-1) OX=197221 GN=purL PE=3 SV=1	purL	GO:0006189 'de novo' IMP biosynthetic process	GO:0005737 cytoplasm	GO:0000287 magnesium ion binding;GO:0004642 phosphoribosylformylglycinamidine synthase activity;GO:0005524 ATP binding	F: Nucleotide transport and metabolism	ko00230: Purine metabolism;ko01100: Metabolic pathways;ko01110: Biosynthesis of secondary metabolites	IPR036921: PurM-like, N-terminal domain superfamily;IPR036676: PurM-like, C-terminal domain superfamily;IPR041609: Phosphoribosylformylglycinamidine synthase, linker domain;IPR010074: Phosphoribosylformylglycinamidine subunit PurL;IPR010918: PurM-like, C-terminal domain;IPR016188: PurM-like, N-terminal domain	Cytoplasmic	Cytoplasmic	Cytoplasmic	Cytoplasmic
A0A3B7MEW3	Superoxide dismutase OS=Thermosynechococcus vestitus E542 OX=2016101 GN=D3A95_11105 PE=3 SV=1	D3A95_11105	--	--	GO:0004784 superoxide dismutase activity;GO:0046872 metal ion binding	P: Inorganic ion transport and metabolism	--	IPR036324: Manganese/iron superoxide dismutase, N-terminal domain superfamily;IPR036314: Manganese/iron superoxide dismutase, C-terminal domain superfamily;IPR001189: Manganese/iron superoxide dismutase;IPR019832: Manganese/iron superoxide dismutase, C-terminal;IPR019833: Manganese/iron superoxide dismutase, binding site;IPR019831: Manganese/iron superoxide dismutase, N-terminal	Periplasmic	Periplasmic	Periplasmic	Periplasmic
A0A3B7MAL8	Fe(3+) ABC transporter substrate-binding protein OS=Thermosynechococcus vestitus E542 OX=2016101 GN=D3A95_04700 PE=3 SV=1	D3A95_04700	GO:0006811 ion transport;GO:0055072 iron ion homeostasis	GO:0031676 plasma membrane-derived thylakoid membrane	GO:0046872 metal ion binding	P: Inorganic ion transport and metabolism	ko02010: ABC transporters	IPR026045: Ferric binding protein	Periplasmic	Periplasmic	Periplasmic	Periplasmic
P0A444	Photosystem II protein D1 1 OS=Thermosynechococcus vestitus (strain NIES-2133 / IAM M-273 / BP-1) OX=197221 GN=psbA1 PE=1 SV=1	psbA1	GO:0009635 response to herbicide;GO:0009772 photosynthetic electron transport in photosystem II	GO:0009523 photosystem II;GO:0016021 integral component of membrane;GO:0031676 plasma membrane-derived thylakoid membrane	GO:0005506 iron ion binding;GO:0010242 oxygen evolving activity;GO:0016168 chlorophyll binding;GO:0016682 oxidoreductase activity, acting on diphenols and related substances as donors, oxygen as acceptor;GO:0045156 electron transporter, transferring electrons within the cyclic electron transport pathway of photosynthesis activity	C: Energy production and conversion	ko00195: Photosynthesis;ko01100: Metabolic pathways	IPR005867: Photosystem II protein D1;IPR000484: Photosynthetic reaction centre, L/M;IPR036854: Photosystem II protein D1/D2 superfamily	Cytoplasmic Membrane	Cytoplasmic Membrane	Cytoplasmic Membrane	Cytoplasmic Membrane
A0A3B7MAC7	Hsp20/alpha crystallin family protein OS=Thermosynechococcus vestitus E542 OX=2016101 GN=D3A95_04040 PE=3 SV=1	D3A95_04040	GO:0030435 sporulation resulting in formation of a cellular spore	--	--	O: Posttranslational modification, protein turnover, chaperones	--	IPR008978: HSP20-like chaperone;IPR002068: Alpha crystallin/Hsp20 domain;IPR007052: CS domain	Cytoplasmic	Cytoplasmic	Cytoplasmic	Cytoplasmic
A0A3B7MC69	Uncharacterized protein OS=Thermosynechococcus vestitus E542 OX=2016101 GN=D3A95_09290 PE=4 SV=1	D3A95_09290	--	--	--	--	--	--	--	--	--	--
A0A7J9GZB7	PsbC OS=Gossypium harknessii OX=34285 GN=Gohar_013129 PE=4 SV=1	Gohar_013129	GO:0009772 photosynthetic electron transport in photosystem II	GO:0009523 photosystem II;GO:0016021 integral component of membrane;GO:0031676 plasma membrane-derived thylakoid membrane	GO:0016168 chlorophyll binding;GO:0045156 electron transporter, transferring electrons within the cyclic electron transport pathway of photosynthesis activity;GO:0046872 metal ion binding	C: Energy production and conversion	ko00195: Photosynthesis;ko01100: Metabolic pathways	IPR044900: Photosystem II CP43 reaction centre protein superfamily;IPR036001: Photosystem antenna protein-like superfamily;IPR000932: Photosystem antenna protein-like	Cytoplasmic Membrane	Cytoplasmic Membrane	Cytoplasmic Membrane	Cytoplasmic Membrane
A0A3B7MFB7	Small ribosomal subunit protein uS3 OS=Thermosynechococcus vestitus E542 OX=2016101 GN=rpsC PE=3 SV=1	rpsC	GO:0006412 translation	GO:0005840 ribosome	GO:0003729 mRNA binding;GO:0003735 structural constituent of ribosome;GO:0019843 rRNA binding	J: Translation, ribosomal structure and biogenesis	ko03010: Ribosome	IPR015946: K homology domain-like, alpha/beta;IPR009019: K homology domain superfamily, prokaryotic type;IPR005704: Ribosomal protein S3, bacterial-type;IPR004044: K Homology domain, type 2;IPR036419: Ribosomal protein S3, C-terminal domain superfamily;IPR018280: Ribosomal protein S3, conserved site;IPR001351: Ribosomal protein S3, C-terminal;IPR004087: K Homology domain	Cytoplasmic	Cytoplasmic	Cytoplasmic	Cytoplasmic
Q8DMM3	Small ribosomal subunit protein uS17 OS=Thermosynechococcus vestitus (strain NIES-2133 / IAM M-273 / BP-1) OX=197221 GN=rpsQ PE=3 SV=1	rpsQ	GO:0006412 translation	GO:0005840 ribosome	GO:0003735 structural constituent of ribosome;GO:0019843 rRNA binding	J: Translation, ribosomal structure and biogenesis	ko03010: Ribosome	IPR019984: 30S ribosomal protein S17;IPR000266: Ribosomal protein S17/S11;IPR019979: Ribosomal protein S17, conserved site;IPR012340: Nucleic acid-binding, OB-fold	Cytoplasmic	Cytoplasmic	Cytoplasmic	Cytoplasmic
A0A7D6F3B1	MFS transporter OS=Thermosynechococcus vestitus E542 OX=2016101 GN=D3A95_07540 PE=4 SV=1	D3A95_07540	--	GO:0005886 plasma membrane;GO:0016021 integral component of membrane	GO:0022857 transmembrane transporter activity	G: Carbohydrate transport and metabolism	--	IPR011701: Major facilitator superfamily;IPR036259: MFS transporter superfamily	Cytoplasmic Membrane	Cytoplasmic Membrane	Cytoplasmic Membrane	Cytoplasmic Membrane
Q8DJU2	NAD(P)H-quinone oxidoreductase subunit N OS=Thermosynechococcus vestitus (strain NIES-2133 / IAM M-273 / BP-1) OX=197221 GN=ndhN PE=1 SV=1	ndhN	--	GO:0031676 plasma membrane-derived thylakoid membrane	GO:0016655 oxidoreductase activity, acting on NAD(P)H, quinone or similar compound as acceptor;GO:0048038 quinone binding	C: Energy production and conversion	ko00190: Oxidative phosphorylation;ko01100: Metabolic pathways	IPR020874: NAD(P)H-quinone oxidoreductase, subunit N	--	--	--	--
A0A3B7MK59	Chromosome segregation ATPase OS=Thermosynechococcus vestitus E542 OX=2016101 GN=D3A95_03545 PE=4 SV=2	D3A95_03545	--	--	--	D: Cell cycle control, cell division, chromosome partitioning	--	--	--	--	--	--
A0A7D6IQ39	Phosphoglycerate kinase OS=Thermosynechococcus vestitus E542 OX=2016101 GN=pgk PE=3 SV=1	pgk	GO:0006096 glycolytic process	GO:0005737 cytoplasm	GO:0004618 phosphoglycerate kinase activity;GO:0005524 ATP binding	G: Carbohydrate transport and metabolism	ko00010: Glycolysis / Gluconeogenesis;ko00710: Carbon fixation in photosynthetic organisms;ko01100: Metabolic pathways;ko01110: Biosynthesis of secondary metabolites;ko01120: Microbial metabolism in diverse environments;ko01200: Carbon metabolism;ko01230: Biosynthesis of amino acids	IPR001576: Phosphoglycerate kinase;IPR015824: Phosphoglycerate kinase, N-terminal;IPR036043: Phosphoglycerate kinase superfamily;IPR015911: Phosphoglycerate kinase, conserved site	Cytoplasmic	Cytoplasmic	Cytoplasmic	Cytoplasmic
A0A3B7MF58	BLUF domain-containing protein OS=Thermosynechococcus vestitus E542 OX=2016101 GN=D3A95_09725 PE=4 SV=1	D3A95_09725	--	--	--	S: Function unknown	--	IPR036046: Acylphosphatase-like domain superfamily;IPR007024: BLUF domain	Cytoplasmic	Cytoplasmic	Cytoplasmic	Cytoplasmic
A0A7D6IZR9	Phycobilisome rod-core linker polypeptide OS=Thermosynechococcus vestitus E542 OX=2016101 GN=D3A95_06400 PE=3 SV=1	D3A95_06400	GO:0015979 photosynthesis	GO:0030089 phycobilisome;GO:0031676 plasma membrane-derived thylakoid membrane	--	C: Energy production and conversion	ko00196: Photosynthesis - antenna proteins;ko01100: Metabolic pathways	IPR001297: Phycobilisome linker domain;IPR038255: Phycobilisome linker domain superfamily;IPR016470: Phycobilisome linker protein	Cytoplasmic Membrane	Cytoplasmic Membrane	Cytoplasmic Membrane	Cytoplasmic Membrane
P59168	Small ribosomal subunit protein uS12 OS=Thermosynechococcus vestitus (strain NIES-2133 / IAM M-273 / BP-1) OX=197221 GN=rpsL PE=3 SV=1	rpsL	GO:0006412 translation	GO:0015935 small ribosomal subunit	GO:0000049 tRNA binding;GO:0003735 structural constituent of ribosome;GO:0019843 rRNA binding	J: Translation, ribosomal structure and biogenesis	ko03010: Ribosome	IPR006032: Ribosomal protein S12/S23;IPR005679: Ribosomal protein S12, bacterial-type;IPR012340: Nucleic acid-binding, OB-fold	Cytoplasmic	Cytoplasmic	Cytoplasmic	Cytoplasmic
P0A403	Photosystem I reaction center subunit XII OS=Thermosynechococcus vestitus (strain NIES-2133 / IAM M-273 / BP-1) OX=197221 GN=psaM PE=1 SV=1	psaM	GO:0015979 photosynthesis	GO:0009522 photosystem I;GO:0016021 integral component of membrane;GO:0031676 plasma membrane-derived thylakoid membrane	--	C: Energy production and conversion	--	IPR010010: Photosystem I PsaM, reaction centre;IPR037279: Photosystem I PsaM, reaction centre superfamily	Cytoplasmic Membrane	Cytoplasmic Membrane	Cytoplasmic Membrane	Cytoplasmic Membrane
A0A3B7MBQ9	Allophycocyanin subunit beta OS=Thermosynechococcus vestitus E542 OX=2016101 GN=apcB PE=3 SV=1	apcB	GO:0015979 photosynthesis	GO:0030089 phycobilisome;GO:0031676 plasma membrane-derived thylakoid membrane	--	C: Energy production and conversion	ko00196: Photosynthesis - antenna proteins;ko01100: Metabolic pathways	IPR012128: Phycobilisome, alpha/beta subunit;IPR038719: Phycobilisome, alpha/beta subunit superfamily;IPR006245: Allophycocyanin, beta subunit;IPR009050: Globin-like superfamily	Cytoplasmic	Cytoplasmic	Cytoplasmic	Cytoplasmic
Q8DJZ8	Tlr1072 protein OS=Thermosynechococcus vestitus (strain NIES-2133 / IAM M-273 / BP-1) OX=197221 GN=tlr1072 PE=4 SV=1	tlr1072	--	--	--	--	--	--	Cytoplasmic Membrane	Cytoplasmic Membrane	Cytoplasmic Membrane	Cytoplasmic Membrane
A0A3B7M9K0	Glyceraldehyde-3-phosphate dehydrogenase OS=Thermosynechococcus vestitus E542 OX=2016101 GN=D3A95_01315 PE=3 SV=1	D3A95_01315	GO:0006006 glucose metabolic process;GO:0019253 reductive pentose-phosphate cycle	GO:0005737 cytoplasm	GO:0004365 glyceraldehyde-3-phosphate dehydrogenase (NAD+) (phosphorylating) activity;GO:0047100 glyceraldehyde-3-phosphate dehydrogenase (NADP+) (phosphorylating) activity;GO:0050661 NADP binding;GO:0051287 NAD binding	G: Carbohydrate transport and metabolism	ko00010: Glycolysis / Gluconeogenesis;ko00710: Carbon fixation in photosynthetic organisms;ko01100: Metabolic pathways;ko01110: Biosynthesis of secondary metabolites;ko01120: Microbial metabolism in diverse environments;ko01200: Carbon metabolism;ko01230: Biosynthesis of amino acids	IPR020830: Glyceraldehyde 3-phosphate dehydrogenase, active site;IPR020829: Glyceraldehyde 3-phosphate dehydrogenase, catalytic domain;IPR020831: Glyceraldehyde/Erythrose phosphate dehydrogenase family;IPR020828: Glyceraldehyde 3-phosphate dehydrogenase, NAD(P) binding domain;IPR006424: Glyceraldehyde-3-phosphate dehydrogenase, type I;IPR036291: NAD(P)-binding domain superfamily	Cytoplasmic	Cytoplasmic	Cytoplasmic	Cytoplasmic
A0A3B7MAF8	Uncharacterized protein OS=Thermosynechococcus vestitus E542 OX=2016101 GN=D3A95_04245 PE=4 SV=1	D3A95_04245	--	--	--	--	--	--	Cytoplasmic	Cytoplasmic	Cytoplasmic	Cytoplasmic
A0A3B7MIL5	Carbohydrate porin OS=Thermosynechococcus vestitus E542 OX=2016101 GN=D3A95_05055 PE=3 SV=1	D3A95_05055	GO:0008643 carbohydrate transport	GO:0016021 integral component of membrane	GO:0015288 porin activity	M: Cell wall/membrane/envelope biogenesis	--	IPR038673: Carbohydrate-selective porin OprB superfamily;IPR001119: S-layer homology domain;IPR007049: Carbohydrate-selective porin OprB	Outer Membrane	Outer Membrane	Outer Membrane	Outer Membrane
A0A3B7MCK3	Ribosome hibernation promoting factor OS=Thermosynechococcus vestitus E542 OX=2016101 GN=raiA PE=3 SV=1	raiA	GO:0044238 primary metabolic process;GO:0045900 negative regulation of translational elongation	GO:0022627 cytosolic small ribosomal subunit	GO:0043022 ribosome binding;GO:0043024 ribosomal small subunit binding	J: Translation, ribosomal structure and biogenesis	--	IPR036567: Ribosome hibernation promotion factor-like;IPR034694: Ribosome hibernation promoting factor, long/plastid;IPR032528: Sigma 54 modulation/S30EA ribosomal protein, C-terminal;IPR003489: Ribosome hibernation promoting factor/RaiA;IPR038416: Sigma 54 modulation/S30EA ribosomal protein, C-terminal domain superfamily	Cytoplasmic	Cytoplasmic	Cytoplasmic	Cytoplasmic
A0A7D6F3R3	AMP-binding protein OS=Thermosynechococcus vestitus E542 OX=2016101 GN=D3A95_12200 PE=4 SV=1	D3A95_12200	--	--	GO:0004467 long-chain fatty acid-CoA ligase activity;GO:0005524 ATP binding;GO:0016405 CoA-ligase activity	I: Lipid transport and metabolism	ko00061: Fatty acid biosynthesis;ko00071: Fatty acid degradation;ko01100: Metabolic pathways;ko01212: Fatty acid metabolism;ko02024: Quorum sensing	IPR020845: AMP-binding, conserved site;IPR000873: AMP-dependent synthetase/ligase;IPR042099: ANL, N-terminal domain;IPR020459: AMP-binding	Cytoplasmic Membrane	Cytoplasmic Membrane	Cytoplasmic Membrane	Cytoplasmic Membrane
Q8DJV2	ABC transporter substrate-binding protein OS=Thermosynechococcus vestitus (strain NIES-2133 / IAM M-273 / BP-1) OX=197221 GN=tlr1120 PE=4 SV=1	tlr1120	GO:0006865 amino acid transport;GO:0016310 phosphorylation;GO:0034251 regulation of cellular amide catabolic process;GO:0051346 negative regulation of hydrolase activity	--	GO:0016301 kinase activity;GO:0033218 amide binding	E: Amino acid transport and metabolism	--	IPR017777: Urea ABC transporter, substrate-binding protein UrtA-like;IPR028082: Periplasmic binding protein-like I;IPR000709: Leu/Ile/Val-binding protein	Cytoplasmic	Cytoplasmic	Cytoplasmic	Cytoplasmic
Q8DGQ4	AhpC/TSA family protein OS=Thermosynechococcus vestitus (strain NIES-2133 / IAM M-273 / BP-1) OX=197221 GN=tlr2261 PE=3 SV=1	tlr2261	--	GO:0005737 cytoplasm	GO:0008379 thioredoxin peroxidase activity	V: Defense mechanisms	--	IPR045020: 1-Cys peroxiredoxin;IPR013766: Thioredoxin domain;IPR024706: Peroxiredoxin, AhpC-type;IPR019479: Peroxiredoxin, C-terminal;IPR000866: Alkyl hydroperoxide reductase subunit C/ Thiol specific antioxidant;IPR036249: Thioredoxin-like superfamily	Cytoplasmic	Cytoplasmic	Cytoplasmic	Cytoplasmic
A0A6A1URG2	Photosystem II CP43 chlorophyll apoprotein OS=Morella rubra OX=262757 GN=CJ030_MR8G024956 PE=3 SV=1	CJ030_MR8G024956	GO:0009772 photosynthetic electron transport in photosystem II	GO:0009523 photosystem II;GO:0016021 integral component of membrane;GO:0031676 plasma membrane-derived thylakoid membrane	GO:0016168 chlorophyll binding;GO:0045156 electron transporter, transferring electrons within the cyclic electron transport pathway of photosynthesis activity;GO:0046872 metal ion binding	C: Energy production and conversion	ko00195: Photosynthesis;ko01100: Metabolic pathways	IPR000932: Photosystem antenna protein-like;IPR036854: Photosystem II protein D1/D2 superfamily;IPR005869: Photosystem II CP43 reaction centre protein;IPR000484: Photosynthetic reaction centre, L/M;IPR036001: Photosystem antenna protein-like superfamily;IPR044900: Photosystem II CP43 reaction centre protein superfamily	Cytoplasmic Membrane	Cytoplasmic Membrane	Cytoplasmic Membrane	Cytoplasmic Membrane
Q8DI58	Chaperone protein dnaK2 OS=Thermosynechococcus vestitus (strain NIES-2133 / IAM M-273 / BP-1) OX=197221 GN=dnaK2 PE=3 SV=1	dnaK2	--	--	GO:0005524 ATP binding;GO:0051082 unfolded protein binding;GO:0140662 ATP-dependent protein folding chaperone	O: Posttranslational modification, protein turnover, chaperones	ko03018: RNA degradation	IPR012725: Chaperone DnaK;IPR029047: Heat shock protein 70kD, peptide-binding domain superfamily;IPR018181: Heat shock protein 70, conserved site;IPR043129: ATPase, nucleotide binding domain;IPR029048: Heat shock protein 70kD, C-terminal domain superfamily;IPR013126: Heat shock protein 70 family	Cytoplasmic	Cytoplasmic	Cytoplasmic	Cytoplasmic
A0A3B7MG65	Large ribosomal subunit protein bL19 OS=Thermosynechococcus vestitus E542 OX=2016101 GN=rplS PE=3 SV=1	rplS	GO:0006412 translation	GO:0005840 ribosome	GO:0003735 structural constituent of ribosome	J: Translation, ribosomal structure and biogenesis	ko03010: Ribosome	IPR001857: Ribosomal protein L19;IPR038657: Ribosomal protein L19 superfamily;IPR018257: Ribosomal protein L19, conserved site;IPR008991: Translation protein SH3-like domain superfamily	Cytoplasmic	Cytoplasmic	Cytoplasmic	Cytoplasmic
Q8DL57	DNA-directed RNA polymerase subunit beta' OS=Thermosynechococcus vestitus (strain NIES-2133 / IAM M-273 / BP-1) OX=197221 GN=rpoC2 PE=1 SV=1	rpoC2	GO:0006351 transcription, DNA-templated	GO:0000428 DNA-directed RNA polymerase complex	GO:0003677 DNA binding;GO:0003899 DNA-directed 5'-3' RNA polymerase activity;GO:0008270 zinc ion binding	K: Transcription	ko03020: RNA polymerase	IPR038120: RNA polymerase Rpb1, funnel domain superfamily;IPR012756: DNA-directed RNA polymerase, subunit beta'';IPR007083: RNA polymerase Rpb1, domain 4;IPR042102: RNA polymerase Rpb1, domain 3 superfamily;IPR007066: RNA polymerase Rpb1, domain 3;IPR007081: RNA polymerase Rpb1, domain 5	Cytoplasmic	Cytoplasmic	Cytoplasmic	Cytoplasmic
Q8DLG7	ATP synthase epsilon chain OS=Thermosynechococcus vestitus (strain NIES-2133 / IAM M-273 / BP-1) OX=197221 GN=atpC PE=1 SV=1	atpC	--	GO:0031676 plasma membrane-derived thylakoid membrane;GO:0045261 proton-transporting ATP synthase complex, catalytic core F(1)	GO:0005524 ATP binding;GO:0046933 proton-transporting ATP synthase activity, rotational mechanism	C: Energy production and conversion	ko00190: Oxidative phosphorylation;ko00195: Photosynthesis;ko01100: Metabolic pathways	IPR020546: ATP synthase, F1 complex, delta/epsilon subunit, N-terminal;IPR036771: F0F1 ATP synthase delta/epsilon subunit, N-terminal;IPR001469: ATP synthase, F1 complex, delta/epsilon subunit;IPR020547: ATP synthase epsilon subunit, C-terminal domain	--	--	--	--
Q8DML1	Small ribosomal subunit protein uS13 OS=Thermosynechococcus vestitus (strain NIES-2133 / IAM M-273 / BP-1) OX=197221 GN=rpsM PE=3 SV=1	rpsM	GO:0006412 translation	GO:0005840 ribosome	GO:0000049 tRNA binding;GO:0003735 structural constituent of ribosome;GO:0019843 rRNA binding	J: Translation, ribosomal structure and biogenesis	ko03010: Ribosome	IPR001892: Ribosomal protein S13;IPR018269: Ribosomal protein S13, conserved site;IPR010979: Ribosomal protein S13-like, H2TH;IPR027437: 30s ribosomal protein S13, C-terminal;IPR019980: Ribosomal protein S13, bacterial-type	Cytoplasmic	Cytoplasmic	Cytoplasmic	Cytoplasmic
Q8DLA8	Tlr0588 protein OS=Thermosynechococcus vestitus (strain NIES-2133 / IAM M-273 / BP-1) OX=197221 GN=tlr0588 PE=3 SV=1	tlr0588	--	GO:0016021 integral component of membrane	GO:0016491 oxidoreductase activity;GO:0048038 quinone binding	R: General function prediction only	--	IPR012932: Vitamin K epoxide reductase;IPR036249: Thioredoxin-like superfamily;IPR038354: VKOR domain superfamily;IPR044698: Vitamin K epoxide reductase-like VKOR/LOT1	Cytoplasmic Membrane	Cytoplasmic Membrane	Cytoplasmic Membrane	Cytoplasmic Membrane
Q8DMM0	Large ribosomal subunit protein uL5 OS=Thermosynechococcus vestitus (strain NIES-2133 / IAM M-273 / BP-1) OX=197221 GN=rplE PE=3 SV=1	rplE	GO:0006412 translation	GO:0005840 ribosome	GO:0000049 tRNA binding;GO:0003735 structural constituent of ribosome;GO:0019843 rRNA binding	J: Translation, ribosomal structure and biogenesis	ko03010: Ribosome	IPR020930: Ribosomal protein L5, bacterial-type;IPR022803: Ribosomal protein L5 domain superfamily;IPR002132: Ribosomal protein L5;IPR031309: Ribosomal protein L5, C-terminal;IPR031310: Ribosomal protein L5, N-terminal;IPR020929: Ribosomal protein L5, conserved site	Cytoplasmic	Cytoplasmic	Cytoplasmic	Cytoplasmic
A0A3B7MD91	ABC transporter substrate-binding protein OS=Thermosynechococcus vestitus E542 OX=2016101 GN=D3A95_12595 PE=3 SV=1	D3A95_12595	GO:0006811 ion transport;GO:0042128 nitrate assimilation	GO:0005886 plasma membrane	GO:0022857 transmembrane transporter activity	P: Inorganic ion transport and metabolism	ko00910: Nitrogen metabolism;ko02010: ABC transporters	IPR006311: Twin-arginine translocation pathway, signal sequence;IPR044527: Nitrate/bicarbonate ABC transporter substrate-binding domain	Cytoplasmic Membrane	Cytoplasmic Membrane	Cytoplasmic Membrane	Cytoplasmic Membrane
A0A3B7MGB0	Mechanosensitive ion channel OS=Thermosynechococcus vestitus E542 OX=2016101 GN=D3A95_11585 PE=4 SV=1	D3A95_11585	GO:0030435 sporulation resulting in formation of a cellular spore	--	GO:0008381 mechanosensitive ion channel activity	--	--	IPR008910: Conserved TM helix	Cytoplasmic Membrane	Cytoplasmic Membrane	Cytoplasmic Membrane	Cytoplasmic Membrane
D0VWR7	Photosystem II CP43 reaction center protein (Fragment) OS=Thermostichus vulcanus OX=32053 GN=psbC PE=1 SV=2	psbC	GO:0009772 photosynthetic electron transport in photosystem II	GO:0009523 photosystem II;GO:0016021 integral component of membrane;GO:0031676 plasma membrane-derived thylakoid membrane	GO:0016168 chlorophyll binding;GO:0045156 electron transporter, transferring electrons within the cyclic electron transport pathway of photosynthesis activity;GO:0046872 metal ion binding	C: Energy production and conversion	ko00195: Photosynthesis;ko01100: Metabolic pathways	IPR044900: Photosystem II CP43 reaction centre protein superfamily;IPR036001: Photosystem antenna protein-like superfamily;IPR005869: Photosystem II CP43 reaction centre protein;IPR000932: Photosystem antenna protein-like	Cytoplasmic Membrane	Cytoplasmic Membrane	Cytoplasmic Membrane	Cytoplasmic Membrane
A0A7D6EWC4	Phosphoketolase OS=Thermosynechococcus vestitus E542 OX=2016101 GN=D3A95_10820 PE=4 SV=1	D3A95_10820	GO:0005975 carbohydrate metabolic process	--	GO:0016832 aldehyde-lyase activity	G: Carbohydrate transport and metabolism	--	IPR029061: Thiamin diphosphate-binding fold;IPR018970: Xylulose 5-phosphate/Fructose 6-phosphate phosphoketolase, N-terminal;IPR005475: Transketolase-like, pyrimidine-binding domain;IPR005593: Xylulose 5-phosphate/Fructose 6-phosphate phosphoketolase;IPR009014: Transketolase C-terminal/Pyruvate-ferredoxin oxidoreductase domain II	Cytoplasmic Membrane	Cytoplasmic Membrane	Cytoplasmic Membrane	Cytoplasmic Membrane
A0A3B7MFL8	Carbohydrate porin OS=Thermosynechococcus vestitus E542 OX=2016101 GN=D3A95_03315 PE=3 SV=1	D3A95_03315	GO:0008643 carbohydrate transport	GO:0016021 integral component of membrane	GO:0015288 porin activity	M: Cell wall/membrane/envelope biogenesis	--	IPR001119: S-layer homology domain;IPR007049: Carbohydrate-selective porin OprB;IPR038673: Carbohydrate-selective porin OprB superfamily	Outer Membrane	Outer Membrane	Outer Membrane	Outer Membrane
A0A3B7MF69	DUF1269 domain-containing protein OS=Thermosynechococcus vestitus E542 OX=2016101 GN=D3A95_07810 PE=4 SV=1	D3A95_07810	--	--	--	--	--	--	--	--	--	--
P50036	Phycobilisome 7.8 kDa linker polypeptide, allophycocyanin-associated, core OS=Thermosynechococcus vestitus (strain NIES-2133 / IAM M-273 / BP-1) OX=197221 GN=apcC PE=1 SV=1	apcC	GO:0015979 photosynthesis	GO:0030089 phycobilisome;GO:0031676 plasma membrane-derived thylakoid membrane	--	C: Energy production and conversion	ko00196: Photosynthesis - antenna proteins;ko01100: Metabolic pathways	IPR011064: Allophycocyanin linker chain;IPR011134: Allophycocyanin linker protein;IPR008213: CpcD-like domain	--	--	--	--
Q8DI48	Tlr1743 protein OS=Thermosynechococcus vestitus (strain NIES-2133 / IAM M-273 / BP-1) OX=197221 GN=tlr1743 PE=3 SV=1	tlr1743	--	GO:0042597 periplasmic space	--	V: Defense mechanisms	--	IPR006143: RND efflux pump, membrane fusion protein;IPR032317: RND efflux pump, membrane fusion protein, barrel-sandwich domain	Cytoplasmic Membrane	Cytoplasmic Membrane	Cytoplasmic Membrane	Cytoplasmic Membrane
Q8DI98	Tll1692 protein OS=Thermosynechococcus vestitus (strain NIES-2133 / IAM M-273 / BP-1) OX=197221 GN=tll1692 PE=3 SV=1	tll1692	--	--	--	K: Transcription;T: Signal transduction mechanisms	--	IPR007157: PspA/IM30	Cytoplasmic Membrane	Cytoplasmic Membrane	Cytoplasmic Membrane	Cytoplasmic Membrane
Q8DLP5	ATP synthase subunit b OS=Thermosynechococcus vestitus (strain NIES-2133 / IAM M-273 / BP-1) OX=197221 GN=atpF PE=1 SV=1	atpF	--	GO:0016021 integral component of membrane;GO:0031676 plasma membrane-derived thylakoid membrane;GO:0045263 proton-transporting ATP synthase complex, coupling factor F(o)	GO:0046933 proton-transporting ATP synthase activity, rotational mechanism	C: Energy production and conversion	ko00190: Oxidative phosphorylation;ko00195: Photosynthesis;ko01100: Metabolic pathways	IPR002146: ATP synthase, F0 complex, subunit b/b', bacterial/chloroplast;IPR028987: F-type ATP synthase subunit B-like, membrane domain superfamily;IPR005864: ATP synthase, F0 complex, subunit b, bacterial	--	--	--	--
Q8DIQ5	Tlr1526 protein OS=Thermosynechococcus vestitus (strain NIES-2133 / IAM M-273 / BP-1) OX=197221 GN=tlr1526 PE=3 SV=1	tlr1526	--	--	--	T: Signal transduction mechanisms	--	IPR014729: Rossmann-like alpha/beta/alpha sandwich fold;IPR006016: UspA;IPR006015: Universal stress protein A family	Cytoplasmic	Cytoplasmic	Cytoplasmic	Cytoplasmic
A0A7D6F3C7	Cation:proton antiporter OS=Thermosynechococcus vestitus E542 OX=2016101 GN=D3A95_06770 PE=4 SV=1	D3A95_06770	GO:0006814 sodium ion transport	GO:0016021 integral component of membrane;GO:0031676 plasma membrane-derived thylakoid membrane	GO:0015299 solute:proton antiporter activity	P: Inorganic ion transport and metabolism	--	IPR038770: Sodium/solute symporter superfamily;IPR006153: Cation/H+ exchanger	Cytoplasmic Membrane	Cytoplasmic Membrane	Cytoplasmic Membrane	Cytoplasmic Membrane
A0A7D6JJS1	ABC transporter substrate-binding protein OS=Thermosynechococcus vestitus E542 OX=2016101 GN=D3A95_03635 PE=4 SV=1	D3A95_03635	GO:0006865 amino acid transport	--	--	E: Amino acid transport and metabolism	ko02010: ABC transporters	IPR028081: Leucine-binding protein domain;IPR028082: Periplasmic binding protein-like I	Periplasmic	Periplasmic	Periplasmic	Periplasmic
Q8DM22	Isocitrate dehydrogenase OS=Thermosynechococcus vestitus (strain NIES-2133 / IAM M-273 / BP-1) OX=197221 GN=tlr0302 PE=3 SV=1	tlr0302	GO:0006097 glyoxylate cycle;GO:0006099 tricarboxylic acid cycle	--	GO:0000287 magnesium ion binding;GO:0004450 isocitrate dehydrogenase (NADP+) activity;GO:0051287 NAD binding	C: Energy production and conversion;E: Amino acid transport and metabolism	ko00020: Citrate cycle (TCA cycle);ko00480: Glutathione metabolism;ko01100: Metabolic pathways;ko01110: Biosynthesis of secondary metabolites;ko01120: Microbial metabolism in diverse environments;ko01200: Carbon metabolism;ko01210: 2-Oxocarboxylic acid metabolism;ko01230: Biosynthesis of amino acids	IPR024084: Isopropylmalate dehydrogenase-like domain;IPR019818: Isocitrate/isopropylmalate dehydrogenase, conserved site	Cytoplasmic	Cytoplasmic	Cytoplasmic	Cytoplasmic
A0A3B7MCV0	NAD(P)H-quinone oxidoreductase subunit K OS=Thermosynechococcus vestitus E542 OX=2016101 GN=ndhK PE=3 SV=1	ndhK	GO:0019684 photosynthesis, light reaction	GO:0031676 plasma membrane-derived thylakoid membrane	GO:0005506 iron ion binding;GO:0008137 NADH dehydrogenase (ubiquinone) activity;GO:0048038 quinone binding;GO:0051539 4 iron, 4 sulfur cluster binding	C: Energy production and conversion	ko00190: Oxidative phosphorylation;ko01100: Metabolic pathways	IPR006138: NADH-ubiquinone oxidoreductase, 20 Kd subunit;IPR006137: NADH:ubiquinone oxidoreductase-like, 20kDa subunit	Cytoplasmic Membrane	Cytoplasmic Membrane	Cytoplasmic Membrane	Cytoplasmic Membrane
A0A3B7MHB4	Ornithine carbamoyltransferase OS=Thermosynechococcus vestitus E542 OX=2016101 GN=argF PE=3 SV=2	argF	GO:0006526 arginine biosynthetic process	GO:0005737 cytoplasm	GO:0004585 ornithine carbamoyltransferase activity;GO:0016597 amino acid binding	E: Amino acid transport and metabolism	ko00220: Arginine biosynthesis;ko01100: Metabolic pathways;ko01110: Biosynthesis of secondary metabolites;ko01230: Biosynthesis of amino acids	IPR036901: Aspartate/ornithine carbamoyltransferase superfamily;IPR006130: Aspartate/ornithine carbamoyltransferase;IPR002292: Ornithine/putrescine carbamoyltransferase;IPR006132: Aspartate/ornithine carbamoyltransferase, carbamoyl-P binding;IPR006131: Aspartate/ornithine carbamoyltransferase, Asp/Orn-binding domain;IPR024904: Ornithine carbamoyltransferase	Cytoplasmic	Cytoplasmic	Cytoplasmic	Cytoplasmic
A0A7D6IRA7	Phycobilisome linker polypeptide OS=Thermosynechococcus vestitus E542 OX=2016101 GN=D3A95_06420 PE=3 SV=1	D3A95_06420	GO:0015979 photosynthesis	GO:0030089 phycobilisome;GO:0031676 plasma membrane-derived thylakoid membrane	--	C: Energy production and conversion	ko00196: Photosynthesis - antenna proteins;ko01100: Metabolic pathways	IPR001297: Phycobilisome linker domain;IPR008213: CpcD-like domain;IPR038255: Phycobilisome linker domain superfamily;IPR016470: Phycobilisome linker protein	Cytoplasmic Membrane	Cytoplasmic Membrane	Cytoplasmic Membrane	Cytoplasmic Membrane
Q8DMK7	Small ribosomal subunit protein uS9 OS=Thermosynechococcus vestitus (strain NIES-2133 / IAM M-273 / BP-1) OX=197221 GN=rpsI PE=3 SV=1	rpsI	GO:0006412 translation	GO:0005840 ribosome	GO:0003735 structural constituent of ribosome	J: Translation, ribosomal structure and biogenesis	ko03010: Ribosome	IPR020574: Ribosomal protein S9, conserved site;IPR020568: Ribosomal protein S5 domain 2-type fold;IPR000754: Ribosomal protein S9;IPR014721: Ribosomal protein S5 domain 2-type fold, subgroup;IPR023035: Ribosomal protein S9, bacterial/plastid	Cytoplasmic	Cytoplasmic	Cytoplasmic	Cytoplasmic
Q8DM26	Large ribosomal subunit protein uL10 OS=Thermosynechococcus vestitus (strain NIES-2133 / IAM M-273 / BP-1) OX=197221 GN=rplJ PE=3 SV=1	rplJ	GO:0006412 translation	GO:0005840 ribosome	GO:0070180 large ribosomal subunit rRNA binding	J: Translation, ribosomal structure and biogenesis	ko03010: Ribosome	IPR001790: Ribosomal protein L10P;IPR043141: Ribosomal protein L10-like domain superfamily;IPR022973: Ribosomal protein L10	Cytoplasmic	Cytoplasmic	Cytoplasmic	Cytoplasmic
Q8DGX8	Tlr2184 protein OS=Thermosynechococcus vestitus (strain NIES-2133 / IAM M-273 / BP-1) OX=197221 GN=tlr2184 PE=3 SV=1	tlr2184	--	GO:0005886 plasma membrane;GO:0016021 integral component of membrane	--	O: Posttranslational modification, protein turnover, chaperones	--	IPR001107: Band 7 domain;IPR036013: Band 7/SPFH domain superfamily;IPR001972: Stomatin/HflK family;IPR018080: Band 7/stomatin-like, conserved site	--	--	--	--
P0A431	Photosystem II extrinsic protein O OS=Thermosynechococcus vestitus (strain NIES-2133 / IAM M-273 / BP-1) OX=197221 GN=psbO PE=1 SV=1	psbO	GO:0010207 photosystem II assembly;GO:0042549 photosystem II stabilization	GO:0009654 photosystem II oxygen evolving complex	GO:0010242 oxygen evolving activity	C: Energy production and conversion	ko00195: Photosynthesis;ko01100: Metabolic pathways	IPR011250: Outer membrane protein/outer membrane enzyme PagP, beta-barrel;IPR002628: Photosystem II PsbO, manganese-stabilising	--	--	--	--
Q8DKE3	Tll0916 protein OS=Thermosynechococcus vestitus (strain NIES-2133 / IAM M-273 / BP-1) OX=197221 GN=tll0916 PE=4 SV=1	tll0916	--	--	--	--	--	IPR021809: Protein of unknown function DUF3386	Cytoplasmic	Cytoplasmic	Cytoplasmic	Cytoplasmic
Q8DMG7	geranylgeranyl reductase OS=Thermosynechococcus vestitus (strain NIES-2133 / IAM M-273 / BP-1) OX=197221 GN=chlP PE=3 SV=1	chlP	GO:0015979 photosynthesis;GO:0015995 chlorophyll biosynthetic process	--	GO:0045550 geranylgeranyl reductase activity;GO:0071949 FAD binding;GO:0102067 geranylgeranyl diphosphate reductase activity	C: Energy production and conversion	ko00860: Porphyrin metabolism;ko00900: Terpenoid backbone biosynthesis;ko01100: Metabolic pathways;ko01110: Biosynthesis of secondary metabolites	IPR036188: FAD/NAD(P)-binding domain superfamily;IPR011774: Geranylgeranyl reductase, plant/cyanobacteria;IPR011777: Geranylgeranyl reductase family;IPR010253: Geranylgeranyl reductase, plant/prokaryotic;IPR023753: FAD/NAD(P)-binding domain	--	--	--	--
Q8DLG8	ATP synthase subunit beta OS=Thermosynechococcus vestitus (strain NIES-2133 / IAM M-273 / BP-1) OX=197221 GN=atpD PE=1 SV=1	atpD	--	GO:0031676 plasma membrane-derived thylakoid membrane;GO:0045261 proton-transporting ATP synthase complex, catalytic core F(1)	GO:0005524 ATP binding;GO:0046933 proton-transporting ATP synthase activity, rotational mechanism;GO:0046961 proton-transporting ATPase activity, rotational mechanism	C: Energy production and conversion	ko00190: Oxidative phosphorylation;ko00195: Photosynthesis;ko01100: Metabolic pathways	IPR005722: ATP synthase, F1 complex, beta subunit;IPR003593: AAA+ ATPase domain;IPR004100: ATPase, F1/V1/A1 complex, alpha/beta subunit, N-terminal domain;IPR036121: ATPase, F1/V1/A1 complex, alpha/beta subunit, N-terminal domain superfamily;IPR020003: ATPase, alpha/beta subunit, nucleotide-binding domain, active site;IPR027417: P-loop containing nucleoside triphosphate hydrolase;IPR024034: ATPas…	Cytoplasmic	Cytoplasmic	Cytoplasmic	Cytoplasmic
A0A3B7MDL4	Tetratricopeptide repeat protein OS=Thermosynechococcus vestitus E542 OX=2016101 GN=D3A95_07950 PE=4 SV=1	D3A95_07950	--	--	--	R: General function prediction only	--	IPR019734: Tetratricopeptide repeat;IPR011990: Tetratricopeptide-like helical domain superfamily;IPR001440: Tetratricopeptide repeat 1	--	--	--	--
Q8DKI0	Branched-chain amino acid ABC transporter periplasmic amino acid-binding protein OS=Thermosynechococcus vestitus (strain NIES-2133 / IAM M-273 / BP-1) OX=197221 GN=tll0879 PE=3 SV=1	tll0879	GO:0006865 amino acid transport	--	--	E: Amino acid transport and metabolism	ko02010: ABC transporters;ko02024: Quorum sensing	IPR028081: Leucine-binding protein domain;IPR028082: Periplasmic binding protein-like I	Periplasmic	Periplasmic	Periplasmic	Periplasmic
A0A3B7MEU6	PAP/fibrillin family protein OS=Thermosynechococcus vestitus E542 OX=2016101 GN=D3A95_06615 PE=4 SV=1	D3A95_06615	--	--	--	--	--	IPR006843: Plastid lipid-associated protein/fibrillin conserved domain	Cytoplasmic Membrane	Cytoplasmic Membrane	Cytoplasmic Membrane	Cytoplasmic Membrane
A0A7D6INF7	NAD(P)H-quinone oxidoreductase subunit 1 OS=Thermosynechococcus vestitus E542 OX=2016101 GN=nuoH PE=3 SV=1	nuoH	GO:0019684 photosynthesis, light reaction	GO:0016021 integral component of membrane;GO:0031676 plasma membrane-derived thylakoid membrane	GO:0016655 oxidoreductase activity, acting on NAD(P)H, quinone or similar compound as acceptor;GO:0048038 quinone binding	C: Energy production and conversion	ko00190: Oxidative phosphorylation;ko01100: Metabolic pathways	IPR001694: NADH:ubiquinone oxidoreductase, subunit 1/F420H2 oxidoreductase subunit H;IPR018086: NADH:ubiquinone oxidoreductase, subunit 1, conserved site	Cytoplasmic Membrane	Cytoplasmic Membrane	Cytoplasmic Membrane	Cytoplasmic Membrane
Q8DMM1	Large ribosomal subunit protein uL24 OS=Thermosynechococcus vestitus (strain NIES-2133 / IAM M-273 / BP-1) OX=197221 GN=rplX PE=3 SV=1	rplX	GO:0006412 translation	GO:0005840 ribosome	GO:0003735 structural constituent of ribosome;GO:0019843 rRNA binding	J: Translation, ribosomal structure and biogenesis	ko03010: Ribosome	IPR005824: KOW;IPR003256: Ribosomal protein L24;IPR008991: Translation protein SH3-like domain superfamily;IPR014722: Ribosomal protein L2, domain 2;IPR041988: Ribosomal protein L26/L24, KOW domain	Cytoplasmic	Cytoplasmic	Cytoplasmic	Cytoplasmic
A0A3B7MKB7	Small ribosomal subunit protein uS7 OS=Thermosynechococcus vestitus E542 OX=2016101 GN=rpsG PE=3 SV=1	rpsG	GO:0006412 translation	GO:0015935 small ribosomal subunit	GO:0000049 tRNA binding;GO:0003735 structural constituent of ribosome;GO:0019843 rRNA binding	J: Translation, ribosomal structure and biogenesis	ko03010: Ribosome	IPR036823: Ribosomal protein S7 domain superfamily;IPR005717: Ribosomal protein S7, bacterial/organellar-type;IPR023798: Ribosomal protein S7 domain;IPR000235: Ribosomal protein S5/S7;IPR020606: Ribosomal protein S7, conserved site	Cytoplasmic	Cytoplasmic	Cytoplasmic	Cytoplasmic
Q8DHD3	Tlr2026 protein OS=Thermosynechococcus vestitus (strain NIES-2133 / IAM M-273 / BP-1) OX=197221 GN=tlr2026 PE=4 SV=1	tlr2026	--	--	--	R: General function prediction only	--	IPR010766: DRTGG;IPR028979: HPr(Ser) kinase/phosphorylase-like, N-terminal domain superfamily;IPR027417: P-loop containing nucleoside triphosphate hydrolase	Cytoplasmic	Cytoplasmic	Cytoplasmic	Cytoplasmic
Q8DL55	DNA-directed RNA polymerase subunit beta OS=Thermosynechococcus vestitus (strain NIES-2133 / IAM M-273 / BP-1) OX=197221 GN=rpoB PE=3 SV=1	rpoB	GO:0006351 transcription, DNA-templated	GO:0000428 DNA-directed RNA polymerase complex	GO:0003677 DNA binding;GO:0003899 DNA-directed 5'-3' RNA polymerase activity;GO:0032549 ribonucleoside binding	K: Transcription	ko03020: RNA polymerase	IPR007641: RNA polymerase Rpb2, domain 7;IPR042107: DNA-directed RNA polymerase, beta subunit, external 1 domain superfamily;IPR007120: DNA-directed RNA polymerase, subunit 2, hybrid-binding domain;IPR037034: RNA polymerase Rpb2, domain 2 superfamily;IPR007642: RNA polymerase Rpb2, domain 2;IPR010243: DNA-directed RNA polymerase beta subunit, bacterial-type;IPR019462: DNA-directed RNA polymerase,…	Cytoplasmic	Cytoplasmic	Cytoplasmic	Cytoplasmic
Q8DML8	Large ribosomal subunit protein uL6 OS=Thermosynechococcus vestitus (strain NIES-2133 / IAM M-273 / BP-1) OX=197221 GN=rplF PE=3 SV=1	rplF	GO:0006412 translation	GO:0005840 ribosome	GO:0003735 structural constituent of ribosome;GO:0019843 rRNA binding	J: Translation, ribosomal structure and biogenesis	ko03010: Ribosome	IPR000702: Ribosomal protein L6;IPR019906: Ribosomal protein L6, bacterial-type;IPR036789: Ribosomal protein L6, alpha-beta domain superfamily;IPR020040: Ribosomal protein L6, alpha-beta domain;IPR002358: Ribosomal protein L6, conserved site	Cytoplasmic	Cytoplasmic	Cytoplasmic	Cytoplasmic
Q8DGR0	Ketol-acid reductoisomerase (NADP(+)) OS=Thermosynechococcus vestitus (strain NIES-2133 / IAM M-273 / BP-1) OX=197221 GN=ilvC PE=3 SV=2	ilvC	GO:0009097 isoleucine biosynthetic process;GO:0009099 valine biosynthetic process	--	GO:0000287 magnesium ion binding;GO:0004455 ketol-acid reductoisomerase activity;GO:0050661 NADP binding	E: Amino acid transport and metabolism;H: Coenzyme transport and metabolism	ko00290: Valine, leucine and isoleucine biosynthesis;ko00770: Pantothenate and CoA biosynthesis;ko01100: Metabolic pathways;ko01110: Biosynthesis of secondary metabolites;ko01210: 2-Oxocarboxylic acid metabolism;ko01230: Biosynthesis of amino acids	IPR036291: NAD(P)-binding domain superfamily;IPR014359: Ketol-acid reductoisomerase, prokaryotic;IPR000506: Ketol-acid reductoisomerase, C-terminal;IPR008927: 6-phosphogluconate dehydrogenase-like, C-terminal domain superfamily;IPR013023: Ketol-acid reductoisomerase;IPR013116: Ketol-acid reductoisomerase, N-terminal	Cytoplasmic	Cytoplasmic	Cytoplasmic	Cytoplasmic
A0A3B7M9S4	DNA-directed RNA polymerase subunit gamma OS=Thermosynechococcus vestitus E542 OX=2016101 GN=rpoC1 PE=3 SV=1	rpoC1	GO:0006351 transcription, DNA-templated	GO:0000428 DNA-directed RNA polymerase complex	GO:0000287 magnesium ion binding;GO:0003677 DNA binding;GO:0003899 DNA-directed 5'-3' RNA polymerase activity;GO:0008270 zinc ion binding	K: Transcription	ko03020: RNA polymerase	IPR012755: DNA-directed RNA polymerase, subunit gamma;IPR034678: DNA-directed RNA polymerase subunit RpoC1;IPR044893: RNA polymerase Rpb1, clamp domain superfamily;IPR000722: RNA polymerase, alpha subunit;IPR006592: RNA polymerase, N-terminal;IPR007080: RNA polymerase Rpb1, domain 1;IPR007066: RNA polymerase Rpb1, domain 3;IPR042102: RNA polymerase Rpb1, domain 3 superfamily	Cytoplasmic	Cytoplasmic	Cytoplasmic	Cytoplasmic
Q8DHS5	Transketolase OS=Thermosynechococcus vestitus (strain NIES-2133 / IAM M-273 / BP-1) OX=197221 GN=tll1870 PE=3 SV=1	tll1870	--	--	GO:0004802 transketolase activity;GO:0046872 metal ion binding	G: Carbohydrate transport and metabolism	ko00030: Pentose phosphate pathway;ko00710: Carbon fixation in photosynthetic organisms;ko01100: Metabolic pathways;ko01110: Biosynthesis of secondary metabolites;ko01120: Microbial metabolism in diverse environments;ko01200: Carbon metabolism;ko01230: Biosynthesis of amino acids	IPR005474: Transketolase, N-terminal;IPR005475: Transketolase-like, pyrimidine-binding domain;IPR033248: Transketolase, C-terminal domain;IPR020826: Transketolase binding site;IPR009014: Transketolase C-terminal/Pyruvate-ferredoxin oxidoreductase domain II;IPR005478: Transketolase, bacterial-like;IPR029061: Thiamin diphosphate-binding fold	Cytoplasmic	Cytoplasmic	Cytoplasmic	Cytoplasmic
A0A3B7MLZ7	Universal stress protein OS=Thermosynechococcus vestitus E542 OX=2016101 GN=D3A95_08705 PE=3 SV=1	D3A95_08705	--	--	--	T: Signal transduction mechanisms	--	IPR006015: Universal stress protein A family;IPR014729: Rossmann-like alpha/beta/alpha sandwich fold;IPR006016: UspA	--	--	--	--
A0A3B7MF27	NAD(P)H-quinone oxidoreductase subunit O OS=Thermosynechococcus vestitus E542 OX=2016101 GN=ndhO PE=3 SV=1	ndhO	--	GO:0031676 plasma membrane-derived thylakoid membrane	GO:0016655 oxidoreductase activity, acting on NAD(P)H, quinone or similar compound as acceptor;GO:0048038 quinone binding	C: Energy production and conversion	--	IPR020905: NAD(P)H-quinone oxidoreductase subunit O	--	--	--	--
A0A7D6J0K2	DUF4912 domain-containing protein OS=Thermosynechococcus vestitus E542 OX=2016101 GN=D3A95_08415 PE=4 SV=1	D3A95_08415	--	--	--	S: Function unknown	--	IPR036269: Rho termination factor, N-terminal domain superfamily;IPR011112: Rho termination factor, N-terminal;IPR032585: Protein of unknown function DUF4912	--	--	--	--
A0A7D6ETE2	Bile acid beta-glucosidase OS=Thermosynechococcus vestitus E542 OX=2016101 GN=D3A95_00140 PE=4 SV=1	D3A95_00140	--	--	--	S: Function unknown	ko00511: Other glycan degradation;ko01100: Metabolic pathways	IPR006775: Glycosyl-hydrolase family 116, catalytic region;IPR024462: Glycosyl-hydrolase family 116, N-terminal;IPR012341: Six-hairpin glycosidase-like superfamily;IPR014551: Beta-glucosidase GBA2-type;IPR008928: Six-hairpin glycosidase superfamily	--	--	--	--
Q8DK03	Amino acid ABC transporter periplasmic amino acid-binding protein OS=Thermosynechococcus vestitus (strain NIES-2133 / IAM M-273 / BP-1) OX=197221 GN=tlr1067 PE=3 SV=1	tlr1067	GO:0006865 amino acid transport	GO:0016020 membrane;GO:0030288 outer membrane-bounded periplasmic space	GO:0015276 ligand-gated ion channel activity	E: Amino acid transport and metabolism;T: Signal transduction mechanisms	--	IPR001638: Solute-binding protein family 3/N-terminal domain of MltF;IPR018313: Solute-binding protein family 3, conserved site	Periplasmic	Periplasmic	Periplasmic	Periplasmic
Q8DG74	Tll2449 protein OS=Thermosynechococcus vestitus (strain NIES-2133 / IAM M-273 / BP-1) OX=197221 GN=tll2449 PE=4 SV=1	tll2449	--	GO:0031676 plasma membrane-derived thylakoid membrane	--	--	--	--	--	--	--	--
A0A3B7MCF2	Type I-B CRISPR-associated protein Cas7/Cst2/DevR OS=Thermosynechococcus vestitus E542 OX=2016101 GN=cas7i PE=4 SV=1	cas7i	GO:0030435 sporulation resulting in formation of a cellular spore;GO:0051607 defense response to virus	--	--	V: Defense mechanisms	--	IPR013414: CRISPR-associated protein Cas7, subtype I-B/Tneap;IPR010154: CRISPR-associated protein Cas7/Cst2/DevR;IPR016581: CRISPR-associated protein Cas7, subtype I-B/Tneap, bacterial	Cytoplasmic	Cytoplasmic	Cytoplasmic	Cytoplasmic
Q8DKY2	Glucose-6-phosphate isomerase OS=Thermosynechococcus vestitus (strain NIES-2133 / IAM M-273 / BP-1) OX=197221 GN=pgi PE=3 SV=1	pgi	GO:0006094 gluconeogenesis;GO:0006096 glycolytic process	GO:0005737 cytoplasm	GO:0004347 glucose-6-phosphate isomerase activity;GO:0097367 carbohydrate derivative binding	G: Carbohydrate transport and metabolism	ko00010: Glycolysis / Gluconeogenesis;ko00030: Pentose phosphate pathway;ko00500: Starch and sucrose metabolism;ko00520: Amino sugar and nucleotide sugar metabolism;ko01100: Metabolic pathways;ko01110: Biosynthesis of secondary metabolites;ko01120: Microbial metabolism in diverse environments;ko01200: Carbon metabolism;ko01250: Biosynthesis of nucleotide sugars	IPR001672: Phosphoglucose isomerase (PGI);IPR046348: SIS domain superfamily;IPR035476: Phosphoglucose isomerase, SIS domain 1;IPR035482: Phosphoglucose isomerase, SIS domain 2;IPR018189: Phosphoglucose isomerase, conserved site	Cytoplasmic	Cytoplasmic	Cytoplasmic	Cytoplasmic
Q8DLT6	Tll0392 protein OS=Thermosynechococcus vestitus (strain NIES-2133 / IAM M-273 / BP-1) OX=197221 GN=tll0392 PE=4 SV=1	tll0392	--	--	--	--	--	--	Cytoplasmic Membrane	Cytoplasmic Membrane	Cytoplasmic Membrane	Cytoplasmic Membrane
A0A3B7MF85	Urease subunit alpha OS=Thermosynechococcus vestitus E542 OX=2016101 GN=ureC PE=3 SV=1	ureC	GO:0043419 urea catabolic process	GO:0005737 cytoplasm	GO:0009039 urease activity;GO:0016151 nickel cation binding	E: Amino acid transport and metabolism	--	IPR005848: Urease, alpha subunit;IPR017951: Urease alpha subunit, C-terminal;IPR011059: Metal-dependent hydrolase, composite domain superfamily;IPR011612: Urease alpha-subunit, N-terminal domain;IPR006680: Amidohydrolase-related;IPR017950: Urease active site;IPR032466: Metal-dependent hydrolase;IPR029754: Urease nickel binding site	Cytoplasmic	Cytoplasmic	Cytoplasmic	Cytoplasmic
A0A3B7MJ44	Asparaginase OS=Thermosynechococcus vestitus E542 OX=2016101 GN=D3A95_00620 PE=4 SV=1	D3A95_00620	--	--	--	E: Amino acid transport and metabolism	ko00250: Alanine, aspartate and glutamate metabolism;ko00460: Cyanoamino acid metabolism;ko01100: Metabolic pathways;ko01110: Biosynthesis of secondary metabolites	IPR010349: L-asparaginase II	Cytoplasmic	Cytoplasmic	Cytoplasmic	Cytoplasmic
Q8DHG4	Aminopeptidase N OS=Thermosynechococcus vestitus (strain NIES-2133 / IAM M-273 / BP-1) OX=197221 GN=tlr1995 PE=3 SV=1	tlr1995	GO:0006508 proteolysis	GO:0005737 cytoplasm	GO:0004177 aminopeptidase activity;GO:0008237 metallopeptidase activity;GO:0008270 zinc ion binding	E: Amino acid transport and metabolism	ko00480: Glutathione metabolism;ko01100: Metabolic pathways	IPR016024: Armadillo-type fold;IPR011989: Armadillo-like helical;IPR014782: Peptidase M1, membrane alanine aminopeptidase;IPR027268: Peptidase M4/M1, CTD superfamily;IPR042097: Aminopeptidase N-like , N-terminal domain superfamliy;IPR001930: Peptidase M1, alanine aminopeptidase/leukotriene A4 hydrolase;IPR045357: Aminopeptidase N-like , N-terminal domain;IPR004155: PBS lyase HEAT-like repeat	Cytoplasmic	Cytoplasmic	Cytoplasmic	Cytoplasmic
Q8DJE6	Small ribosomal subunit protein bS6 OS=Thermosynechococcus vestitus (strain NIES-2133 / IAM M-273 / BP-1) OX=197221 GN=rpsF PE=3 SV=1	rpsF	GO:0006412 translation	GO:0005840 ribosome	GO:0003735 structural constituent of ribosome;GO:0019843 rRNA binding	J: Translation, ribosomal structure and biogenesis	ko03010: Ribosome	IPR000529: Ribosomal protein S6;IPR035980: Ribosomal protein S6 superfamily;IPR020814: Ribosomal protein S6, plastid/chloroplast;IPR014717: Translation elongation factor EF1B/ribosomal protein S6	Cytoplasmic	Cytoplasmic	Cytoplasmic	Cytoplasmic
A0A7D6ES32	DNA-directed RNA polymerase subunit beta' OS=Thermosynechococcus vestitus E542 OX=2016101 GN=rpoC2 PE=3 SV=1	rpoC2	GO:0006351 transcription, DNA-templated	GO:0000428 DNA-directed RNA polymerase complex	GO:0003677 DNA binding;GO:0003899 DNA-directed 5'-3' RNA polymerase activity;GO:0008270 zinc ion binding	K: Transcription	ko03020: RNA polymerase	IPR038120: RNA polymerase Rpb1, funnel domain superfamily;IPR007083: RNA polymerase Rpb1, domain 4;IPR012756: DNA-directed RNA polymerase, subunit beta'';IPR042102: RNA polymerase Rpb1, domain 3 superfamily;IPR007081: RNA polymerase Rpb1, domain 5	Cytoplasmic	Cytoplasmic	Cytoplasmic	Cytoplasmic
A0A3B7MC18	Universal stress protein OS=Thermosynechococcus vestitus E542 OX=2016101 GN=D3A95_00320 PE=3 SV=1	D3A95_00320	--	--	--	T: Signal transduction mechanisms	--	IPR014729: Rossmann-like alpha/beta/alpha sandwich fold;IPR006016: UspA	Cytoplasmic	Cytoplasmic	Cytoplasmic	Cytoplasmic
A0A3B7MCA4	Enoyl-[acyl-carrier-protein] reductase [NADH] OS=Thermosynechococcus vestitus E542 OX=2016101 GN=fabI PE=3 SV=1	fabI	GO:0030497 fatty acid elongation	--	GO:0004318 enoyl-[acyl-carrier-protein] reductase (NADH) activity;GO:0016631 enoyl-[acyl-carrier-protein] reductase activity;GO:0042802 identical protein binding	I: Lipid transport and metabolism	ko00061: Fatty acid biosynthesis;ko00780: Biotin metabolism;ko01100: Metabolic pathways;ko01110: Biosynthesis of secondary metabolites;ko01212: Fatty acid metabolism;ko01240: Biosynthesis of cofactors	IPR014358: Enoyl-[acyl-carrier-protein] reductase (NADH);IPR002347: Short-chain dehydrogenase/reductase SDR;IPR036291: NAD(P)-binding domain superfamily	Cytoplasmic Membrane	Cytoplasmic Membrane	Cytoplasmic Membrane	Cytoplasmic Membrane
A0A7D6IZ36	Chaperonin GroEL OS=Thermosynechococcus vestitus E542 OX=2016101 GN=groL PE=3 SV=1	groL	GO:0042026 protein refolding	GO:0005737 cytoplasm	GO:0005524 ATP binding;GO:0016853 isomerase activity;GO:0051082 unfolded protein binding;GO:0140662 ATP-dependent protein folding chaperone	O: Posttranslational modification, protein turnover, chaperones	ko03018: RNA degradation	IPR027410: TCP-1-like chaperonin intermediate domain superfamily;IPR027409: GroEL-like apical domain superfamily;IPR027413: GroEL-like equatorial domain superfamily;IPR001844: Chaperonin Cpn60/GroEL;IPR002423: Chaperonin Cpn60/GroEL/TCP-1 family	Cytoplasmic	Cytoplasmic	Cytoplasmic	Cytoplasmic
Q8DLB8	1,4-alpha-glucan branching enzyme GlgB OS=Thermosynechococcus vestitus (strain NIES-2133 / IAM M-273 / BP-1) OX=197221 GN=glgB PE=3 SV=1	glgB	GO:0005978 glycogen biosynthetic process	--	GO:0003844 1,4-alpha-glucan branching enzyme activity;GO:0004553 hydrolase activity, hydrolyzing O-glycosyl compounds;GO:0043169 cation binding;GO:0102752 1,4-alpha-glucan branching enzyme activity (using a glucosylated glycogenin as primer for glycogen synthesis)	G: Carbohydrate transport and metabolism	ko00500: Starch and sucrose metabolism;ko01100: Metabolic pathways;ko01110: Biosynthesis of secondary metabolites	IPR037439: 1,4-alpha-glucan-branching enzyme;IPR006047: Glycosyl hydrolase, family 13, catalytic domain;IPR013783: Immunoglobulin-like fold;IPR006407: 1,4-alpha-glucan-branching enzyme, GlgB;IPR013780: Glycosyl hydrolase, all-beta;IPR006048: Alpha-amylase/branching enzyme, C-terminal all beta;IPR044143: Glycogen branching enzyme GlgB, N-terminal Early set domain;IPR004193: Glycoside hydrolase, fa…	Cytoplasmic	Cytoplasmic	Cytoplasmic	Cytoplasmic
Q8DMI5	ATP-dependent zinc metalloprotease FtsH OS=Thermosynechococcus vestitus (strain NIES-2133 / IAM M-273 / BP-1) OX=197221 GN=ftsH PE=3 SV=1	ftsH	GO:0006508 proteolysis;GO:0030163 protein catabolic process	GO:0009579 thylakoid;GO:0016021 integral component of membrane;GO:0031676 plasma membrane-derived thylakoid membrane	GO:0004176 ATP-dependent peptidase activity;GO:0004222 metalloendopeptidase activity;GO:0005524 ATP binding;GO:0008270 zinc ion binding;GO:0016887 ATP hydrolysis activity	O: Posttranslational modification, protein turnover, chaperones	--	IPR003960: ATPase, AAA-type, conserved site;IPR003959: ATPase, AAA-type, core;IPR011546: Peptidase M41, FtsH extracellular;IPR037219: Peptidase M41-like;IPR005936: Peptidase, FtsH;IPR003593: AAA+ ATPase domain;IPR027417: P-loop containing nucleoside triphosphate hydrolase;IPR000642: Peptidase M41;IPR041569: AAA ATPase, AAA+ lid domain	Cytoplasmic Membrane	Cytoplasmic Membrane	Cytoplasmic Membrane	Cytoplasmic Membrane
A0A3B7MA02	Tryptophan--tRNA ligase OS=Thermosynechococcus vestitus E542 OX=2016101 GN=trpS PE=3 SV=1	trpS	GO:0006436 tryptophanyl-tRNA aminoacylation	GO:0005737 cytoplasm	GO:0004830 tryptophan-tRNA ligase activity;GO:0005524 ATP binding	J: Translation, ribosomal structure and biogenesis	ko00970: Aminoacyl-tRNA biosynthesis	IPR002305: Aminoacyl-tRNA synthetase, class Ic;IPR002306: Tryptophan-tRNA ligase;IPR024109: Tryptophan-tRNA ligase, bacterial-type;IPR001412: Aminoacyl-tRNA synthetase, class I, conserved site;IPR014729: Rossmann-like alpha/beta/alpha sandwich fold	Cytoplasmic	Cytoplasmic	Cytoplasmic	Cytoplasmic
A0A7D6INC0	Uncharacterized protein OS=Thermosynechococcus vestitus E542 OX=2016101 GN=D3A95_00250 PE=4 SV=1	D3A95_00250	--	--	--	--	--	--	--	--	--	--
Q8DMD4	Chaperonin GroEL 1 OS=Thermosynechococcus vestitus (strain NIES-2133 / IAM M-273 / BP-1) OX=197221 GN=groEL1 PE=3 SV=1	groEL1	GO:0042026 protein refolding	GO:0005737 cytoplasm	GO:0005524 ATP binding;GO:0016853 isomerase activity;GO:0051082 unfolded protein binding;GO:0140662 ATP-dependent protein folding chaperone	O: Posttranslational modification, protein turnover, chaperones	ko03018: RNA degradation	IPR001844: Chaperonin Cpn60/GroEL;IPR027413: GroEL-like equatorial domain superfamily;IPR027409: GroEL-like apical domain superfamily;IPR018370: Chaperonin Cpn60, conserved site;IPR002423: Chaperonin Cpn60/GroEL/TCP-1 family;IPR027410: TCP-1-like chaperonin intermediate domain superfamily	Cytoplasmic	Cytoplasmic	Cytoplasmic	Cytoplasmic
P0C8N5	Cytochrome f OS=Thermosynechococcus vestitus (strain NIES-2133 / IAM M-273 / BP-1) OX=197221 GN=petA PE=3 SV=1	petA	GO:0015979 photosynthesis	GO:0031361 integral component of thylakoid membrane;GO:0031676 plasma membrane-derived thylakoid membrane	GO:0005506 iron ion binding;GO:0009055 electron transfer activity;GO:0020037 heme binding	C: Energy production and conversion	ko00195: Photosynthesis;ko01100: Metabolic pathways	IPR002325: Cytochrome f;IPR011054: Rudiment single hybrid motif;IPR024094: Cytochrome f large domain;IPR036826: Cytochrome f large domain superfamily;IPR024058: Cytochrome f transmembrane anchor	Periplasmic	Periplasmic	Periplasmic	Periplasmic
Q8DM92	Tlr0229 protein OS=Thermosynechococcus vestitus (strain NIES-2133 / IAM M-273 / BP-1) OX=197221 GN=tlr0229 PE=4 SV=1	tlr0229	--	--	--	--	--	--	--	--	--	--
A0A3B7MFN8	Glyceraldehyde-3-phosphate dehydrogenase OS=Thermosynechococcus vestitus E542 OX=2016101 GN=gap PE=3 SV=1	gap	GO:0006006 glucose metabolic process;GO:0006096 glycolytic process	GO:0005737 cytoplasm	GO:0004365 glyceraldehyde-3-phosphate dehydrogenase (NAD+) (phosphorylating) activity;GO:0050661 NADP binding;GO:0051287 NAD binding	G: Carbohydrate transport and metabolism	ko00010: Glycolysis / Gluconeogenesis;ko00710: Carbon fixation in photosynthetic organisms;ko01100: Metabolic pathways;ko01110: Biosynthesis of secondary metabolites;ko01120: Microbial metabolism in diverse environments;ko01200: Carbon metabolism;ko01230: Biosynthesis of amino acids	IPR020830: Glyceraldehyde 3-phosphate dehydrogenase, active site;IPR020828: Glyceraldehyde 3-phosphate dehydrogenase, NAD(P) binding domain;IPR020831: Glyceraldehyde/Erythrose phosphate dehydrogenase family;IPR020829: Glyceraldehyde 3-phosphate dehydrogenase, catalytic domain;IPR036291: NAD(P)-binding domain superfamily;IPR006424: Glyceraldehyde-3-phosphate dehydrogenase, type I	Cytoplasmic	Cytoplasmic	Cytoplasmic	Cytoplasmic
Q8DMN0	Large ribosomal subunit protein uL4 OS=Thermosynechococcus vestitus (strain NIES-2133 / IAM M-273 / BP-1) OX=197221 GN=rplD PE=3 SV=1	rplD	GO:0006412 translation	GO:0005737 cytoplasm;GO:0005840 ribosome	GO:0003735 structural constituent of ribosome;GO:0019843 rRNA binding	J: Translation, ribosomal structure and biogenesis	ko03010: Ribosome	IPR002136: Ribosomal protein L4/L1e;IPR023574: Ribosomal protein L4 domain superfamily;IPR013005: 50S ribosomal protein uL4	Cytoplasmic	Cytoplasmic	Cytoplasmic	Cytoplasmic
P59029	3-isopropylmalate dehydrogenase OS=Thermosynechococcus vestitus (strain NIES-2133 / IAM M-273 / BP-1) OX=197221 GN=leuB PE=3 SV=1	leuB	GO:0009098 leucine biosynthetic process	GO:0005737 cytoplasm	GO:0000287 magnesium ion binding;GO:0003862 3-isopropylmalate dehydrogenase activity;GO:0051287 NAD binding	C: Energy production and conversion;E: Amino acid transport and metabolism	ko00290: Valine, leucine and isoleucine biosynthesis;ko00660: C5-Branched dibasic acid metabolism;ko01100: Metabolic pathways;ko01110: Biosynthesis of secondary metabolites;ko01210: 2-Oxocarboxylic acid metabolism;ko01230: Biosynthesis of amino acids	IPR024084: Isopropylmalate dehydrogenase-like domain;IPR004429: Isopropylmalate dehydrogenase;IPR019818: Isocitrate/isopropylmalate dehydrogenase, conserved site	Cytoplasmic	Cytoplasmic	Cytoplasmic	Cytoplasmic
Q8DJ95	Tlr1333 protein OS=Thermosynechococcus vestitus (strain NIES-2133 / IAM M-273 / BP-1) OX=197221 GN=tlr1333 PE=4 SV=1	tlr1333	--	--	--	--	--	--	--	--	--	--
A0A7D6ER88	Protein translocase subunit SecY OS=Thermosynechococcus vestitus E542 OX=2016101 GN=secY PE=3 SV=1	secY	GO:0006605 protein targeting;GO:0043952 protein transport by the Sec complex;GO:0065002 intracellular protein transmembrane transport	GO:0016021 integral component of membrane;GO:0031676 plasma membrane-derived thylakoid membrane	--	U: Intracellular trafficking, secretion, and vesicular transport	ko02024: Quorum sensing;ko03060: Protein export;ko03070: Bacterial secretion system	IPR002208: SecY/SEC61-alpha family;IPR030659: SecY conserved site;IPR023201: SecY domain superfamily;IPR026593: Protein translocase subunit SecY	Cytoplasmic Membrane	Cytoplasmic Membrane	Cytoplasmic Membrane	Cytoplasmic Membrane
A0A3B7MCI7	Thioredoxin family protein OS=Thermosynechococcus vestitus E542 OX=2016101 GN=D3A95_10435 PE=4 SV=1	D3A95_10435	GO:0017004 cytochrome complex assembly	GO:0005886 plasma membrane;GO:0016021 integral component of membrane	GO:0015036 disulfide oxidoreductase activity;GO:0016209 antioxidant activity	O: Posttranslational modification, protein turnover, chaperones	--	IPR000866: Alkyl hydroperoxide reductase subunit C/ Thiol specific antioxidant;IPR013766: Thioredoxin domain;IPR036249: Thioredoxin-like superfamily	--	--	--	--
Q8DJK4	4-hydroxy-tetrahydrodipicolinate synthase OS=Thermosynechococcus vestitus (strain NIES-2133 / IAM M-273 / BP-1) OX=197221 GN=dapA PE=3 SV=1	dapA	GO:0009089 lysine biosynthetic process via diaminopimelate;GO:0019877 diaminopimelate biosynthetic process	GO:0005737 cytoplasm	GO:0008840 4-hydroxy-tetrahydrodipicolinate synthase activity	E: Amino acid transport and metabolism;M: Cell wall/membrane/envelope biogenesis	ko00261: Monobactam biosynthesis;ko00300: Lysine biosynthesis;ko01100: Metabolic pathways;ko01110: Biosynthesis of secondary metabolites;ko01120: Microbial metabolism in diverse environments;ko01230: Biosynthesis of amino acids	IPR005263: 4-hydroxy-tetrahydrodipicolinate synthase, DapA;IPR013785: Aldolase-type TIM barrel;IPR002220: DapA-like;IPR020625: Schiff base-forming aldolase, active site;IPR020624: Schiff base-forming aldolase, conserved site	Cytoplasmic	Cytoplasmic	Cytoplasmic	Cytoplasmic
Q8DKJ1	Dihydrolipoamide dehydrogenase OS=Thermosynechococcus vestitus (strain NIES-2133 / IAM M-273 / BP-1) OX=197221 GN=tll0868 PE=3 SV=1	tll0868	GO:0006096 glycolytic process;GO:0045454 cell redox homeostasis	GO:0005886 plasma membrane	GO:0004148 dihydrolipoyl dehydrogenase activity;GO:0050660 flavin adenine dinucleotide binding	C: Energy production and conversion	ko00010: Glycolysis / Gluconeogenesis;ko00020: Citrate cycle (TCA cycle);ko00260: Glycine, serine and threonine metabolism;ko00280: Valine, leucine and isoleucine degradation;ko00310: Lysine degradation;ko00380: Tryptophan metabolism;ko00620: Pyruvate metabolism;ko00630: Glyoxylate and dicarboxylate metabolism;ko00640: Propanoate metabolism;ko00785: Lipoic acid metabolism;ko01100: Metabolic pathw…	IPR012999: Pyridine nucleotide-disulphide oxidoreductase, class I, active site;IPR036188: FAD/NAD(P)-binding domain superfamily;IPR016156: FAD/NAD-linked reductase, dimerisation domain superfamily;IPR004099: Pyridine nucleotide-disulphide oxidoreductase, dimerisation domain;IPR001100: Pyridine nucleotide-disulphide oxidoreductase, class I;IPR023753: FAD/NAD(P)-binding domain	Cytoplasmic	Cytoplasmic	Cytoplasmic	Cytoplasmic
Q8DI42	Elongation factor Tu OS=Thermosynechococcus vestitus (strain NIES-2133 / IAM M-273 / BP-1) OX=197221 GN=tuf PE=3 SV=1	tuf	--	GO:0005737 cytoplasm	GO:0003746 translation elongation factor activity;GO:0003924 GTPase activity;GO:0005525 GTP binding	J: Translation, ribosomal structure and biogenesis	--	IPR005225: Small GTP-binding protein domain;IPR000795: Translational (tr)-type GTP-binding domain;IPR009000: Translation protein, beta-barrel domain superfamily;IPR004161: Translation elongation factor EFTu-like, domain 2;IPR027417: P-loop containing nucleoside triphosphate hydrolase;IPR009001: Translation elongation factor EF1A/initiation factor IF2gamma, C-terminal;IPR004541: Translation elonga…	Cytoplasmic	Cytoplasmic	Cytoplasmic	Cytoplasmic
A0A7D6IQM5	SRPBCC family protein OS=Thermosynechococcus vestitus E542 OX=2016101 GN=D3A95_10535 PE=4 SV=1	D3A95_10535	--	--	--	--	--	--	--	--	--	--
A0A3B7MER7	Glutamate-1-semialdehyde 2,1-aminomutase OS=Thermosynechococcus vestitus E542 OX=2016101 GN=hemL PE=3 SV=1	hemL	GO:0006782 protoporphyrinogen IX biosynthetic process;GO:0015995 chlorophyll biosynthetic process	GO:0005737 cytoplasm	GO:0008483 transaminase activity;GO:0030170 pyridoxal phosphate binding;GO:0042286 glutamate-1-semialdehyde 2,1-aminomutase activity	H: Coenzyme transport and metabolism	ko00860: Porphyrin metabolism;ko01100: Metabolic pathways;ko01110: Biosynthesis of secondary metabolites;ko01120: Microbial metabolism in diverse environments;ko01240: Biosynthesis of cofactors	IPR005814: Aminotransferase class-III;IPR015422: Pyridoxal phosphate-dependent transferase, small domain;IPR015421: Pyridoxal phosphate-dependent transferase, major domain;IPR004639: Tetrapyrrole biosynthesis, glutamate-1-semialdehyde aminotransferase;IPR015424: Pyridoxal phosphate-dependent transferase	Cytoplasmic	Cytoplasmic	Cytoplasmic	Cytoplasmic
Q8DIA2	Small ribosomal subunit protein uS2 OS=Thermosynechococcus vestitus (strain NIES-2133 / IAM M-273 / BP-1) OX=197221 GN=rpsB PE=3 SV=1	rpsB	GO:0006412 translation	GO:0015935 small ribosomal subunit	GO:0003735 structural constituent of ribosome	J: Translation, ribosomal structure and biogenesis	ko03010: Ribosome	IPR005706: Ribosomal protein S2, bacteria/mitochondria/plastid;IPR001865: Ribosomal protein S2;IPR018130: Ribosomal protein S2, conserved site;IPR023591: Ribosomal protein S2, flavodoxin-like domain superfamily	Cytoplasmic	Cytoplasmic	Cytoplasmic	Cytoplasmic
A0A3B7M9R4	UDP-glucose 6-dehydrogenase OS=Thermosynechococcus vestitus E542 OX=2016101 GN=D3A95_01860 PE=3 SV=1	D3A95_01860	GO:0000271 polysaccharide biosynthetic process;GO:0006065 UDP-glucuronate biosynthetic process;GO:0071555 cell wall organization	GO:0005737 cytoplasm	GO:0003979 UDP-glucose 6-dehydrogenase activity;GO:0051287 NAD binding	M: Cell wall/membrane/envelope biogenesis	ko00040: Pentose and glucuronate interconversions;ko00053: Ascorbate and aldarate metabolism;ko00520: Amino sugar and nucleotide sugar metabolism;ko00541: O-Antigen nucleotide sugar biosynthesis;ko01100: Metabolic pathways;ko01240: Biosynthesis of cofactors;ko01250: Biosynthesis of nucleotide sugars	IPR008927: 6-phosphogluconate dehydrogenase-like, C-terminal domain superfamily;IPR017476: UDP-glucose/GDP-mannose dehydrogenase;IPR014026: UDP-glucose/GDP-mannose dehydrogenase, dimerisation;IPR036291: NAD(P)-binding domain superfamily;IPR036220: UDP-glucose/GDP-mannose dehydrogenase, C-terminal domain superfamily;IPR014027: UDP-glucose/GDP-mannose dehydrogenase, C-terminal;IPR028357: UDP-glucos…	Cytoplasmic	Cytoplasmic	Cytoplasmic	Cytoplasmic
Q8DKY7	Argininosuccinate synthase OS=Thermosynechococcus vestitus (strain NIES-2133 / IAM M-273 / BP-1) OX=197221 GN=argG PE=3 SV=1	argG	GO:0006526 arginine biosynthetic process	GO:0005737 cytoplasm	GO:0004055 argininosuccinate synthase activity;GO:0005524 ATP binding	E: Amino acid transport and metabolism	ko00220: Arginine biosynthesis;ko00250: Alanine, aspartate and glutamate metabolism;ko01100: Metabolic pathways;ko01110: Biosynthesis of secondary metabolites;ko01230: Biosynthesis of amino acids	IPR023434: Argininosuccinate synthase, type 1 subfamily;IPR018223: Argininosuccinate synthase, conserved site;IPR001518: Argininosuccinate synthase;IPR014729: Rossmann-like alpha/beta/alpha sandwich fold;IPR024074: Argininosuccinate synthetase, catalytic/multimerisation domain body	Cytoplasmic	Cytoplasmic	Cytoplasmic	Cytoplasmic
Q8DIS7	Ribulose bisphosphate carboxylase small subunit OS=Thermosynechococcus vestitus (strain NIES-2133 / IAM M-273 / BP-1) OX=197221 GN=cbbS PE=1 SV=1	cbbS	GO:0009853 photorespiration;GO:0019253 reductive pentose-phosphate cycle	GO:0031470 carboxysome	--	G: Carbohydrate transport and metabolism	ko00630: Glyoxylate and dicarboxylate metabolism;ko00710: Carbon fixation in photosynthetic organisms;ko01100: Metabolic pathways;ko01110: Biosynthesis of secondary metabolites;ko01120: Microbial metabolism in diverse environments;ko01200: Carbon metabolism	IPR000894: Ribulose bisphosphate carboxylase small subunit, domain;IPR024681: Ribulose bisphosphate carboxylase, small subunit;IPR036385: Ribulose bisphosphate carboxylase, small subunit superfamily	--	--	--	--
A0A7D6ER44	Polyribonucleotide nucleotidyltransferase OS=Thermosynechococcus vestitus E542 OX=2016101 GN=pnp PE=3 SV=1	pnp	GO:0006396 RNA processing;GO:0006402 mRNA catabolic process	GO:0005737 cytoplasm	GO:0000287 magnesium ion binding;GO:0003723 RNA binding;GO:0004654 polyribonucleotide nucleotidyltransferase activity	J: Translation, ribosomal structure and biogenesis	ko03018: RNA degradation	IPR036345: Exoribonuclease, PH domain 2 superfamily;IPR015848: Polyribonucleotide nucleotidyltransferase, RNA-binding domain;IPR004088: K Homology domain, type 1;IPR020568: Ribosomal protein S5 domain 2-type fold;IPR004087: K Homology domain;IPR036612: K Homology domain, type 1 superfamily;IPR012162: Polyribonucleotide nucleotidyltransferase;IPR015847: Exoribonuclease, phosphorolytic domain 2;IPR…	Cytoplasmic	Cytoplasmic	Cytoplasmic	Cytoplasmic
A0A3B7MD02	Ferredoxin--NADP reductase OS=Thermosynechococcus vestitus E542 OX=2016101 GN=D3A95_03475 PE=3 SV=1	D3A95_03475	--	GO:0030089 phycobilisome;GO:0031676 plasma membrane-derived thylakoid membrane	GO:0004324 ferredoxin-NADP+ reductase activity	C: Energy production and conversion	ko00195: Photosynthesis;ko01100: Metabolic pathways	IPR035442: Ferredoxin--NADP reductase, plant and Cyanobacteria type;IPR008213: CpcD-like domain;IPR001433: Oxidoreductase FAD/NAD(P)-binding;IPR039261: Ferredoxin-NADP reductase (FNR), nucleotide-binding domain;IPR015701: Ferredoxin--NADP reductase;IPR008333: Flavoprotein pyridine nucleotide cytochrome reductase-like, FAD-binding domain;IPR017938: Riboflavin synthase-like beta-barrel;IPR001709: F…	Cytoplasmic Membrane	Cytoplasmic Membrane	Cytoplasmic Membrane	Cytoplasmic Membrane
P0A446	Photosystem II protein D1 2 OS=Thermosynechococcus vestitus (strain NIES-2133 / IAM M-273 / BP-1) OX=197221 GN=psbA2 PE=1 SV=1	psbA2	GO:0009635 response to herbicide;GO:0009772 photosynthetic electron transport in photosystem II	GO:0009523 photosystem II;GO:0016021 integral component of membrane;GO:0031676 plasma membrane-derived thylakoid membrane	GO:0005506 iron ion binding;GO:0010242 oxygen evolving activity;GO:0016168 chlorophyll binding;GO:0016682 oxidoreductase activity, acting on diphenols and related substances as donors, oxygen as acceptor;GO:0045156 electron transporter, transferring electrons within the cyclic electron transport pathway of photosynthesis activity	C: Energy production and conversion	ko00195: Photosynthesis;ko01100: Metabolic pathways	IPR000484: Photosynthetic reaction centre, L/M;IPR005867: Photosystem II protein D1;IPR036854: Photosystem II protein D1/D2 superfamily	Cytoplasmic Membrane	Cytoplasmic Membrane	Cytoplasmic Membrane	Cytoplasmic Membrane
Q8DIP0	Cytochrome b559 subunit alpha OS=Thermosynechococcus vestitus (strain NIES-2133 / IAM M-273 / BP-1) OX=197221 GN=psbE PE=1 SV=3	psbE	GO:0009767 photosynthetic electron transport chain	GO:0009539 photosystem II reaction center;GO:0016021 integral component of membrane;GO:0031676 plasma membrane-derived thylakoid membrane	GO:0005506 iron ion binding;GO:0009055 electron transfer activity;GO:0020037 heme binding	C: Energy production and conversion	ko00195: Photosynthesis;ko01100: Metabolic pathways	IPR037025: Photosystem II cytochrome b559, alpha subunit superfamily;IPR006217: Photosystem II cytochrome b559, alpha subunit;IPR006216: Photosystem II cytochrome b559, conserved site;IPR013081: Photosystem II cytochrome b559, N-terminal;IPR013082: Photosystem II cytochrome b559, alpha subunit, lumenal region	--	--	--	--
A0A3B7MD54	ChaB family protein OS=Thermosynechococcus vestitus E542 OX=2016101 GN=D3A95_12450 PE=4 SV=1	D3A95_12450	--	--	--	P: Inorganic ion transport and metabolism	--	IPR037205: ChaB superfamily;IPR009317: ChaB	Cytoplasmic Membrane	Cytoplasmic Membrane	Cytoplasmic Membrane	Cytoplasmic Membrane
A0A7D6JS50	Glycogen synthase OS=Thermosynechococcus vestitus E542 OX=2016101 GN=glgA PE=3 SV=1	glgA	GO:0005978 glycogen biosynthetic process	--	GO:0004373 glycogen (starch) synthase activity;GO:0009011 starch synthase activity;GO:0033201 alpha-1,4-glucan synthase activity	G: Carbohydrate transport and metabolism	ko00500: Starch and sucrose metabolism;ko01100: Metabolic pathways;ko01110: Biosynthesis of secondary metabolites	IPR001296: Glycosyl transferase, family 1;IPR011835: Bacterial/plant glycogen synthase;IPR013534: Starch synthase, catalytic domain	Cytoplasmic	Cytoplasmic	Cytoplasmic	Cytoplasmic
Q8DIU1	Single-stranded DNA-binding protein OS=Thermosynechococcus vestitus (strain NIES-2133 / IAM M-273 / BP-1) OX=197221 GN=ssb PE=3 SV=1	ssb	GO:0006260 DNA replication	--	GO:0003697 single-stranded DNA binding	L: Replication, recombination and repair	ko03030: DNA replication;ko03430: Mismatch repair;ko03440: Homologous recombination	IPR000424: Primosome PriB/single-strand DNA-binding;IPR011344: Single-stranded DNA-binding protein;IPR012340: Nucleic acid-binding, OB-fold	Cytoplasmic	Cytoplasmic	Cytoplasmic	Cytoplasmic
Q8DIC0	Tll1670 protein OS=Thermosynechococcus vestitus (strain NIES-2133 / IAM M-273 / BP-1) OX=197221 GN=tll1670 PE=4 SV=1	tll1670	--	--	--	--	--	IPR025458: Protein of unknown function DUF4278	--	--	--	--
A0A7D6IQL0	6-phosphogluconate dehydrogenase, decarboxylating OS=Thermosynechococcus vestitus E542 OX=2016101 GN=gndA PE=3 SV=1	gndA	GO:0006098 pentose-phosphate shunt;GO:0016054 organic acid catabolic process;GO:0019521 D-gluconate metabolic process	--	GO:0004616 phosphogluconate dehydrogenase (decarboxylating) activity;GO:0050661 NADP binding	G: Carbohydrate transport and metabolism	ko00030: Pentose phosphate pathway;ko00480: Glutathione metabolism;ko01100: Metabolic pathways;ko01110: Biosynthesis of secondary metabolites;ko01120: Microbial metabolism in diverse environments;ko01200: Carbon metabolism	IPR006114: 6-phosphogluconate dehydrogenase, C-terminal;IPR006113: 6-phosphogluconate dehydrogenase, decarboxylating;IPR013328: 6-phosphogluconate dehydrogenase, domain 2;IPR006115: 6-phosphogluconate dehydrogenase, NADP-binding;IPR036291: NAD(P)-binding domain superfamily;IPR008927: 6-phosphogluconate dehydrogenase-like, C-terminal domain superfamily;IPR006183: 6-phosphogluconate dehydrogenase;I…	Cytoplasmic	Cytoplasmic	Cytoplasmic	Cytoplasmic
A0A7D6J1Q3	heme oxygenase (biliverdin-producing) OS=Thermosynechococcus vestitus E542 OX=2016101 GN=D3A95_05515 PE=3 SV=1	D3A95_05515	GO:0006788 heme oxidation;GO:0015979 photosynthesis	--	GO:0004392 heme oxygenase (decyclizing) activity;GO:0046872 metal ion binding	H: Coenzyme transport and metabolism	ko00860: Porphyrin metabolism;ko01100: Metabolic pathways;ko01110: Biosynthesis of secondary metabolites	IPR002051: Haem oxygenase;IPR018207: Haem oxygenase conserved site;IPR016084: Haem oxygenase-like, multi-helical;IPR016053: Haem oxygenase-like	Cytoplasmic	Cytoplasmic	Cytoplasmic	Cytoplasmic
Q8DKB2	Carboxysome shell protein CcmK2 OS=Thermosynechococcus vestitus (strain NIES-2133 / IAM M-273 / BP-1) OX=197221 GN=ccmK2 PE=1 SV=1	ccmK2	GO:0015977 carbon fixation;GO:0015979 photosynthesis	GO:0031470 carboxysome	GO:0042802 identical protein binding	Q: Secondary metabolites biosynthesis, transport and catabolism;C: Energy production and conversion	--	IPR000249: Bacterial microcompartment domain;IPR037233: CcmK-like superfamily;IPR020808: Bacterial microcompartments protein, conserved site;IPR044872: CcmK/CsoS1, bacterial microcompartment domain;IPR046380: Carboxysome shell protein CcmK	Cytoplasmic	Cytoplasmic	Cytoplasmic	Cytoplasmic
Q8DHJ9	Tlr1950 protein OS=Thermosynechococcus vestitus (strain NIES-2133 / IAM M-273 / BP-1) OX=197221 GN=tlr1950 PE=4 SV=1	tlr1950	--	--	--	--	--	--	--	--	--	--
A0A7D6INE3	Alanine--glyoxylate aminotransferase family protein OS=Thermosynechococcus vestitus E542 OX=2016101 GN=D3A95_01320 PE=3 SV=1	D3A95_01320	--	GO:0005737 cytoplasm	GO:0016491 oxidoreductase activity	E: Amino acid transport and metabolism;F: Nucleotide transport and metabolism	ko00250: Alanine, aspartate and glutamate metabolism;ko00260: Glycine, serine and threonine metabolism;ko00630: Glyoxylate and dicarboxylate metabolism;ko00680: Methane metabolism;ko01100: Metabolic pathways;ko01110: Biosynthesis of secondary metabolites;ko01120: Microbial metabolism in diverse environments;ko01200: Carbon metabolism	IPR024169: Serine-pyruvate aminotransferase/2-aminoethylphosphonate-pyruvate transaminase;IPR000192: Aminotransferase class V domain;IPR015421: Pyridoxal phosphate-dependent transferase, major domain;IPR015422: Pyridoxal phosphate-dependent transferase, small domain;IPR020578: Aminotransferase class-V, pyridoxal-phosphate binding site;IPR015424: Pyridoxal phosphate-dependent transferase	--	--	--	--
Q8DHI3	phosphoglucomutase (alpha-D-glucose-1,6-bisphosphate-dependent) OS=Thermosynechococcus vestitus (strain NIES-2133 / IAM M-273 / BP-1) OX=197221 GN=tlr1976 PE=1 SV=1	tlr1976	GO:0006006 glucose metabolic process	--	GO:0000287 magnesium ion binding;GO:0004614 phosphoglucomutase activity	G: Carbohydrate transport and metabolism	ko00010: Glycolysis / Gluconeogenesis;ko00030: Pentose phosphate pathway;ko00052: Galactose metabolism;ko00230: Purine metabolism;ko00500: Starch and sucrose metabolism;ko00520: Amino sugar and nucleotide sugar metabolism;ko00521: Streptomycin biosynthesis;ko01100: Metabolic pathways;ko01110: Biosynthesis of secondary metabolites;ko01120: Microbial metabolism in diverse environments;ko01250: Bios…	IPR005845: Alpha-D-phosphohexomutase, alpha/beta/alpha domain II;IPR016066: Alpha-D-phosphohexomutase, conserved site;IPR016055: Alpha-D-phosphohexomutase, alpha/beta/alpha I/II/III;IPR005843: Alpha-D-phosphohexomutase, C-terminal;IPR036900: Alpha-D-phosphohexomutase, C-terminal domain superfamily;IPR005841: Alpha-D-phosphohexomutase superfamily;IPR005846: Alpha-D-phosphohexomutase, alpha/beta/al…	--	--	--	--
Q8DKM3	Photosystem II reaction center protein Y OS=Thermosynechococcus vestitus (strain NIES-2133 / IAM M-273 / BP-1) OX=197221 GN=psbY PE=1 SV=2	psbY	GO:0015979 photosynthesis	GO:0009523 photosystem II;GO:0016021 integral component of membrane;GO:0031676 plasma membrane-derived thylakoid membrane	GO:0030145 manganese ion binding	C: Energy production and conversion	ko00195: Photosynthesis;ko01100: Metabolic pathways	IPR009388: Photosystem II PsbY	--	--	--	--
Q8DLG5	ATP-dependent zinc metalloprotease FtsH OS=Thermosynechococcus vestitus (strain NIES-2133 / IAM M-273 / BP-1) OX=197221 GN=ftsH PE=3 SV=1	ftsH	GO:0006508 proteolysis;GO:0030163 protein catabolic process	GO:0009579 thylakoid;GO:0016021 integral component of membrane;GO:0031676 plasma membrane-derived thylakoid membrane	GO:0004176 ATP-dependent peptidase activity;GO:0004222 metalloendopeptidase activity;GO:0005524 ATP binding;GO:0008270 zinc ion binding;GO:0016887 ATP hydrolysis activity	O: Posttranslational modification, protein turnover, chaperones	--	IPR003593: AAA+ ATPase domain;IPR037219: Peptidase M41-like;IPR000642: Peptidase M41;IPR003960: ATPase, AAA-type, conserved site;IPR005936: Peptidase, FtsH;IPR003959: ATPase, AAA-type, core;IPR041569: AAA ATPase, AAA+ lid domain;IPR027417: P-loop containing nucleoside triphosphate hydrolase;IPR011546: Peptidase M41, FtsH extracellular	Cytoplasmic Membrane	Cytoplasmic Membrane	Cytoplasmic Membrane	Cytoplasmic Membrane
Q8DKV5	Tll0746 protein OS=Thermosynechococcus vestitus (strain NIES-2133 / IAM M-273 / BP-1) OX=197221 GN=tll0746 PE=4 SV=1	tll0746	GO:0005975 carbohydrate metabolic process;GO:1901575 organic substance catabolic process	--	--	R: General function prediction only	--	IPR008928: Six-hairpin glycosidase superfamily;IPR036249: Thioredoxin-like superfamily;IPR004879: Domain of unknown function DUF255;IPR024705: Spermatogenesis-associated protein 20	--	--	--	--
A0A3B7MCS8	2Fe-2S iron-sulfur cluster binding domain-containing protein OS=Thermosynechococcus vestitus E542 OX=2016101 GN=D3A95_11255 PE=3 SV=1	D3A95_11255	--	--	GO:0009055 electron transfer activity;GO:0046872 metal ion binding;GO:0051537 2 iron, 2 sulfur cluster binding	C: Energy production and conversion	ko00195: Photosynthesis;ko01100: Metabolic pathways	IPR001041: 2Fe-2S ferredoxin-type iron-sulfur binding domain;IPR036010: 2Fe-2S ferredoxin-like superfamily;IPR010241: Ferredoxin [2Fe-2S], plant;IPR012675: Beta-grasp domain superfamily	--	--	--	--
A0A7D6F3H9	SH3 domain-containing protein OS=Thermosynechococcus vestitus E542 OX=2016101 GN=D3A95_09710 PE=4 SV=1	D3A95_09710	--	--	--	R: General function prediction only	--	IPR003646: SH3-like domain, bacterial-type	Cytoplasmic Membrane	Cytoplasmic Membrane	Cytoplasmic Membrane	Cytoplasmic Membrane
A0A3B7MKJ7	Dihydroorotase OS=Thermosynechococcus vestitus E542 OX=2016101 GN=D3A95_11025 PE=4 SV=1	D3A95_11025	GO:0006221 pyrimidine nucleotide biosynthetic process	--	GO:0004151 dihydroorotase activity;GO:0046872 metal ion binding	F: Nucleotide transport and metabolism	ko00240: Pyrimidine metabolism;ko01100: Metabolic pathways;ko01240: Biosynthesis of cofactors	IPR032466: Metal-dependent hydrolase;IPR011059: Metal-dependent hydrolase, composite domain superfamily;IPR004722: Dihydroorotase	Cytoplasmic	Cytoplasmic	Cytoplasmic	Cytoplasmic
A0A3B7MJY1	DUF1269 domain-containing protein OS=Thermosynechococcus vestitus E542 OX=2016101 GN=D3A95_03035 PE=4 SV=1	D3A95_03035	--	--	--	S: Function unknown	--	IPR009200: Protein of unknown function DUF1269, membrane associated	--	--	--	--
Q79V60	Circadian clock oscillator protein KaiC OS=Thermosynechococcus vestitus (strain NIES-2133 / IAM M-273 / BP-1) OX=197221 GN=kaiC PE=1 SV=1	kaiC	GO:0006355 regulation of transcription, DNA-templated;GO:0007623 circadian rhythm;GO:0042752 regulation of circadian rhythm;GO:0046777 protein autophosphorylation	--	GO:0000287 magnesium ion binding;GO:0003677 DNA binding;GO:0004674 protein serine/threonine kinase activity;GO:0004712 protein serine/threonine/tyrosine kinase activity;GO:0005524 ATP binding;GO:0016301 kinase activity;GO:0042802 identical protein binding;GO:0106310 protein serine kinase activity	T: Signal transduction mechanisms	--	IPR027417: P-loop containing nucleoside triphosphate hydrolase;IPR013503: Circadian clock KaiC, bacteria;IPR014774: KaiC-like domain;IPR010624: KaiC domain;IPR030665: Circadian clock protein kinase KaiC	Cytoplasmic	Cytoplasmic	Cytoplasmic	Cytoplasmic
Q8DM46	Homoserine dehydrogenase OS=Thermosynechococcus vestitus (strain NIES-2133 / IAM M-273 / BP-1) OX=197221 GN=thrA PE=3 SV=1	thrA	GO:0009086 methionine biosynthetic process;GO:0009088 threonine biosynthetic process;GO:0009097 isoleucine biosynthetic process	--	GO:0004412 homoserine dehydrogenase activity;GO:0050661 NADP binding	E: Amino acid transport and metabolism	ko00260: Glycine, serine and threonine metabolism;ko00270: Cysteine and methionine metabolism;ko00300: Lysine biosynthesis;ko01100: Metabolic pathways;ko01110: Biosynthesis of secondary metabolites;ko01120: Microbial metabolism in diverse environments;ko01230: Biosynthesis of amino acids	IPR002912: ACT domain;IPR019811: Homoserine dehydrogenase, conserved site;IPR016204: Homoserine dehydrogenase;IPR001342: Homoserine dehydrogenase, catalytic;IPR005106: Aspartate/homoserine dehydrogenase, NAD-binding;IPR036291: NAD(P)-binding domain superfamily;IPR045865: ACT-like domain	Cytoplasmic	Cytoplasmic	Cytoplasmic	Cytoplasmic
A0A3B7MD87	Uncharacterized protein OS=Thermosynechococcus vestitus E542 OX=2016101 GN=D3A95_00920 PE=4 SV=1	D3A95_00920	--	--	--	--	--	--	--	--	--	--
A0A7D6ERU9	Chaperone protein DnaK OS=Thermosynechococcus vestitus E542 OX=2016101 GN=dnaK PE=2 SV=1	dnaK	--	--	GO:0005524 ATP binding;GO:0051082 unfolded protein binding;GO:0140662 ATP-dependent protein folding chaperone	O: Posttranslational modification, protein turnover, chaperones	ko03018: RNA degradation	IPR012725: Chaperone DnaK;IPR013126: Heat shock protein 70 family;IPR043129: ATPase, nucleotide binding domain;IPR029047: Heat shock protein 70kD, peptide-binding domain superfamily;IPR018181: Heat shock protein 70, conserved site;IPR029048: Heat shock protein 70kD, C-terminal domain superfamily	Cytoplasmic	Cytoplasmic	Cytoplasmic	Cytoplasmic
A0A7D6J4D2	Tic22 family protein OS=Thermosynechococcus vestitus E542 OX=2016101 GN=D3A95_02705 PE=4 SV=1	D3A95_02705	--	--	--	--	--	IPR007378: Tic22-like	--	--	--	--
Q8DMM6	Large ribosomal subunit protein uL22 OS=Thermosynechococcus vestitus (strain NIES-2133 / IAM M-273 / BP-1) OX=197221 GN=rplV PE=3 SV=1	rplV	GO:0006412 translation	GO:0015934 large ribosomal subunit	GO:0003735 structural constituent of ribosome;GO:0019843 rRNA binding	J: Translation, ribosomal structure and biogenesis	ko03010: Ribosome	IPR005727: Ribosomal protein L22, bacterial/chloroplast-type;IPR036394: Ribosomal protein L22/L17 superfamily;IPR001063: Ribosomal protein L22/L17;IPR018260: Ribosomal protein L22/L17, conserved site	Cytoplasmic	Cytoplasmic	Cytoplasmic	Cytoplasmic
A0A3B7MIS9	MerR family transcriptional regulator OS=Thermosynechococcus vestitus E542 OX=2016101 GN=D3A95_05615 PE=4 SV=1	D3A95_05615	--	--	--	K: Transcription	--	IPR009061: Putative DNA-binding domain superfamily	Cytoplasmic	Cytoplasmic	Cytoplasmic	Cytoplasmic
A0A7D6ETA5	Phosphate-binding protein OS=Thermosynechococcus vestitus E542 OX=2016101 GN=pstS PE=3 SV=1	pstS	GO:0035435 phosphate ion transmembrane transport	GO:0042597 periplasmic space;GO:0043190 ATP-binding cassette (ABC) transporter complex	GO:0042301 phosphate ion binding	P: Inorganic ion transport and metabolism	--	IPR024370: PBP domain;IPR005673: Phosphate ABC transporter, substrate-binding protein PstS	Periplasmic	Periplasmic	Periplasmic	Periplasmic
A0A3B7MGK0	NAD(P)H-quinone oxidoreductase subunit 5 OS=Thermosynechococcus vestitus E542 OX=2016101 GN=D3A95_11525 PE=3 SV=1	D3A95_11525	GO:0042773 ATP synthesis coupled electron transport	GO:0005886 plasma membrane;GO:0016021 integral component of membrane	GO:0008137 NADH dehydrogenase (ubiquinone) activity;GO:0048038 quinone binding	C: Energy production and conversion	ko00190: Oxidative phosphorylation;ko01100: Metabolic pathways	IPR002128: NADH:ubiquinone/plastoquinone oxidoreductase, chloroplast chain 5, C-terminal;IPR001750: NADH:quinone oxidoreductase/Mrp antiporter, membrane subunit;IPR018393: NADH-plastoquinone oxidoreductase, chain 5 subgroup;IPR001516: NADH-Ubiquinone oxidoreductase (complex I), chain 5 N-terminal	Cytoplasmic Membrane	Cytoplasmic Membrane	Cytoplasmic Membrane	Cytoplasmic Membrane
A0A7D6IMV3	Transaldolase OS=Thermosynechococcus vestitus E542 OX=2016101 GN=tal PE=3 SV=1	tal	GO:0005975 carbohydrate metabolic process;GO:0006098 pentose-phosphate shunt	GO:0005737 cytoplasm	GO:0004801 transaldolase activity;GO:0005509 calcium ion binding	G: Carbohydrate transport and metabolism	ko00030: Pentose phosphate pathway;ko01100: Metabolic pathways;ko01110: Biosynthesis of secondary metabolites;ko01120: Microbial metabolism in diverse environments;ko01200: Carbon metabolism;ko01230: Biosynthesis of amino acids	IPR004730: Transaldolase type 1;IPR013785: Aldolase-type TIM barrel;IPR002048: EF-hand domain;IPR018247: EF-Hand 1, calcium-binding site;IPR018225: Transaldolase, active site;IPR001585: Transaldolase/Fructose-6-phosphate aldolase;IPR011992: EF-hand domain pair	Cytoplasmic	Cytoplasmic	Cytoplasmic	Cytoplasmic
A0A3B7MDP8	Response regulator OS=Thermosynechococcus vestitus E542 OX=2016101 GN=D3A95_07415 PE=4 SV=1	D3A95_07415	GO:0006817 phosphate ion transport	GO:0005829 cytosol;GO:0032993 protein-DNA complex	GO:0000156 phosphorelay response regulator activity;GO:0000976 transcription cis-regulatory region binding;GO:0001216 DNA-binding transcription activator activity	T: Signal transduction mechanisms	ko02020: Two-component system	IPR001789: Signal transduction response regulator, receiver domain;IPR011006: CheY-like superfamily	Cytoplasmic	Cytoplasmic	Cytoplasmic	Cytoplasmic
A0A3B7MAQ2	Response regulator OS=Thermosynechococcus vestitus E542 OX=2016101 GN=D3A95_05045 PE=4 SV=1	D3A95_05045	GO:0000160 phosphorelay signal transduction system;GO:0006995 cellular response to nitrogen starvation;GO:0043158 heterocyst differentiation	GO:0030428 cell septum	--	T: Signal transduction mechanisms	ko02020: Two-component system	IPR001789: Signal transduction response regulator, receiver domain;IPR025497: Domain of unknown function DUF4388;IPR024186: Signal transduction response regulator, heterocyst pattern formation, PatA;IPR011006: CheY-like superfamily	Cytoplasmic	Cytoplasmic	Cytoplasmic	Cytoplasmic
A0A3B7MDE2	DUF4282 domain-containing protein OS=Thermosynechococcus vestitus E542 OX=2016101 GN=D3A95_02460 PE=4 SV=1	D3A95_02460	--	--	--	--	--	--	Cytoplasmic Membrane	Cytoplasmic Membrane	Cytoplasmic Membrane	Cytoplasmic Membrane
Q8DKR2	Tll0795 protein OS=Thermosynechococcus vestitus (strain NIES-2133 / IAM M-273 / BP-1) OX=197221 GN=tll0795 PE=4 SV=1	tll0795	--	--	--	--	--	--	--	--	--	--
A0A3B7MNV9	Single-stranded DNA-binding protein OS=Thermosynechococcus vestitus E542 OX=2016101 GN=D3A95_02600 PE=4 SV=1	D3A95_02600	GO:0051096 positive regulation of helicase activity	GO:0009295 nucleoid;GO:0031676 plasma membrane-derived thylakoid membrane	GO:0003697 single-stranded DNA binding	L: Replication, recombination and repair	--	IPR000424: Primosome PriB/single-strand DNA-binding;IPR012340: Nucleic acid-binding, OB-fold	--	--	--	--
Q8DLL3	Tsr0473 protein OS=Thermosynechococcus vestitus (strain NIES-2133 / IAM M-273 / BP-1) OX=197221 GN=tsr0473 PE=4 SV=1	tsr0473	GO:0034599 cellular response to oxidative stress;GO:0045454 cell redox homeostasis	GO:0005737 cytoplasm	GO:0008379 thioredoxin peroxidase activity	O: Posttranslational modification, protein turnover, chaperones	--	IPR000866: Alkyl hydroperoxide reductase subunit C/ Thiol specific antioxidant;IPR036249: Thioredoxin-like superfamily	--	--	--	--
Q8DIN8	Photosystem II reaction center protein L OS=Thermosynechococcus vestitus (strain NIES-2133 / IAM M-273 / BP-1) OX=197221 GN=psbL PE=1 SV=1	psbL	GO:0015979 photosynthesis	GO:0009539 photosystem II reaction center;GO:0016021 integral component of membrane;GO:0031676 plasma membrane-derived thylakoid membrane	--	C: Energy production and conversion	ko00195: Photosynthesis;ko01100: Metabolic pathways	IPR003372: Photosystem II PsbL;IPR037266: Photosystem II PsbL superfamily	Cytoplasmic Membrane	Cytoplasmic Membrane	Cytoplasmic Membrane	Cytoplasmic Membrane
P59379	Small ribosomal subunit protein uS11 OS=Thermosynechococcus vestitus (strain NIES-2133 / IAM M-273 / BP-1) OX=197221 GN=rpsK PE=3 SV=1	rpsK	GO:0006412 translation	GO:0005840 ribosome	GO:0003735 structural constituent of ribosome;GO:0019843 rRNA binding	J: Translation, ribosomal structure and biogenesis	ko03010: Ribosome	IPR001971: Ribosomal protein S11;IPR019981: Ribosomal protein S11, bacterial-type;IPR018102: Ribosomal S11, conserved site;IPR036967: Ribosomal protein S11 superfamily	Cytoplasmic	Cytoplasmic	Cytoplasmic	Cytoplasmic
A0A7D6F2G4	HAMP domain-containing protein OS=Thermosynechococcus vestitus E542 OX=2016101 GN=D3A95_05595 PE=3 SV=1	D3A95_05595	GO:0006935 chemotaxis;GO:0007165 signal transduction	GO:0016021 integral component of membrane	GO:0004888 transmembrane signaling receptor activity	T: Signal transduction mechanisms;T: Signal transduction mechanisms	ko02020: Two-component system	IPR004089: Methyl-accepting chemotaxis protein (MCP) signalling domain;IPR003660: HAMP domain;IPR011990: Tetratricopeptide-like helical domain superfamily	--	--	--	--
Q8CM25	Photosystem II D2 protein OS=Thermosynechococcus vestitus (strain NIES-2133 / IAM M-273 / BP-1) OX=197221 GN=psbD1 PE=1 SV=1	psbD1	GO:0009772 photosynthetic electron transport in photosystem II	GO:0009523 photosystem II;GO:0016021 integral component of membrane;GO:0031676 plasma membrane-derived thylakoid membrane	GO:0005506 iron ion binding;GO:0010242 oxygen evolving activity;GO:0016168 chlorophyll binding;GO:0045156 electron transporter, transferring electrons within the cyclic electron transport pathway of photosynthesis activity	C: Energy production and conversion	ko00195: Photosynthesis;ko01100: Metabolic pathways	IPR000484: Photosynthetic reaction centre, L/M;IPR005868: Photosystem II D2 protein;IPR036854: Photosystem II protein D1/D2 superfamily	Cytoplasmic Membrane	Cytoplasmic Membrane	Cytoplasmic Membrane	Cytoplasmic Membrane
Q8DJ44	Sec-independent protein translocase protein TatA OS=Thermosynechococcus vestitus (strain NIES-2133 / IAM M-273 / BP-1) OX=197221 GN=tatA PE=3 SV=1	tatA	GO:0043953 protein transport by the Tat complex	GO:0005887 integral component of plasma membrane;GO:0033281 TAT protein transport complex	GO:0008320 protein transmembrane transporter activity	U: Intracellular trafficking, secretion, and vesicular transport	ko03060: Protein export;ko03070: Bacterial secretion system	IPR006312: Sec-independent protein translocase protein TatA/E;IPR003369: Sec-independent protein translocase protein TatA/B/E	Cytoplasmic Membrane	Cytoplasmic Membrane	Cytoplasmic Membrane	Cytoplasmic Membrane
A0A7D6J3N6	ABC transporter ATP-binding protein OS=Thermosynechococcus vestitus E542 OX=2016101 GN=D3A95_04500 PE=3 SV=1	D3A95_04500	GO:0015833 peptide transport	GO:0005886 plasma membrane	GO:0005524 ATP binding;GO:0016787 hydrolase activity	O: Posttranslational modification, protein turnover, chaperones	ko02024: Quorum sensing	IPR017871: ABC transporter-like, conserved site;IPR027417: P-loop containing nucleoside triphosphate hydrolase;IPR003439: ABC transporter-like, ATP-binding domain;IPR003593: AAA+ ATPase domain;IPR013563: Oligopeptide/dipeptide ABC transporter, C-terminal	Cytoplasmic Membrane	Cytoplasmic Membrane	Cytoplasmic Membrane	Cytoplasmic Membrane
A0A3B7MEA3	SulP family inorganic anion transporter OS=Thermosynechococcus vestitus E542 OX=2016101 GN=D3A95_07100 PE=3 SV=1	D3A95_07100	GO:0006814 sodium ion transport;GO:0015701 bicarbonate transport	GO:0005887 integral component of plasma membrane	GO:0008271 secondary active sulfate transmembrane transporter activity;GO:0015106 bicarbonate transmembrane transporter activity;GO:0046872 metal ion binding	P: Inorganic ion transport and metabolism	--	IPR002645: STAS domain;IPR036513: STAS domain superfamily;IPR011547: SLC26A/SulP transporter domain	Cytoplasmic Membrane	Cytoplasmic Membrane	Cytoplasmic Membrane	Cytoplasmic Membrane
A0A7D6EX58	succinate dehydrogenase OS=Thermosynechococcus vestitus E542 OX=2016101 GN=D3A95_13400 PE=3 SV=1	D3A95_13400	GO:0006099 tricarboxylic acid cycle;GO:0022900 electron transport chain	GO:0005886 plasma membrane	GO:0008177 succinate dehydrogenase (ubiquinone) activity;GO:0050660 flavin adenine dinucleotide binding	C: Energy production and conversion	ko00250: Alanine, aspartate and glutamate metabolism;ko00760: Nicotinate and nicotinamide metabolism;ko01100: Metabolic pathways;ko01240: Biosynthesis of cofactors	IPR027477: Succinate dehydrogenase/fumarate reductase flavoprotein, catalytic domain superfamily;IPR014006: Succinate dehydrogenase/fumarate reductase, flavoprotein subunit;IPR015939: Fumarate reductase/succinate dehydrogenase flavoprotein-like, C-terminal;IPR036188: FAD/NAD(P)-binding domain superfamily;IPR003952: Fumarate reductase/succinate dehydrogenase, FAD-binding site;IPR037099: Fumarate r…	Cytoplasmic Membrane	Cytoplasmic Membrane	Cytoplasmic Membrane	Cytoplasmic Membrane
A0A7D6ESK5	NAD-dependent epimerase/dehydratase family protein OS=Thermosynechococcus vestitus E542 OX=2016101 GN=D3A95_09035 PE=3 SV=1	D3A95_09035	GO:0009103 lipopolysaccharide biosynthetic process;GO:0009243 O antigen biosynthetic process;GO:0019305 dTDP-rhamnose biosynthetic process;GO:0045226 extracellular polysaccharide biosynthetic process	--	GO:0008460 dTDP-glucose 4,6-dehydratase activity	M: Cell wall/membrane/envelope biogenesis	ko00520: Amino sugar and nucleotide sugar metabolism;ko00561: Glycerolipid metabolism;ko01100: Metabolic pathways;ko01250: Biosynthesis of nucleotide sugars	IPR001509: NAD-dependent epimerase/dehydratase;IPR036291: NAD(P)-binding domain superfamily	Cytoplasmic	Cytoplasmic	Cytoplasmic	Cytoplasmic
A0A3B7MBM5	Ycf66 family protein OS=Thermosynechococcus vestitus E542 OX=2016101 GN=D3A95_01035 PE=4 SV=1	D3A95_01035	--	--	--	C: Energy production and conversion	--	IPR010004: Uncharacterised protein family Ycf66	Cytoplasmic Membrane	Cytoplasmic Membrane	Cytoplasmic Membrane	Cytoplasmic Membrane
A0A3B7MFU3	Small ribosomal subunit protein uS8 OS=Thermosynechococcus vestitus E542 OX=2016101 GN=rpsH PE=3 SV=1	rpsH	GO:0006412 translation	GO:0005840 ribosome	GO:0003735 structural constituent of ribosome;GO:0019843 rRNA binding	J: Translation, ribosomal structure and biogenesis	ko03010: Ribosome	IPR000630: Ribosomal protein S8;IPR035987: Ribosomal protein S8 superfamily	Cytoplasmic	Cytoplasmic	Cytoplasmic	Cytoplasmic
A0A3B7MGS5	DUF4164 family protein OS=Thermosynechococcus vestitus E542 OX=2016101 GN=D3A95_12810 PE=4 SV=1	D3A95_12810	--	--	--	--	--	--	--	--	--	--
A0A3B7M9N6	Alpha-E domain-containing protein OS=Thermosynechococcus vestitus E542 OX=2016101 GN=D3A95_01580 PE=4 SV=1	D3A95_01580	--	--	--	S: Function unknown	--	IPR007296: Domain of unknown function DUF403	Cytoplasmic	Cytoplasmic	Cytoplasmic	Cytoplasmic
A0A3B7MFH7	P-II family nitrogen regulator OS=Thermosynechococcus vestitus E542 OX=2016101 GN=D3A95_10250 PE=4 SV=1	D3A95_10250	--	GO:0031676 plasma membrane-derived thylakoid membrane	--	T: Signal transduction mechanisms;E: Amino acid transport and metabolism	--	IPR015867: Nitrogen regulatory protein PII/ATP phosphoribosyltransferase, C-terminal;IPR011322: Nitrogen regulatory PII-like, alpha/beta	Cytoplasmic	Cytoplasmic	Cytoplasmic	Cytoplasmic
A0A3B7ME28	Acyl carrier protein OS=Thermosynechococcus vestitus E542 OX=2016101 GN=acpP PE=3 SV=1	acpP	--	GO:0005737 cytoplasm	GO:0000036 acyl carrier activity	I: Lipid transport and metabolism	ko01100: Metabolic pathways;ko01110: Biosynthesis of secondary metabolites	IPR006162: Phosphopantetheine attachment site;IPR003231: Acyl carrier protein (ACP);IPR036736: ACP-like superfamily;IPR009081: Phosphopantetheine binding ACP domain	Cytoplasmic	Cytoplasmic	Cytoplasmic	Cytoplasmic
A0A3B7MCF1	Glutamyl-tRNA reductase OS=Thermosynechococcus vestitus E542 OX=2016101 GN=hemA PE=3 SV=1	hemA	GO:0006782 protoporphyrinogen IX biosynthetic process;GO:0015995 chlorophyll biosynthetic process	--	GO:0008883 glutamyl-tRNA reductase activity;GO:0050661 NADP binding	H: Coenzyme transport and metabolism	ko00860: Porphyrin metabolism;ko01100: Metabolic pathways;ko01110: Biosynthesis of secondary metabolites;ko01120: Microbial metabolism in diverse environments;ko01240: Biosynthesis of cofactors	IPR036343: Glutamyl-tRNA reductase, N-terminal domain superfamily;IPR036291: NAD(P)-binding domain superfamily;IPR000343: Glutamyl-tRNA reductase;IPR006151: Quinate/shikimate 5-dehydrogenase/glutamyl-tRNA reductase;IPR015895: Glutamyl-tRNA reductase, N-terminal;IPR036453: Glutamyl tRNA-reductase dimerization domain superfamily;IPR015896: Tetrapyrrole biosynthesis, glutamyl-tRNA reductase, dimeris…	Cytoplasmic	Cytoplasmic	Cytoplasmic	Cytoplasmic
A0A3B7MGE6	DUF4330 domain-containing protein OS=Thermosynechococcus vestitus E542 OX=2016101 GN=D3A95_11565 PE=4 SV=2	D3A95_11565	--	--	--	--	--	IPR025480: Protein of unknown function DUF4330	--	--	--	--
Q8DM94	Aldehyde-alcohol dehydrogenase OS=Thermosynechococcus vestitus (strain NIES-2133 / IAM M-273 / BP-1) OX=197221 GN=tlr0227 PE=3 SV=1	tlr0227	GO:0006066 alcohol metabolic process;GO:0015976 carbon utilization	--	GO:0004022 alcohol dehydrogenase (NAD+) activity;GO:0008774 acetaldehyde dehydrogenase (acetylating) activity;GO:0046872 metal ion binding	I: Lipid transport and metabolism;C: Energy production and conversion	--	IPR018211: Alcohol dehydrogenase, iron-type, conserved site;IPR015590: Aldehyde dehydrogenase domain;IPR016161: Aldehyde/histidinol dehydrogenase;IPR016162: Aldehyde dehydrogenase, N-terminal;IPR016163: Aldehyde dehydrogenase, C-terminal;IPR012079: Bifunctional aldehyde-alcohol dehydrogenase;IPR001670: Alcohol dehydrogenase, iron-type/glycerol dehydrogenase GldA;IPR034789: Bifunctional aldehyde-a…	Cytoplasmic	Cytoplasmic	Cytoplasmic	Cytoplasmic
Q8DLG2	Adenylosuccinate synthetase OS=Thermosynechococcus vestitus (strain NIES-2133 / IAM M-273 / BP-1) OX=197221 GN=purA PE=3 SV=1	purA	GO:0044208 'de novo' AMP biosynthetic process	GO:0005737 cytoplasm	GO:0000287 magnesium ion binding;GO:0004019 adenylosuccinate synthase activity;GO:0005525 GTP binding	F: Nucleotide transport and metabolism	ko00230: Purine metabolism;ko00250: Alanine, aspartate and glutamate metabolism;ko01100: Metabolic pathways;ko01232: Nucleotide metabolism;ko01240: Biosynthesis of cofactors	IPR001114: Adenylosuccinate synthetase;IPR042111: Adenylosuccinate synthetase, domain 3;IPR042110: Adenylosuccinate synthetase, domain 2;IPR018220: Adenylosuccinate synthase, GTP-binding site;IPR042109: Adenylosuccinate synthetase, domain 1;IPR027417: P-loop containing nucleoside triphosphate hydrolase;IPR033128: Adenylosuccinate synthase, active site	Cytoplasmic	Cytoplasmic	Cytoplasmic	Cytoplasmic
A0A7D6EVM8	Allophycocyanin OS=Thermosynechococcus vestitus E542 OX=2016101 GN=D3A95_03955 PE=3 SV=1	D3A95_03955	--	--	--	C: Energy production and conversion	--	IPR012128: Phycobilisome, alpha/beta subunit;IPR038719: Phycobilisome, alpha/beta subunit superfamily;IPR009050: Globin-like superfamily	Cytoplasmic	Cytoplasmic	Cytoplasmic	Cytoplasmic
A0A7D6J448	DUF4382 domain-containing protein OS=Thermosynechococcus vestitus E542 OX=2016101 GN=D3A95_13035 PE=4 SV=1	D3A95_13035	--	--	--	--	--	--	--	--	--	--
A0A7D6F4J0	LysR family transcriptional regulator OS=Thermosynechococcus vestitus E542 OX=2016101 GN=D3A95_03500 PE=3 SV=1	D3A95_03500	--	--	GO:0003677 DNA binding;GO:0003700 DNA-binding transcription factor activity	K: Transcription	--	IPR000847: Transcription regulator HTH, LysR;IPR036388: Winged helix-like DNA-binding domain superfamily;IPR005119: LysR, substrate-binding;IPR036390: Winged helix DNA-binding domain superfamily	Cytoplasmic	Cytoplasmic	Cytoplasmic	Cytoplasmic
Q8DM28	Large ribosomal subunit protein uL11 OS=Thermosynechococcus vestitus (strain NIES-2133 / IAM M-273 / BP-1) OX=197221 GN=rplK PE=3 SV=1	rplK	GO:0006412 translation	GO:0005840 ribosome	GO:0003735 structural constituent of ribosome;GO:0070180 large ribosomal subunit rRNA binding	J: Translation, ribosomal structure and biogenesis	ko03010: Ribosome	IPR020785: Ribosomal protein L11, conserved site;IPR006519: Ribosomal protein L11, bacterial-type;IPR036796: Ribosomal protein L11/L12, N-terminal domain superfamily;IPR000911: Ribosomal protein L11/L12;IPR036769: Ribosomal protein L11, C-terminal domain superfamily;IPR020784: Ribosomal protein L11, N-terminal;IPR020783: Ribosomal protein L11, C-terminal	Cytoplasmic	Cytoplasmic	Cytoplasmic	Cytoplasmic
A0A7D6F434	Flotillin family protein OS=Thermosynechococcus vestitus E542 OX=2016101 GN=D3A95_13135 PE=3 SV=1	D3A95_13135	GO:0072659 protein localization to plasma membrane	GO:0005886 plasma membrane;GO:0016021 integral component of membrane;GO:0045121 membrane raft	--	S: Function unknown	--	IPR036013: Band 7/SPFH domain superfamily;IPR001107: Band 7 domain;IPR031905: Flotillin, C-terminal domain	Cytoplasmic Membrane	Cytoplasmic Membrane	Cytoplasmic Membrane	Cytoplasmic Membrane
Q8DLR2	L-glutamate gamma-semialdehyde dehydrogenase OS=Thermosynechococcus vestitus (strain NIES-2133 / IAM M-273 / BP-1) OX=197221 GN=putA PE=3 SV=1	putA	GO:0006537 glutamate biosynthetic process;GO:0010133 proline catabolic process to glutamate	--	GO:0003842 1-pyrroline-5-carboxylate dehydrogenase activity;GO:0016620 oxidoreductase activity, acting on the aldehyde or oxo group of donors, NAD or NADP as acceptor	E: Amino acid transport and metabolism;I: Lipid transport and metabolism	ko00010: Glycolysis / Gluconeogenesis;ko00053: Ascorbate and aldarate metabolism;ko00071: Fatty acid degradation;ko00280: Valine, leucine and isoleucine degradation;ko00310: Lysine degradation;ko00330: Arginine and proline metabolism;ko00340: Histidine metabolism;ko00380: Tryptophan metabolism;ko00410: beta-Alanine metabolism;ko00561: Glycerolipid metabolism;ko00620: Pyruvate metabolism;ko00625: …	IPR016161: Aldehyde/histidinol dehydrogenase;IPR002872: Proline dehydrogenase domain;IPR025703: Bifunctional protein PutA;IPR016162: Aldehyde dehydrogenase, N-terminal;IPR005932: 1-pyrroline-5-carboxylate dehydrogenase;IPR016160: Aldehyde dehydrogenase, cysteine active site;IPR029510: Aldehyde dehydrogenase, glutamic acid active site;IPR041514: Proline utilization A, N-terminal;IPR016163: Aldehyd…	Cytoplasmic	Cytoplasmic	Cytoplasmic	Cytoplasmic
A0A7D6EX63	DUF3782 domain-containing protein OS=Thermosynechococcus vestitus E542 OX=2016101 GN=D3A95_05050 PE=4 SV=1	D3A95_05050	--	--	--	--	--	--	Cytoplasmic	Cytoplasmic	Cytoplasmic	Cytoplasmic
A0A7D6IZD9	phosphoglucomutase (alpha-D-glucose-1,6-bisphosphate-dependent) OS=Thermosynechococcus vestitus E542 OX=2016101 GN=D3A95_02950 PE=3 SV=1	D3A95_02950	GO:0006006 glucose metabolic process	--	GO:0000287 magnesium ion binding;GO:0004614 phosphoglucomutase activity	G: Carbohydrate transport and metabolism	ko00010: Glycolysis / Gluconeogenesis;ko00030: Pentose phosphate pathway;ko00052: Galactose metabolism;ko00230: Purine metabolism;ko00500: Starch and sucrose metabolism;ko00520: Amino sugar and nucleotide sugar metabolism;ko00521: Streptomycin biosynthesis;ko01100: Metabolic pathways;ko01110: Biosynthesis of secondary metabolites;ko01120: Microbial metabolism in diverse environments;ko01250: Bios…	IPR016066: Alpha-D-phosphohexomutase, conserved site;IPR016055: Alpha-D-phosphohexomutase, alpha/beta/alpha I/II/III;IPR005841: Alpha-D-phosphohexomutase superfamily;IPR036900: Alpha-D-phosphohexomutase, C-terminal domain superfamily;IPR005845: Alpha-D-phosphohexomutase, alpha/beta/alpha domain II;IPR005844: Alpha-D-phosphohexomutase, alpha/beta/alpha domain I;IPR005846: Alpha-D-phosphohexomutase…	Cytoplasmic	Cytoplasmic	Cytoplasmic	Cytoplasmic
A0A7D6J324	Biotin carboxylase OS=Thermosynechococcus vestitus E542 OX=2016101 GN=accC PE=4 SV=1	accC	GO:0006633 fatty acid biosynthetic process;GO:2001295 malonyl-CoA biosynthetic process	--	GO:0003989 acetyl-CoA carboxylase activity;GO:0004075 biotin carboxylase activity;GO:0005524 ATP binding;GO:0046872 metal ion binding	I: Lipid transport and metabolism	ko00061: Fatty acid biosynthesis;ko00620: Pyruvate metabolism;ko00640: Propanoate metabolism;ko01100: Metabolic pathways;ko01110: Biosynthesis of secondary metabolites;ko01120: Microbial metabolism in diverse environments;ko01200: Carbon metabolism;ko01212: Fatty acid metabolism	IPR005479: Carbamoyl-phosphate synthetase large subunit-like, ATP-binding domain;IPR011764: Biotin carboxylation domain;IPR005482: Biotin carboxylase, C-terminal;IPR004549: Acetyl-CoA carboxylase, biotin carboxylase;IPR005481: Biotin carboxylase-like, N-terminal domain;IPR011761: ATP-grasp fold;IPR016185: Pre-ATP-grasp domain superfamily;IPR011054: Rudiment single hybrid motif	Cytoplasmic	Cytoplasmic	Cytoplasmic	Cytoplasmic
A0A7D6INB1	Acetylglutamate kinase OS=Thermosynechococcus vestitus E542 OX=2016101 GN=argB PE=3 SV=1	argB	GO:0016310 phosphorylation;GO:0042450 arginine biosynthetic process via ornithine	GO:0005737 cytoplasm	GO:0003991 acetylglutamate kinase activity;GO:0005524 ATP binding	E: Amino acid transport and metabolism	ko00220: Arginine biosynthesis;ko01100: Metabolic pathways;ko01110: Biosynthesis of secondary metabolites;ko01210: 2-Oxocarboxylic acid metabolism;ko01230: Biosynthesis of amino acids	IPR004662: Acetylglutamate kinase family;IPR041727: N-Acetyl-L-glutamate kinase, cyclic;IPR001057: Glutamate/acetylglutamate kinase;IPR036393: Acetylglutamate kinase-like superfamily;IPR037528: Acetylglutamate kinase ArgB;IPR001048: Aspartate/glutamate/uridylate kinase	Cytoplasmic	Cytoplasmic	Cytoplasmic	Cytoplasmic
A0A3B7MED2	DNA starvation/stationary phase protection protein OS=Thermosynechococcus vestitus E542 OX=2016101 GN=D3A95_05275 PE=3 SV=1	D3A95_05275	--	--	GO:0003677 DNA binding;GO:0008199 ferric iron binding;GO:0016722 oxidoreductase activity, acting on metal ions	P: Inorganic ion transport and metabolism;V: Defense mechanisms	--	IPR002177: DNA-binding protein Dps;IPR023188: DNA-binding protein Dps, conserved site;IPR009078: Ferritin-like superfamily;IPR012347: Ferritin-like;IPR008331: Ferritin/DPS protein domain	Cytoplasmic	Cytoplasmic	Cytoplasmic	Cytoplasmic
A0A3B7MCJ6	Signal peptide peptidase SppA OS=Thermosynechococcus vestitus E542 OX=2016101 GN=sppA PE=3 SV=1	sppA	GO:0006508 proteolysis	--	GO:0008236 serine-type peptidase activity	O: Posttranslational modification, protein turnover, chaperones	--	IPR002142: Peptidase S49;IPR029045: ClpP/crotonase-like domain superfamily;IPR004635: Peptidase S49, SppA	Cytoplasmic Membrane	Cytoplasmic Membrane	Cytoplasmic Membrane	Cytoplasmic Membrane
A0A7D6J313	Uracil phosphoribosyltransferase OS=Thermosynechococcus vestitus E542 OX=2016101 GN=upp PE=3 SV=1	upp	GO:0006223 uracil salvage;GO:0044206 UMP salvage	--	GO:0000287 magnesium ion binding;GO:0004845 uracil phosphoribosyltransferase activity;GO:0005525 GTP binding	F: Nucleotide transport and metabolism	ko00240: Pyrimidine metabolism;ko01100: Metabolic pathways;ko01232: Nucleotide metabolism	IPR034332: Uracil phosphoribosyltransferase, bacterial-type;IPR029057: Phosphoribosyltransferase-like;IPR005765: Uracil phosphoribosyl transferase;IPR000836: Phosphoribosyltransferase domain	Cytoplasmic	Cytoplasmic	Cytoplasmic	Cytoplasmic
Q8DI46	Probable cytosol aminopeptidase OS=Thermosynechococcus vestitus (strain NIES-2133 / IAM M-273 / BP-1) OX=197221 GN=pepA PE=3 SV=1	pepA	GO:0006508 proteolysis	GO:0005737 cytoplasm	GO:0030145 manganese ion binding;GO:0070006 metalloaminopeptidase activity	E: Amino acid transport and metabolism	ko00480: Glutathione metabolism;ko01100: Metabolic pathways	IPR043472: Macro domain-like;IPR000819: Peptidase M17, leucyl aminopeptidase, C-terminal;IPR011356: Peptidase M17, leucine aminopeptidase/peptidase B;IPR023042: Peptidase M17, leucine aminopeptidase;IPR008283: Peptidase M17, leucyl aminopeptidase, N-terminal	Cytoplasmic	Cytoplasmic	Cytoplasmic	Cytoplasmic
A0A3B7M9Z1	Septum site-determining protein MinD OS=Thermosynechococcus vestitus E542 OX=2016101 GN=minD PE=3 SV=1	minD	GO:0000917 division septum assembly;GO:0036214 contractile ring localization;GO:0051782 negative regulation of cell division	GO:0005829 cytosol;GO:0009898 cytoplasmic side of plasma membrane	GO:0005524 ATP binding;GO:0016887 ATP hydrolysis activity	D: Cell cycle control, cell division, chromosome partitioning	--	IPR010223: ATP binding protein MinD;IPR002586: CobQ/CobB/MinD/ParA nucleotide binding domain;IPR025501: ATP binding protein MinD/FleN;IPR027417: P-loop containing nucleoside triphosphate hydrolase	Cytoplasmic Membrane	Cytoplasmic Membrane	Cytoplasmic Membrane	Cytoplasmic Membrane
Q8DK76	Formate acetyltransferase OS=Thermosynechococcus vestitus (strain NIES-2133 / IAM M-273 / BP-1) OX=197221 GN=tll0990 PE=3 SV=1	tll0990	GO:0006006 glucose metabolic process	GO:0005737 cytoplasm	GO:0008861 formate C-acetyltransferase activity	C: Energy production and conversion	--	IPR005949: Formate acetyltransferase;IPR001150: Glycine radical domain;IPR004184: Pyruvate formate lyase domain;IPR019777: Formate C-acetyltransferase glycine radical, conserved site	Cytoplasmic	Cytoplasmic	Cytoplasmic	Cytoplasmic
A0A7D6INT2	Circularly permuted type 2 ATP-grasp protein OS=Thermosynechococcus vestitus E542 OX=2016101 GN=D3A95_06360 PE=4 SV=1	D3A95_06360	--	--	--	R: General function prediction only	--	IPR016450: Uncharacterised conserved protein UCP005522;IPR025841: Circularly permuted ATP-grasp type 2	Cytoplasmic	Cytoplasmic	Cytoplasmic	Cytoplasmic
A0A3B7MAN3	4-vinyl reductase 4VR domain-containing protein OS=Thermosynechococcus vestitus E542 OX=2016101 GN=D3A95_04865 PE=4 SV=1	D3A95_04865	--	--	--	R: General function prediction only	--	IPR024096: NO signalling/Golgi transport ligand-binding domain superfamily	Cytoplasmic	Cytoplasmic	Cytoplasmic	Cytoplasmic
A0A3B7MAR9	protochlorophyllide reductase OS=Thermosynechococcus vestitus E542 OX=2016101 GN=D3A95_05075 PE=3 SV=1	D3A95_05075	GO:0015979 photosynthesis;GO:0015995 chlorophyll biosynthetic process	--	GO:0016630 protochlorophyllide reductase activity	H: Coenzyme transport and metabolism	ko00860: Porphyrin metabolism;ko01100: Metabolic pathways;ko01110: Biosynthesis of secondary metabolites	IPR036291: NAD(P)-binding domain superfamily;IPR005979: Light-dependent protochlorophyllide reductase;IPR002347: Short-chain dehydrogenase/reductase SDR	--	--	--	--
A0A7D6F2R8	CHASE2 domain-containing protein OS=Thermosynechococcus vestitus E542 OX=2016101 GN=D3A95_03505 PE=4 SV=1	D3A95_03505	GO:0006468 protein phosphorylation	--	GO:0004674 protein serine/threonine kinase activity;GO:0005524 ATP binding;GO:0106310 protein serine kinase activity	T: Signal transduction mechanisms;T: Signal transduction mechanisms	--	IPR017441: Protein kinase, ATP binding site;IPR007890: CHASE2;IPR000719: Protein kinase domain;IPR011009: Protein kinase-like domain superfamily	Cytoplasmic Membrane	Cytoplasmic Membrane	Cytoplasmic Membrane	Cytoplasmic Membrane
A0A7D6IQ94	Fumarate reductase iron-sulfur subunit OS=Thermosynechococcus vestitus E542 OX=2016101 GN=D3A95_10265 PE=3 SV=1	D3A95_10265	GO:0006099 tricarboxylic acid cycle;GO:0009060 aerobic respiration;GO:0022904 respiratory electron transport chain	GO:0005886 plasma membrane;GO:0016020 membrane	GO:0008177 succinate dehydrogenase (ubiquinone) activity;GO:0009055 electron transfer activity;GO:0046872 metal ion binding;GO:0051536 iron-sulfur cluster binding;GO:0051537 2 iron, 2 sulfur cluster binding;GO:0051538 3 iron, 4 sulfur cluster binding;GO:0051539 4 iron, 4 sulfur cluster binding	C: Energy production and conversion	ko00020: Citrate cycle (TCA cycle);ko00190: Oxidative phosphorylation;ko00650: Butanoate metabolism;ko01100: Metabolic pathways;ko01110: Biosynthesis of secondary metabolites;ko01120: Microbial metabolism in diverse environments;ko01200: Carbon metabolism	IPR036010: 2Fe-2S ferredoxin-like superfamily;IPR009051: Alpha-helical ferredoxin;IPR017896: 4Fe-4S ferredoxin-type, iron-sulphur binding domain;IPR001041: 2Fe-2S ferredoxin-type iron-sulfur binding domain;IPR004489: Succinate dehydrogenase/fumarate reductase iron-sulphur protein;IPR017900: 4Fe-4S ferredoxin, iron-sulphur binding, conserved site;IPR025192: Succinate dehydogenase/fumarate reductas…	Cytoplasmic Membrane	Cytoplasmic Membrane	Cytoplasmic Membrane	Cytoplasmic Membrane
Q8DHY5	Biotin carboxylase OS=Thermosynechococcus vestitus (strain NIES-2133 / IAM M-273 / BP-1) OX=197221 GN=accC PE=4 SV=1	accC	GO:0006633 fatty acid biosynthetic process;GO:2001295 malonyl-CoA biosynthetic process	--	GO:0003989 acetyl-CoA carboxylase activity;GO:0004075 biotin carboxylase activity;GO:0005524 ATP binding;GO:0046872 metal ion binding	I: Lipid transport and metabolism	ko00061: Fatty acid biosynthesis;ko00620: Pyruvate metabolism;ko00640: Propanoate metabolism;ko01100: Metabolic pathways;ko01110: Biosynthesis of secondary metabolites;ko01120: Microbial metabolism in diverse environments;ko01200: Carbon metabolism;ko01212: Fatty acid metabolism	IPR005479: Carbamoyl-phosphate synthetase large subunit-like, ATP-binding domain;IPR011761: ATP-grasp fold;IPR005482: Biotin carboxylase, C-terminal;IPR004549: Acetyl-CoA carboxylase, biotin carboxylase;IPR011764: Biotin carboxylation domain;IPR016185: Pre-ATP-grasp domain superfamily;IPR011054: Rudiment single hybrid motif;IPR005481: Biotin carboxylase-like, N-terminal domain	Cytoplasmic	Cytoplasmic	Cytoplasmic	Cytoplasmic
Q8DM27	Large ribosomal subunit protein uL1 OS=Thermosynechococcus vestitus (strain NIES-2133 / IAM M-273 / BP-1) OX=197221 GN=rplA PE=3 SV=1	rplA	GO:0006412 translation;GO:0006417 regulation of translation	GO:0015934 large ribosomal subunit	GO:0000049 tRNA binding;GO:0003735 structural constituent of ribosome;GO:0019843 rRNA binding	J: Translation, ribosomal structure and biogenesis	ko03010: Ribosome	IPR023674: Ribosomal protein L1-like;IPR005878: Ribosomal protein L1, bacterial-type;IPR028364: Ribosomal protein L1/ribosomal biogenesis protein;IPR023673: Ribosomal protein L1, conserved site;IPR002143: Ribosomal protein L1;IPR016095: Ribosomal protein L1, 3-layer alpha/beta-sandwich	Cytoplasmic	Cytoplasmic	Cytoplasmic	Cytoplasmic
A0A3B7MCY3	Pyruvate dehydrogenase E1 component subunit beta OS=Thermosynechococcus vestitus E542 OX=2016101 GN=D3A95_00085 PE=4 SV=1	D3A95_00085	GO:0007584 response to nutrient;GO:0009083 branched-chain amino acid catabolic process	--	GO:0003863 3-methyl-2-oxobutanoate dehydrogenase (2-methylpropanoyl-transferring) activity	C: Energy production and conversion	ko00010: Glycolysis / Gluconeogenesis;ko00020: Citrate cycle (TCA cycle);ko00620: Pyruvate metabolism;ko00785: Lipoic acid metabolism;ko01100: Metabolic pathways;ko01110: Biosynthesis of secondary metabolites;ko01120: Microbial metabolism in diverse environments;ko01200: Carbon metabolism	IPR005475: Transketolase-like, pyrimidine-binding domain;IPR009014: Transketolase C-terminal/Pyruvate-ferredoxin oxidoreductase domain II;IPR033248: Transketolase, C-terminal domain;IPR029061: Thiamin diphosphate-binding fold	Cytoplasmic	Cytoplasmic	Cytoplasmic	Cytoplasmic
A0A3B7MC68	DUF3318 domain-containing protein OS=Thermosynechococcus vestitus E542 OX=2016101 GN=D3A95_00540 PE=4 SV=1	D3A95_00540	--	GO:0016021 integral component of membrane;GO:0031676 plasma membrane-derived thylakoid membrane	--	--	--	IPR021751: Protein of unknown function DUF3318	--	--	--	--
Q8DML0	DNA-directed RNA polymerase subunit alpha OS=Thermosynechococcus vestitus (strain NIES-2133 / IAM M-273 / BP-1) OX=197221 GN=rpoA PE=3 SV=1	rpoA	GO:0006351 transcription, DNA-templated	GO:0000428 DNA-directed RNA polymerase complex;GO:0005737 cytoplasm	GO:0003677 DNA binding;GO:0003899 DNA-directed 5'-3' RNA polymerase activity;GO:0046983 protein dimerization activity	K: Transcription	ko03020: RNA polymerase	IPR011773: DNA-directed RNA polymerase, alpha subunit;IPR011263: DNA-directed RNA polymerase, RpoA/D/Rpb3-type;IPR036603: RNA polymerase, RBP11-like subunit;IPR036643: DNA-directed RNA polymerase, insert domain superfamily;IPR011262: DNA-directed RNA polymerase, insert domain;IPR011260: RNA polymerase, alpha subunit, C-terminal	Cytoplasmic	Cytoplasmic	Cytoplasmic	Cytoplasmic
Q8DKR6	Chaperone protein dnaK1 OS=Thermosynechococcus vestitus (strain NIES-2133 / IAM M-273 / BP-1) OX=197221 GN=dnaK1 PE=3 SV=1	dnaK1	--	--	GO:0005524 ATP binding;GO:0051082 unfolded protein binding;GO:0140662 ATP-dependent protein folding chaperone	O: Posttranslational modification, protein turnover, chaperones	ko03018: RNA degradation	IPR043129: ATPase, nucleotide binding domain;IPR012725: Chaperone DnaK;IPR029048: Heat shock protein 70kD, C-terminal domain superfamily;IPR018181: Heat shock protein 70, conserved site;IPR013126: Heat shock protein 70 family;IPR029047: Heat shock protein 70kD, peptide-binding domain superfamily	Cytoplasmic	Cytoplasmic	Cytoplasmic	Cytoplasmic
A0A7D6JSN7	PRC-barrel domain-containing protein OS=Thermosynechococcus vestitus E542 OX=2016101 GN=D3A95_03945 PE=4 SV=1	D3A95_03945	--	--	--	R: General function prediction only	--	IPR011033: PRC-barrel-like superfamily;IPR027275: PRC-barrel domain	Cytoplasmic	Cytoplasmic	Cytoplasmic	Cytoplasmic
A0A3B7MD26	Histidine phosphatase family protein OS=Thermosynechococcus vestitus E542 OX=2016101 GN=D3A95_03380 PE=4 SV=1	D3A95_03380	GO:0006564 L-serine biosynthetic process	--	GO:0036424 L-phosphoserine phosphatase activity	G: Carbohydrate transport and metabolism	ko00260: Glycine, serine and threonine metabolism;ko00680: Methane metabolism;ko01100: Metabolic pathways;ko01110: Biosynthesis of secondary metabolites;ko01120: Microbial metabolism in diverse environments;ko01200: Carbon metabolism;ko01230: Biosynthesis of amino acids	IPR013078: Histidine phosphatase superfamily, clade-1;IPR029033: Histidine phosphatase superfamily;IPR001345: Phosphoglycerate/bisphosphoglycerate mutase, active site	Cytoplasmic	Cytoplasmic	Cytoplasmic	Cytoplasmic
A0A3B7MCN7	Adenylosuccinate lyase OS=Thermosynechococcus vestitus E542 OX=2016101 GN=D3A95_10920 PE=3 SV=1	D3A95_10920	GO:0006189 'de novo' IMP biosynthetic process;GO:0044208 'de novo' AMP biosynthetic process	GO:0005829 cytosol	GO:0004018 N6-(1,2-dicarboxyethyl)AMP AMP-lyase (fumarate-forming) activity;GO:0070626 (S)-2-(5-amino-1-(5-phospho-D-ribosyl)imidazole-4-carboxamido) succinate lyase (fumarate-forming) activity	F: Nucleotide transport and metabolism	ko00230: Purine metabolism;ko00250: Alanine, aspartate and glutamate metabolism;ko01100: Metabolic pathways;ko01110: Biosynthesis of secondary metabolites;ko01232: Nucleotide metabolism;ko01240: Biosynthesis of cofactors	IPR020557: Fumarate lyase, conserved site;IPR019468: Adenylosuccinate lyase C-terminal;IPR024083: Fumarase/histidase, N-terminal;IPR008948: L-Aspartase-like;IPR004769: Adenylosuccinate lyase;IPR022761: Fumarate lyase, N-terminal;IPR000362: Fumarate lyase family	Cytoplasmic	Cytoplasmic	Cytoplasmic	Cytoplasmic
A0A3B7ML36	glutamate synthase (ferredoxin) OS=Thermosynechococcus vestitus E542 OX=2016101 GN=D3A95_12685 PE=3 SV=1	D3A95_12685	GO:0006541 glutamine metabolic process;GO:0097054 L-glutamate biosynthetic process	--	GO:0016041 glutamate synthase (ferredoxin) activity;GO:0046872 metal ion binding;GO:0051538 3 iron, 4 sulfur cluster binding	E: Amino acid transport and metabolism;E: Amino acid transport and metabolism;E: Amino acid transport and metabolism	ko00630: Glyoxylate and dicarboxylate metabolism;ko00910: Nitrogen metabolism;ko01120: Microbial metabolism in diverse environments	IPR017932: Glutamine amidotransferase type 2 domain;IPR002489: Glutamate synthase, alpha subunit, C-terminal;IPR029055: Nucleophile aminohydrolases, N-terminal;IPR013785: Aldolase-type TIM barrel;IPR006982: Glutamate synthase, central-N;IPR036485: Glutamate synthase, alpha subunit, C-terminal domain superfamily;IPR002932: Glutamate synthase domain	Cytoplasmic	Cytoplasmic	Cytoplasmic	Cytoplasmic
Q8DMF1	Large ribosomal subunit protein bL21 OS=Thermosynechococcus vestitus (strain NIES-2133 / IAM M-273 / BP-1) OX=197221 GN=rplU PE=3 SV=1	rplU	GO:0006412 translation	GO:0005737 cytoplasm;GO:0005840 ribosome	GO:0003735 structural constituent of ribosome;GO:0019843 rRNA binding	J: Translation, ribosomal structure and biogenesis	ko03010: Ribosome	IPR028909: Ribosomal protein L21-like;IPR001787: Ribosomal protein L21;IPR018258: Ribosomal protein L21, conserved site;IPR036164: L21-like superfamily	Cytoplasmic	Cytoplasmic	Cytoplasmic	Cytoplasmic
A0A3B7MF74	Pentapeptide repeat-containing protein OS=Thermosynechococcus vestitus E542 OX=2016101 GN=D3A95_09430 PE=4 SV=1	D3A95_09430	--	--	--	S: Function unknown	--	IPR001646: Pentapeptide repeat	Extracellular	Extracellular	Extracellular	Extracellular
Q8DL21	Tlr0678 protein OS=Thermosynechococcus vestitus (strain NIES-2133 / IAM M-273 / BP-1) OX=197221 GN=tlr0678 PE=4 SV=1	tlr0678	--	--	--	--	--	--	--	--	--	--
A0A7D6JJC9	Nucleoid-associated protein D3A95_11535 OS=Thermosynechococcus vestitus E542 OX=2016101 GN=D3A95_11535 PE=3 SV=1	D3A95_11535	--	GO:0005737 cytoplasm;GO:0043590 bacterial nucleoid	GO:0003677 DNA binding	K: Transcription	--	IPR004401: Nucleoid-associated protein YbaB/EbfC family;IPR036894: Nucleoid-associated protein YbaB-like domain superfamily	--	--	--	--
A0A9J5Y6P2	Photosystem II CP43 reaction center protein OS=Solanum commersonii OX=4109 GN=H5410_037053 PE=3 SV=1	H5410_037053	GO:0009772 photosynthetic electron transport in photosystem II	GO:0009523 photosystem II;GO:0016021 integral component of membrane;GO:0031676 plasma membrane-derived thylakoid membrane	GO:0016168 chlorophyll binding;GO:0045156 electron transporter, transferring electrons within the cyclic electron transport pathway of photosynthesis activity;GO:0046872 metal ion binding	C: Energy production and conversion	ko00195: Photosynthesis;ko01100: Metabolic pathways	IPR036001: Photosystem antenna protein-like superfamily;IPR036854: Photosystem II protein D1/D2 superfamily;IPR000484: Photosynthetic reaction centre, L/M;IPR000932: Photosystem antenna protein-like;IPR044900: Photosystem II CP43 reaction centre protein superfamily	Cytoplasmic Membrane	Cytoplasmic Membrane	Cytoplasmic Membrane	Cytoplasmic Membrane
A0A3B7MF08	RidA family protein OS=Thermosynechococcus vestitus E542 OX=2016101 GN=D3A95_11570 PE=3 SV=1	D3A95_11570	GO:1901565 organonitrogen compound catabolic process	GO:0005829 cytosol	GO:0019239 deaminase activity	V: Defense mechanisms	--	IPR019897: RidA, conserved site;IPR006175: YjgF/YER057c/UK114 family;IPR006056: RidA family;IPR035959: RutC-like superfamily	Cytoplasmic	Cytoplasmic	Cytoplasmic	Cytoplasmic
A0A3B7MFW9	Nitrogenase OS=Thermosynechococcus vestitus E542 OX=2016101 GN=D3A95_11940 PE=4 SV=2	D3A95_11940	--	--	--	P: Inorganic ion transport and metabolism	--	IPR029024: TerB-like;IPR009717: Mo-dependent nitrogenase, C-terminal	Cytoplasmic	Cytoplasmic	Cytoplasmic	Cytoplasmic
A0A3B7MDB5	DUF1257 domain-containing protein OS=Thermosynechococcus vestitus E542 OX=2016101 GN=D3A95_06100 PE=4 SV=1	D3A95_06100	--	--	--	C: Energy production and conversion	--	IPR009666: Uncharacterised protein family Ycf35	--	--	--	--
A0A3B7MCG3	Small ribosomal subunit protein uS10 OS=Thermosynechococcus vestitus E542 OX=2016101 GN=rpsJ PE=3 SV=1	rpsJ	GO:0006412 translation	GO:0005840 ribosome	GO:0000049 tRNA binding;GO:0003735 structural constituent of ribosome	J: Translation, ribosomal structure and biogenesis	ko03010: Ribosome	IPR027486: Ribosomal protein S10 domain;IPR036838: Ribosomal protein S10 domain superfamily;IPR001848: Ribosomal protein S10;IPR018268: Ribosomal protein S10, conserved site	Cytoplasmic	Cytoplasmic	Cytoplasmic	Cytoplasmic
Q8DKU0	Phosphoenolpyruvate synthase OS=Thermosynechococcus vestitus (strain NIES-2133 / IAM M-273 / BP-1) OX=197221 GN=tlr0765 PE=3 SV=1	tlr0765	GO:0006090 pyruvate metabolic process;GO:0006094 gluconeogenesis;GO:0016310 phosphorylation	--	GO:0005524 ATP binding;GO:0008986 pyruvate, water dikinase activity;GO:0046872 metal ion binding	G: Carbohydrate transport and metabolism	ko00010: Glycolysis / Gluconeogenesis;ko00620: Pyruvate metabolism;ko00680: Methane metabolism;ko01100: Metabolic pathways;ko01110: Biosynthesis of secondary metabolites;ko01120: Microbial metabolism in diverse environments;ko01200: Carbon metabolism	IPR002192: Pyruvate phosphate dikinase, AMP/ATP-binding;IPR006319: Phosphoenolpyruvate synthase;IPR015813: Pyruvate/Phosphoenolpyruvate kinase-like domain superfamily;IPR036637: Phosphohistidine domain superfamily;IPR013815: ATP-grasp fold, subdomain 1;IPR008279: PEP-utilising enzyme, mobile domain;IPR018274: PEP-utilising enzyme, active site;IPR040442: Pyruvate kinase-like domain superfamily;IPR…	Cytoplasmic	Cytoplasmic	Cytoplasmic	Cytoplasmic
Q8DGK8	Squalene-hopene-cyclase OS=Thermosynechococcus vestitus (strain NIES-2133 / IAM M-273 / BP-1) OX=197221 GN=shc PE=4 SV=1	shc	GO:0016104 triterpenoid biosynthetic process	GO:0005811 lipid droplet;GO:0005886 plasma membrane	GO:0016829 lyase activity;GO:0051007 squalene-hopene cyclase activity	I: Lipid transport and metabolism	--	IPR006400: Squalene hopene cyclase;IPR018333: Squalene cyclase;IPR032697: Squalene cyclase, N-terminal;IPR032696: Squalene cyclase, C-terminal;IPR008930: Terpenoid cyclases/protein prenyltransferase alpha-alpha toroid	Cytoplasmic Membrane	Cytoplasmic Membrane	Cytoplasmic Membrane	Cytoplasmic Membrane
Q8DJE0	glucose-1-phosphate adenylyltransferase OS=Thermosynechococcus vestitus (strain NIES-2133 / IAM M-273 / BP-1) OX=197221 GN=tlr1287 PE=3 SV=1	tlr1287	GO:0005978 glycogen biosynthetic process	GO:0031470 carboxysome	GO:0005524 ATP binding;GO:0008878 glucose-1-phosphate adenylyltransferase activity;GO:0043886 structural constituent of carboxysome	G: Carbohydrate transport and metabolism	ko00500: Starch and sucrose metabolism;ko00520: Amino sugar and nucleotide sugar metabolism;ko01100: Metabolic pathways;ko01110: Biosynthesis of secondary metabolites;ko01250: Biosynthesis of nucleotide sugars	IPR005836: ADP-glucose pyrophosphorylase, conserved site;IPR029044: Nucleotide-diphospho-sugar transferases;IPR005835: Nucleotidyl transferase domain;IPR011004: Trimeric LpxA-like superfamily;IPR011831: Glucose-1-phosphate adenylyltransferase	Cytoplasmic	Cytoplasmic	Cytoplasmic	Cytoplasmic
A0A7D6IMW7	Efflux RND transporter permease subunit OS=Thermosynechococcus vestitus E542 OX=2016101 GN=D3A95_10665 PE=3 SV=1	D3A95_10665	GO:0042908 xenobiotic transport;GO:0046677 response to antibiotic	GO:0005886 plasma membrane;GO:0016021 integral component of membrane	GO:0015562 efflux transmembrane transporter activity	V: Defense mechanisms	--	IPR027463: Multidrug efflux transporter AcrB TolC docking domain, DN/DC subdomains;IPR001036: Acriflavin resistance protein;IPR004764: Hydrophobe/amphiphile efflux-1 HAE1	Cytoplasmic Membrane	Cytoplasmic Membrane	Cytoplasmic Membrane	Cytoplasmic Membrane
Q8DJB3	Protein GrpE OS=Thermosynechococcus vestitus (strain NIES-2133 / IAM M-273 / BP-1) OX=197221 GN=grpE PE=3 SV=1	grpE	GO:0006457 protein folding	GO:0005737 cytoplasm	GO:0000774 adenyl-nucleotide exchange factor activity;GO:0042803 protein homodimerization activity;GO:0051087 chaperone binding	O: Posttranslational modification, protein turnover, chaperones	--	IPR009012: GrpE nucleotide exchange factor, head;IPR013805: GrpE nucleotide exchange factor, coiled-coil;IPR000740: GrpE nucleotide exchange factor	Cytoplasmic	Cytoplasmic	Cytoplasmic	Cytoplasmic
Q8DLI2	ATP-dependent Clp protease proteolytic subunit 1 OS=Thermosynechococcus vestitus (strain NIES-2133 / IAM M-273 / BP-1) OX=197221 GN=clpP1 PE=3 SV=1	clpP1	GO:0006508 proteolysis	GO:0005737 cytoplasm	GO:0004176 ATP-dependent peptidase activity;GO:0004252 serine-type endopeptidase activity	O: Posttranslational modification, protein turnover, chaperones	--	IPR018215: ClpP, Ser active site;IPR001907: ATP-dependent Clp protease proteolytic subunit;IPR033135: ClpP, histidine active site;IPR023562: Clp protease proteolytic subunit /Translocation-enhancing protein TepA;IPR029045: ClpP/crotonase-like domain superfamily	Cytoplasmic	Cytoplasmic	Cytoplasmic	Cytoplasmic
Q8DM91	Tlr0230 protein OS=Thermosynechococcus vestitus (strain NIES-2133 / IAM M-273 / BP-1) OX=197221 GN=tlr0230 PE=4 SV=1	tlr0230	--	--	--	T: Signal transduction mechanisms	--	--	--	--	--	--
A0A3B7MD44	Phosphoadenosine 5'-phosphosulfate reductase OS=Thermosynechococcus vestitus E542 OX=2016101 GN=cysH PE=3 SV=1	cysH	GO:0019344 cysteine biosynthetic process;GO:0019379 sulfate assimilation, phosphoadenylyl sulfate reduction by phosphoadenylyl-sulfate reductase (thioredoxin)	GO:0005737 cytoplasm	GO:0004604 phosphoadenylyl-sulfate reductase (thioredoxin) activity;GO:0043866 adenylyl-sulfate reductase (thioredoxin) activity;GO:0046872 metal ion binding;GO:0051539 4 iron, 4 sulfur cluster binding	E: Amino acid transport and metabolism;H: Coenzyme transport and metabolism	ko00920: Sulfur metabolism;ko01100: Metabolic pathways;ko01120: Microbial metabolism in diverse environments	IPR011800: Phosphoadenosine phosphosulphate reductase CysH;IPR004511: Phosphoadenosine phosphosulphate/adenosine 5'-phosphosulphate reductase;IPR002500: Phosphoadenosine phosphosulphate reductase;IPR014729: Rossmann-like alpha/beta/alpha sandwich fold	Cytoplasmic	Cytoplasmic	Cytoplasmic	Cytoplasmic
A0A7D6IQH1	Pyruvate kinase OS=Thermosynechococcus vestitus E542 OX=2016101 GN=pyk PE=3 SV=1	pyk	GO:0006096 glycolytic process	GO:0005737 cytoplasm;GO:0005829 cytosol	GO:0000287 magnesium ion binding;GO:0004743 pyruvate kinase activity;GO:0005524 ATP binding;GO:0016301 kinase activity;GO:0030955 potassium ion binding	G: Carbohydrate transport and metabolism;T: Signal transduction mechanisms	ko00010: Glycolysis / Gluconeogenesis;ko00620: Pyruvate metabolism;ko01100: Metabolic pathways;ko01110: Biosynthesis of secondary metabolites;ko01120: Microbial metabolism in diverse environments;ko01200: Carbon metabolism;ko01230: Biosynthesis of amino acids	IPR036918: Pyruvate kinase, C-terminal domain superfamily;IPR008279: PEP-utilising enzyme, mobile domain;IPR015806: Pyruvate kinase, insert domain superfamily;IPR015813: Pyruvate/Phosphoenolpyruvate kinase-like domain superfamily;IPR018209: Pyruvate kinase, active site;IPR015795: Pyruvate kinase, C-terminal;IPR040442: Pyruvate kinase-like domain superfamily;IPR001697: Pyruvate kinase;IPR011037: P…	Cytoplasmic	Cytoplasmic	Cytoplasmic	Cytoplasmic
A0A3B7MEI8	ATP-dependent Clp protease ATP-binding subunit OS=Thermosynechococcus vestitus E542 OX=2016101 GN=D3A95_05815 PE=3 SV=1	D3A95_05815	GO:0030420 establishment of competence for transformation	--	GO:0005524 ATP binding;GO:0016887 ATP hydrolysis activity	O: Posttranslational modification, protein turnover, chaperones	--	IPR027417: P-loop containing nucleoside triphosphate hydrolase;IPR001943: UVR domain;IPR036628: Clp, N-terminal domain superfamily;IPR003959: ATPase, AAA-type, core;IPR041546: ClpA/ClpB, AAA lid domain;IPR028299: ClpA/B, conserved site 2;IPR018368: ClpA/B, conserved site 1;IPR001270: ClpA/B family;IPR003593: AAA+ ATPase domain;IPR004176: Clp, repeat (R) domain;IPR019489: Clp ATPase, C-terminal	Cytoplasmic	Cytoplasmic	Cytoplasmic	Cytoplasmic
A0A7D6IQG4	Heavy metal translocating P-type ATPase OS=Thermosynechococcus vestitus E542 OX=2016101 GN=D3A95_07455 PE=3 SV=1	D3A95_07455	--	GO:0005886 plasma membrane;GO:0016021 integral component of membrane	GO:0005524 ATP binding;GO:0016887 ATP hydrolysis activity;GO:0046872 metal ion binding;GO:0140613 P-type manganese transporter activity	P: Inorganic ion transport and metabolism	--	IPR018303: P-type ATPase, phosphorylation site;IPR023214: HAD superfamily;IPR001757: P-type ATPase;IPR036412: HAD-like superfamily;IPR008250: P-type ATPase, A domain superfamily;IPR027256: P-type ATPase, subfamily IB;IPR023299: P-type ATPase, cytoplasmic domain N;IPR044492: P-type ATPase, haloacid dehalogenase domain	Cytoplasmic Membrane	Cytoplasmic Membrane	Cytoplasmic Membrane	Cytoplasmic Membrane
A0A3B7MA63	Transcriptional regulator OS=Thermosynechococcus vestitus E542 OX=2016101 GN=D3A95_03485 PE=4 SV=1	D3A95_03485	--	--	--	K: Transcription	--	IPR041359: Metanogen output domain 1	Cytoplasmic	Cytoplasmic	Cytoplasmic	Cytoplasmic
A0A7D6IZ58	Dihydroxy-acid dehydratase OS=Thermosynechococcus vestitus E542 OX=2016101 GN=ilvD PE=3 SV=1	ilvD	GO:0009097 isoleucine biosynthetic process;GO:0009099 valine biosynthetic process	--	GO:0000287 magnesium ion binding;GO:0004160 dihydroxy-acid dehydratase activity;GO:0051537 2 iron, 2 sulfur cluster binding	E: Amino acid transport and metabolism;G: Carbohydrate transport and metabolism	ko00290: Valine, leucine and isoleucine biosynthesis;ko00770: Pantothenate and CoA biosynthesis;ko01100: Metabolic pathways;ko01110: Biosynthesis of secondary metabolites;ko01210: 2-Oxocarboxylic acid metabolism;ko01230: Biosynthesis of amino acids	IPR037237: IlvD/EDD, N-terminal domain;IPR004404: Dihydroxy-acid dehydratase;IPR000581: Dihydroxy-acid/6-phosphogluconate dehydratase;IPR020558: Dihydroxy-acid/6-phosphogluconate dehydratase, conserved site;IPR042096: Dihydroxy-acid dehydratase, C-terminal	Cytoplasmic	Cytoplasmic	Cytoplasmic	Cytoplasmic
A0A7D6ERM7	Ribose-5-phosphate isomerase A OS=Thermosynechococcus vestitus E542 OX=2016101 GN=rpiA PE=3 SV=1	rpiA	GO:0009052 pentose-phosphate shunt, non-oxidative branch	--	GO:0004751 ribose-5-phosphate isomerase activity	G: Carbohydrate transport and metabolism	ko00030: Pentose phosphate pathway;ko00710: Carbon fixation in photosynthetic organisms;ko01100: Metabolic pathways;ko01110: Biosynthesis of secondary metabolites;ko01120: Microbial metabolism in diverse environments;ko01200: Carbon metabolism;ko01230: Biosynthesis of amino acids	IPR004788: Ribose 5-phosphate isomerase, type A;IPR037171: NagB/RpiA transferase-like;IPR020672: Ribose-5-phosphate isomerase, type A, subgroup	Cytoplasmic	Cytoplasmic	Cytoplasmic	Cytoplasmic
Q8DIG3	Glycolate oxidase subunit OS=Thermosynechococcus vestitus (strain NIES-2133 / IAM M-273 / BP-1) OX=197221 GN=glcD PE=4 SV=1	glcD	--	GO:0005886 plasma membrane;GO:0009339 glycolate oxidase complex	GO:0003973 (S)-2-hydroxy-acid oxidase activity;GO:0019154 glycolate dehydrogenase activity;GO:0047809 D-2-hydroxy-acid dehydrogenase activity;GO:0071949 FAD binding	C: Energy production and conversion	ko00630: Glyoxylate and dicarboxylate metabolism;ko01100: Metabolic pathways;ko01110: Biosynthesis of secondary metabolites;ko01120: Microbial metabolism in diverse environments	IPR016166: FAD-binding domain, PCMH-type;IPR016164: FAD-linked oxidase-like, C-terminal;IPR016171: Vanillyl-alcohol oxidase, C-terminal subdomain 2;IPR036318: FAD-binding, type PCMH-like superfamily;IPR006094: FAD linked oxidase, N-terminal;IPR016169: FAD-binding, type PCMH, subdomain 2;IPR004113: FAD-linked oxidase, C-terminal	Cytoplasmic	Cytoplasmic	Cytoplasmic	Cytoplasmic
Q8DLY3	3-phosphoshikimate 1-carboxyvinyltransferase OS=Thermosynechococcus vestitus (strain NIES-2133 / IAM M-273 / BP-1) OX=197221 GN=aroA PE=3 SV=1	aroA	GO:0008652 cellular amino acid biosynthetic process;GO:0009073 aromatic amino acid family biosynthetic process;GO:0009423 chorismate biosynthetic process	GO:0005737 cytoplasm	GO:0003866 3-phosphoshikimate 1-carboxyvinyltransferase activity	E: Amino acid transport and metabolism	ko00400: Phenylalanine, tyrosine and tryptophan biosynthesis;ko01100: Metabolic pathways;ko01110: Biosynthesis of secondary metabolites;ko01230: Biosynthesis of amino acids	IPR006264: 3-phosphoshikimate 1-carboxyvinyltransferase;IPR013792: RNA 3'-terminal phosphate cyclase/enolpyruvate transferase, alpha/beta;IPR036968: Enolpyruvate transferase domain superfamily;IPR023193: 3-phosphoshikimate 1-carboxyvinyltransferase, conserved site;IPR001986: Enolpyruvate transferase domain	--	--	--	--
A0A7D6ESY3	Alcohol dehydrogenase catalytic domain-containing protein OS=Thermosynechococcus vestitus E542 OX=2016101 GN=D3A95_01470 PE=3 SV=1	D3A95_01470	--	--	GO:0003939 L-iditol 2-dehydrogenase activity;GO:0008270 zinc ion binding;GO:0046526 D-xylulose reductase activity	E: Amino acid transport and metabolism;R: General function prediction only	ko00010: Glycolysis / Gluconeogenesis;ko00071: Fatty acid degradation;ko00350: Tyrosine metabolism;ko00620: Pyruvate metabolism;ko00625: Chloroalkane and chloroalkene degradation;ko00626: Naphthalene degradation;ko00680: Methane metabolism;ko01100: Metabolic pathways;ko01110: Biosynthesis of secondary metabolites;ko01120: Microbial metabolism in diverse environments;ko01200: Carbon metabolism;ko0…	IPR013149: Alcohol dehydrogenase-like, C-terminal;IPR011032: GroES-like superfamily;IPR013154: Alcohol dehydrogenase, N-terminal;IPR036291: NAD(P)-binding domain superfamily;IPR020843: Polyketide synthase, enoylreductase domain;IPR002328: Alcohol dehydrogenase, zinc-type, conserved site	Cytoplasmic	Cytoplasmic	Cytoplasmic	Cytoplasmic
A0A7D6J0M4	Carbamoyl phosphate synthase large chain OS=Thermosynechococcus vestitus E542 OX=2016101 GN=carB PE=3 SV=1	carB	GO:0006526 arginine biosynthetic process;GO:0044205 'de novo' UMP biosynthetic process	--	GO:0004088 carbamoyl-phosphate synthase (glutamine-hydrolyzing) activity;GO:0005524 ATP binding;GO:0046872 metal ion binding	E: Amino acid transport and metabolism;F: Nucleotide transport and metabolism	ko00240: Pyrimidine metabolism;ko00250: Alanine, aspartate and glutamate metabolism;ko01100: Metabolic pathways;ko01240: Biosynthesis of cofactors	IPR005480: Carbamoyl-phosphate synthetase, large subunit oligomerisation domain;IPR011607: Methylglyoxal synthase-like domain;IPR005479: Carbamoyl-phosphate synthetase large subunit-like, ATP-binding domain;IPR006275: Carbamoyl-phosphate synthase, large subunit;IPR011761: ATP-grasp fold;IPR036897: Carbamoyl-phosphate synthetase, large subunit oligomerisation domain superfamily;IPR036914: Methylgl…	--	--	--	--
Q8DJC7	Tll1300 protein OS=Thermosynechococcus vestitus (strain NIES-2133 / IAM M-273 / BP-1) OX=197221 GN=tll1300 PE=4 SV=1	tll1300	--	--	--	--	--	IPR021297: YlqD protein	Cytoplasmic	Cytoplasmic	Cytoplasmic	Cytoplasmic
A0A7D6ER41	Glycosyltransferase family 9 protein OS=Thermosynechococcus vestitus E542 OX=2016101 GN=D3A95_07035 PE=4 SV=1	D3A95_07035	GO:0009244 lipopolysaccharide core region biosynthetic process	GO:0005829 cytosol	GO:0008713 ADP-heptose-lipopolysaccharide heptosyltransferase activity	M: Cell wall/membrane/envelope biogenesis	--	IPR002201: Glycosyl transferase, family 9	--	--	--	--
A0A3B7MKY5	Acetolactate synthase OS=Thermosynechococcus vestitus E542 OX=2016101 GN=ilvB PE=3 SV=1	ilvB	GO:0009097 isoleucine biosynthetic process;GO:0009099 valine biosynthetic process	--	GO:0000287 magnesium ion binding;GO:0003984 acetolactate synthase activity;GO:0030976 thiamine pyrophosphate binding;GO:0050660 flavin adenine dinucleotide binding	E: Amino acid transport and metabolism;H: Coenzyme transport and metabolism	ko00290: Valine, leucine and isoleucine biosynthesis;ko00650: Butanoate metabolism;ko00660: C5-Branched dibasic acid metabolism;ko00770: Pantothenate and CoA biosynthesis;ko01100: Metabolic pathways;ko01110: Biosynthesis of secondary metabolites;ko01210: 2-Oxocarboxylic acid metabolism;ko01230: Biosynthesis of amino acids	IPR012000: Thiamine pyrophosphate enzyme, central domain;IPR012846: Acetolactate synthase, large subunit, biosynthetic;IPR039368: Acetolactate synthase large subunit, TPP binding domain;IPR029035: DHS-like NAD/FAD-binding domain superfamily;IPR029061: Thiamin diphosphate-binding fold;IPR011766: Thiamine pyrophosphate enzyme, C-terminal TPP-binding;IPR012001: Thiamine pyrophosphate enzyme, N-termi…	Cytoplasmic	Cytoplasmic	Cytoplasmic	Cytoplasmic
Q8DIM4	Aspartate carbamoyltransferase catalytic subunit OS=Thermosynechococcus vestitus (strain NIES-2133 / IAM M-273 / BP-1) OX=197221 GN=pyrB PE=3 SV=1	pyrB	GO:0006207 'de novo' pyrimidine nucleobase biosynthetic process;GO:0006520 cellular amino acid metabolic process;GO:0044205 'de novo' UMP biosynthetic process	--	GO:0004070 aspartate carbamoyltransferase activity;GO:0016597 amino acid binding	F: Nucleotide transport and metabolism	ko00240: Pyrimidine metabolism;ko00250: Alanine, aspartate and glutamate metabolism;ko01100: Metabolic pathways;ko01240: Biosynthesis of cofactors	IPR006131: Aspartate/ornithine carbamoyltransferase, Asp/Orn-binding domain;IPR036901: Aspartate/ornithine carbamoyltransferase superfamily;IPR002082: Aspartate carbamoyltransferase;IPR006130: Aspartate/ornithine carbamoyltransferase;IPR006132: Aspartate/ornithine carbamoyltransferase, carbamoyl-P binding	Cytoplasmic	Cytoplasmic	Cytoplasmic	Cytoplasmic
A0A7D6ERD8	ABC transporter substrate-binding protein OS=Thermosynechococcus vestitus E542 OX=2016101 GN=D3A95_12310 PE=3 SV=1	D3A95_12310	--	--	--	E: Amino acid transport and metabolism	--	IPR028082: Periplasmic binding protein-like I;IPR028081: Leucine-binding protein domain;IPR019734: Tetratricopeptide repeat;IPR011990: Tetratricopeptide-like helical domain superfamily	--	--	--	--
Q8DKB5	Carboxysome assembly protein CcmM OS=Thermosynechococcus vestitus (strain NIES-2133 / IAM M-273 / BP-1) OX=197221 GN=ccmM PE=1 SV=1	ccmM	GO:0015977 carbon fixation;GO:0015979 photosynthesis	GO:0031470 carboxysome	GO:0004089 carbonate dehydratase activity;GO:0008270 zinc ion binding;GO:0043886 structural constituent of carboxysome	R: General function prediction only;G: Carbohydrate transport and metabolism	--	IPR000894: Ribulose bisphosphate carboxylase small subunit, domain;IPR011004: Trimeric LpxA-like superfamily;IPR036385: Ribulose bisphosphate carboxylase, small subunit superfamily;IPR017156: Carboxysome assembly protein CcmM	Cytoplasmic	Cytoplasmic	Cytoplasmic	Cytoplasmic
A0A7D6EW09	GuaB3 family IMP dehydrogenase-related protein OS=Thermosynechococcus vestitus E542 OX=2016101 GN=D3A95_07360 PE=3 SV=1	D3A95_07360	GO:0006164 purine nucleotide biosynthetic process	--	GO:0003938 IMP dehydrogenase activity	F: Nucleotide transport and metabolism	ko00230: Purine metabolism;ko01100: Metabolic pathways;ko01110: Biosynthesis of secondary metabolites;ko01232: Nucleotide metabolism	IPR001093: IMP dehydrogenase/GMP reductase;IPR005992: IMP dehydrogenase-related 2;IPR013785: Aldolase-type TIM barrel	Cytoplasmic	Cytoplasmic	Cytoplasmic	Cytoplasmic
Q8DK09	Methylthioribose-1-phosphate isomerase OS=Thermosynechococcus vestitus (strain NIES-2133 / IAM M-273 / BP-1) OX=197221 GN=mtnA PE=3 SV=1	mtnA	GO:0019284 L-methionine salvage from S-adenosylmethionine;GO:0019509 L-methionine salvage from methylthioadenosine	--	GO:0046523 S-methyl-5-thioribose-1-phosphate isomerase activity	E: Amino acid transport and metabolism	ko00270: Cysteine and methionine metabolism;ko01100: Metabolic pathways	IPR000649: Initiation factor 2B-related;IPR042529: Initiation factor 2B-like, C-terminal;IPR037171: NagB/RpiA transferase-like;IPR011559: Initiation factor 2B alpha/beta/delta;IPR005251: Methylthioribose-1-phosphate isomerase;IPR027363: Methylthioribose-1-phosphate isomerase, N-terminal	Cytoplasmic	Cytoplasmic	Cytoplasmic	Cytoplasmic
A0A3B7M9I9	Probable phosphoketolase OS=Thermosynechococcus vestitus E542 OX=2016101 GN=D3A95_01215 PE=3 SV=1	D3A95_01215	GO:0005975 carbohydrate metabolic process	--	GO:0016832 aldehyde-lyase activity	G: Carbohydrate transport and metabolism	ko00030: Pentose phosphate pathway;ko00710: Carbon fixation in photosynthetic organisms;ko01100: Metabolic pathways;ko01120: Microbial metabolism in diverse environments	IPR029061: Thiamin diphosphate-binding fold;IPR018969: Xylulose 5-phosphate/Fructose 6-phosphate phosphoketolase, C-terminal;IPR019789: Xylulose 5-phosphate/Fructose 6-phosphate phosphoketolase, thiamine diphosphate binding site;IPR005593: Xylulose 5-phosphate/Fructose 6-phosphate phosphoketolase;IPR023962: Probable phosphoketolase;IPR009014: Transketolase C-terminal/Pyruvate-ferredoxin oxidoredu…	Cytoplasmic	Cytoplasmic	Cytoplasmic	Cytoplasmic
A0A3B7MK74	Large ribosomal subunit protein bL17 OS=Thermosynechococcus vestitus E542 OX=2016101 GN=rplQ PE=3 SV=1	rplQ	GO:0006412 translation	GO:0005840 ribosome	GO:0003735 structural constituent of ribosome	J: Translation, ribosomal structure and biogenesis	ko03010: Ribosome	IPR000456: Ribosomal protein L17;IPR036373: Ribosomal protein L17 superfamily	Cytoplasmic	Cytoplasmic	Cytoplasmic	Cytoplasmic
Q8DHN1	Large ribosomal subunit protein bL32 OS=Thermosynechococcus vestitus (strain NIES-2133 / IAM M-273 / BP-1) OX=197221 GN=rpmF PE=3 SV=1	rpmF	GO:0006412 translation	GO:0015934 large ribosomal subunit	GO:0003735 structural constituent of ribosome	J: Translation, ribosomal structure and biogenesis	ko03010: Ribosome	IPR002677: Ribosomal protein L32p;IPR011332: Zinc-binding ribosomal protein	--	--	--	--
Q8DMF3	Tll0165 protein OS=Thermosynechococcus vestitus (strain NIES-2133 / IAM M-273 / BP-1) OX=197221 GN=tll0165 PE=4 SV=1	tll0165	--	--	--	--	--	IPR025458: Protein of unknown function DUF4278	--	--	--	--
A0A7D6IQF7	Pyruvate dehydrogenase E1 component subunit alpha OS=Thermosynechococcus vestitus E542 OX=2016101 GN=pdhA PE=4 SV=1	pdhA	GO:0006086 acetyl-CoA biosynthetic process from pyruvate;GO:0006096 glycolytic process	GO:0043231 intracellular membrane-bounded organelle	GO:0004739 pyruvate dehydrogenase (acetyl-transferring) activity	C: Energy production and conversion	ko00010: Glycolysis / Gluconeogenesis;ko00020: Citrate cycle (TCA cycle);ko00620: Pyruvate metabolism;ko00785: Lipoic acid metabolism;ko01100: Metabolic pathways;ko01110: Biosynthesis of secondary metabolites;ko01120: Microbial metabolism in diverse environments;ko01200: Carbon metabolism	IPR017597: Pyruvate dehydrogenase (acetyl-transferring) E1 component, alpha subunit, subgroup y;IPR001017: Dehydrogenase, E1 component;IPR029061: Thiamin diphosphate-binding fold	--	--	--	--
A0A7D6INK1	Uncharacterized AAA domain-containing protein ycf46 OS=Thermosynechococcus vestitus E542 OX=2016101 GN=D3A95_06105 PE=3 SV=1	D3A95_06105	GO:0006508 proteolysis;GO:0030163 protein catabolic process	GO:0005886 plasma membrane;GO:0016021 integral component of membrane	GO:0004176 ATP-dependent peptidase activity;GO:0004222 metalloendopeptidase activity;GO:0005524 ATP binding;GO:0008270 zinc ion binding;GO:0016887 ATP hydrolysis activity	M: Cell wall/membrane/envelope biogenesis;D: Cell cycle control, cell division, chromosome partitioning;T: Signal transduction mechanisms	--	IPR003959: ATPase, AAA-type, core;IPR003593: AAA+ ATPase domain;IPR027417: P-loop containing nucleoside triphosphate hydrolase	Cytoplasmic Membrane	Cytoplasmic Membrane	Cytoplasmic Membrane	Cytoplasmic Membrane
A0A3B7M9R3	RING-type E3 ubiquitin transferase OS=Thermosynechococcus vestitus E542 OX=2016101 GN=D3A95_01885 PE=4 SV=1	D3A95_01885	--	--	--	M: Cell wall/membrane/envelope biogenesis	--	IPR022170: E3 Ubiquitin ligase MUL1-like	--	--	--	--
A0A3B7MCU7	DUF3386 domain-containing protein OS=Thermosynechococcus vestitus E542 OX=2016101 GN=D3A95_04550 PE=4 SV=1	D3A95_04550	--	--	--	--	--	IPR021809: Protein of unknown function DUF3386	Cytoplasmic	Cytoplasmic	Cytoplasmic	Cytoplasmic
Q8DHX1	Signal peptidase I OS=Thermosynechococcus vestitus (strain NIES-2133 / IAM M-273 / BP-1) OX=197221 GN=tlr1822 PE=3 SV=1	tlr1822	GO:0006465 signal peptide processing	GO:0005887 integral component of plasma membrane	GO:0004252 serine-type endopeptidase activity	U: Intracellular trafficking, secretion, and vesicular transport	ko03060: Protein export	IPR019533: Peptidase S26;IPR036286: LexA/Signal peptidase-like superfamily;IPR019758: Peptidase S26A, signal peptidase I, conserved site;IPR019757: Peptidase S26A, signal peptidase I, lysine active site;IPR000223: Peptidase S26A, signal peptidase I	Cytoplasmic Membrane	Cytoplasmic Membrane	Cytoplasmic Membrane	Cytoplasmic Membrane
Q8DGJ3	Tlr2324 protein OS=Thermosynechococcus vestitus (strain NIES-2133 / IAM M-273 / BP-1) OX=197221 GN=tlr2324 PE=3 SV=1	tlr2324	GO:0008643 carbohydrate transport	GO:0016021 integral component of membrane	GO:0015288 porin activity	M: Cell wall/membrane/envelope biogenesis	--	IPR001119: S-layer homology domain;IPR007049: Carbohydrate-selective porin OprB	Outer Membrane	Outer Membrane	Outer Membrane	Outer Membrane
P0A347	Co-chaperonin GroES OS=Thermosynechococcus vestitus (strain NIES-2133 / IAM M-273 / BP-1) OX=197221 GN=groES PE=3 SV=2	groES	--	GO:0005737 cytoplasm	GO:0005524 ATP binding;GO:0140662 ATP-dependent protein folding chaperone	O: Posttranslational modification, protein turnover, chaperones	--	IPR020818: GroES chaperonin family;IPR011032: GroES-like superfamily;IPR018369: Chaperonin GroES, conserved site;IPR037124: GroES chaperonin superfamily	Cytoplasmic	Cytoplasmic	Cytoplasmic	Cytoplasmic
A0A7D6EWM3	Oxygen-dependent coproporphyrinogen-III oxidase OS=Thermosynechococcus vestitus E542 OX=2016101 GN=hemF PE=3 SV=1	hemF	GO:0006782 protoporphyrinogen IX biosynthetic process;GO:0015995 chlorophyll biosynthetic process	GO:0005737 cytoplasm	GO:0004109 coproporphyrinogen oxidase activity;GO:0042803 protein homodimerization activity;GO:0046872 metal ion binding	H: Coenzyme transport and metabolism	ko00860: Porphyrin metabolism;ko01100: Metabolic pathways;ko01110: Biosynthesis of secondary metabolites;ko01240: Biosynthesis of cofactors	IPR001260: Coproporphyrinogen III oxidase, aerobic;IPR018375: Coproporphyrinogen III oxidase, conserved site;IPR036406: Oxygen-dependent coproporphyrinogen III oxidase superfamily	Cytoplasmic	Cytoplasmic	Cytoplasmic	Cytoplasmic
A0A3B7MJI5	4-vinyl reductase OS=Thermosynechococcus vestitus E542 OX=2016101 GN=D3A95_07925 PE=4 SV=1	D3A95_07925	--	--	--	R: General function prediction only	--	IPR004096: 4-vinyl reductase, 4VR;IPR024096: NO signalling/Golgi transport ligand-binding domain superfamily	Cytoplasmic	Cytoplasmic	Cytoplasmic	Cytoplasmic
A0A3B7MC31	Large ribosomal subunit protein bL28 OS=Thermosynechococcus vestitus E542 OX=2016101 GN=rpmB PE=3 SV=1	rpmB	GO:0006412 translation	GO:0005840 ribosome	GO:0003735 structural constituent of ribosome	J: Translation, ribosomal structure and biogenesis	ko03010: Ribosome	IPR034704: L28p-like;IPR037147: Ribosomal protein L28/L24 superfamily;IPR001383: Ribosomal protein L28;IPR026569: Ribosomal protein L28/L24	Cytoplasmic	Cytoplasmic	Cytoplasmic	Cytoplasmic
A0A7D6EVA4	Peptidyl-prolyl cis-trans isomerase OS=Thermosynechococcus vestitus E542 OX=2016101 GN=D3A95_11310 PE=3 SV=1	D3A95_11310	GO:0000413 protein peptidyl-prolyl isomerization;GO:0006457 protein folding	GO:0030288 outer membrane-bounded periplasmic space	GO:0003755 peptidyl-prolyl cis-trans isomerase activity	O: Posttranslational modification, protein turnover, chaperones	--	IPR002130: Cyclophilin-type peptidyl-prolyl cis-trans isomerase domain;IPR029000: Cyclophilin-like domain superfamily	Periplasmic	Periplasmic	Periplasmic	Periplasmic
A0A7D6J1E1	Heavy metal translocating P-type ATPase OS=Thermosynechococcus vestitus E542 OX=2016101 GN=D3A95_01900 PE=3 SV=1	D3A95_01900	--	GO:0005886 plasma membrane;GO:0016021 integral component of membrane	GO:0005524 ATP binding;GO:0016887 ATP hydrolysis activity;GO:0046872 metal ion binding;GO:0140613 P-type manganese transporter activity	P: Inorganic ion transport and metabolism	--	IPR008250: P-type ATPase, A domain superfamily;IPR001757: P-type ATPase;IPR023299: P-type ATPase, cytoplasmic domain N;IPR023214: HAD superfamily;IPR027256: P-type ATPase, subfamily IB;IPR044492: P-type ATPase, haloacid dehalogenase domain;IPR018303: P-type ATPase, phosphorylation site;IPR036412: HAD-like superfamily	Cytoplasmic Membrane	Cytoplasmic Membrane	Cytoplasmic Membrane	Cytoplasmic Membrane
A0A3B7MCW8	MAPEG family protein OS=Thermosynechococcus vestitus E542 OX=2016101 GN=D3A95_00815 PE=4 SV=1	D3A95_00815	--	--	--	S: Function unknown	--	IPR001129: Membrane-associated, eicosanoid/glutathione metabolism (MAPEG) protein;IPR023352: Membrane associated eicosanoid/glutathione metabolism-like domain superfamily	Cytoplasmic Membrane	Cytoplasmic Membrane	Cytoplasmic Membrane	Cytoplasmic Membrane
Q8DGP2	beta-lactamase OS=Thermosynechococcus vestitus (strain NIES-2133 / IAM M-273 / BP-1) OX=197221 GN=tll2274 PE=3 SV=1	tll2274	--	--	--	V: Defense mechanisms	--	IPR045155: Beta-lactamase class A, catalytic domain;IPR012338: Beta-lactamase/transpeptidase-like	Cytoplasmic Membrane	Cytoplasmic Membrane	Cytoplasmic Membrane	Cytoplasmic Membrane
A0A7D6ES72	Pentapeptide repeat-containing protein OS=Thermosynechococcus vestitus E542 OX=2016101 GN=D3A95_03780 PE=4 SV=1	D3A95_03780	--	--	--	S: Function unknown	--	IPR001646: Pentapeptide repeat	Extracellular	Extracellular	Extracellular	Extracellular
Q8DML9	Small ribosomal subunit protein uS8 OS=Thermosynechococcus vestitus (strain NIES-2133 / IAM M-273 / BP-1) OX=197221 GN=rpsH PE=3 SV=1	rpsH	GO:0006412 translation	GO:0005840 ribosome	GO:0003735 structural constituent of ribosome;GO:0019843 rRNA binding	J: Translation, ribosomal structure and biogenesis	ko03010: Ribosome	IPR035987: Ribosomal protein S8 superfamily;IPR000630: Ribosomal protein S8	Cytoplasmic	Cytoplasmic	Cytoplasmic	Cytoplasmic
Q8DKW8	Tlr0733 protein OS=Thermosynechococcus vestitus (strain NIES-2133 / IAM M-273 / BP-1) OX=197221 GN=tlr0733 PE=4 SV=1	tlr0733	GO:0030435 sporulation resulting in formation of a cellular spore	--	GO:0008381 mechanosensitive ion channel activity	--	--	IPR008910: Conserved TM helix	Cytoplasmic Membrane	Cytoplasmic Membrane	Cytoplasmic Membrane	Cytoplasmic Membrane
Q8DGQ8	DNA-directed RNA polymerase subunit omega OS=Thermosynechococcus vestitus (strain NIES-2133 / IAM M-273 / BP-1) OX=197221 GN=rpoZ PE=3 SV=1	rpoZ	GO:0006351 transcription, DNA-templated	GO:0000428 DNA-directed RNA polymerase complex	GO:0003677 DNA binding;GO:0003899 DNA-directed 5'-3' RNA polymerase activity	K: Transcription	ko03020: RNA polymerase	IPR036161: RPB6/omega subunit-like superfamily;IPR003716: DNA-directed RNA polymerase, omega subunit;IPR006110: RNA polymerase, subunit omega/Rpo6/RPB6	Cytoplasmic	Cytoplasmic	Cytoplasmic	Cytoplasmic
A0A7D6EWM9	DNA gyrase subunit B OS=Thermosynechococcus vestitus E542 OX=2016101 GN=gyrB PE=3 SV=1	gyrB	GO:0006265 DNA topological change;GO:0016539 intein-mediated protein splicing	GO:0005694 chromosome;GO:0005737 cytoplasm	GO:0003677 DNA binding;GO:0003918 DNA topoisomerase type II (double strand cut, ATP-hydrolyzing) activity;GO:0005524 ATP binding;GO:0046872 metal ion binding	L: Replication, recombination and repair	--	IPR000565: DNA topoisomerase, type IIA, subunit B;IPR013760: DNA topoisomerase, type IIA-like domain superfamily;IPR018522: DNA topoisomerase, type IIA, conserved site;IPR013759: DNA topoisomerase, type IIA, subunit B, C-terminal;IPR006171: TOPRIM domain;IPR002288: DNA gyrase B subunit, C-terminal;IPR014721: Ribosomal protein S5 domain 2-type fold, subgroup;IPR036890: Histidine kinase/HSP90-like …	Cytoplasmic	Cytoplasmic	Cytoplasmic	Cytoplasmic
A0A3B7MD10	Molecular chaperone HtpG OS=Thermosynechococcus vestitus E542 OX=2016101 GN=htpG PE=3 SV=1	htpG	GO:0006457 protein folding	GO:0005737 cytoplasm	GO:0005524 ATP binding;GO:0016887 ATP hydrolysis activity;GO:0051082 unfolded protein binding	O: Posttranslational modification, protein turnover, chaperones	--	IPR019805: Heat shock protein Hsp90, conserved site;IPR037196: HSP90, C-terminal domain;IPR001404: Heat shock protein Hsp90 family;IPR036890: Histidine kinase/HSP90-like ATPase superfamily;IPR020575: Heat shock protein Hsp90, N-terminal;IPR003594: Histidine kinase/HSP90-like ATPase;IPR020568: Ribosomal protein S5 domain 2-type fold	Cytoplasmic	Cytoplasmic	Cytoplasmic	Cytoplasmic
Q8DMU6	Lignostilbene-alpha,beta-dioxygenase OS=Thermosynechococcus vestitus (strain NIES-2133 / IAM M-273 / BP-1) OX=197221 GN=tll0015 PE=3 SV=1	tll0015	GO:0016121 carotene catabolic process	--	GO:0010436 carotenoid dioxygenase activity;GO:0046872 metal ion binding;GO:0102162 all-trans-8'-apo-beta-carotenal 15,15'-oxygenase	Q: Secondary metabolites biosynthesis, transport and catabolism	--	IPR004294: Carotenoid oxygenase	Cytoplasmic	Cytoplasmic	Cytoplasmic	Cytoplasmic
Q8DLP6	ATP synthase subunit b' OS=Thermosynechococcus vestitus (strain NIES-2133 / IAM M-273 / BP-1) OX=197221 GN=atpF2 PE=1 SV=1	atpF2	--	GO:0016021 integral component of membrane;GO:0031676 plasma membrane-derived thylakoid membrane;GO:0045263 proton-transporting ATP synthase complex, coupling factor F(o)	GO:0046933 proton-transporting ATP synthase activity, rotational mechanism	C: Energy production and conversion	ko00190: Oxidative phosphorylation;ko00195: Photosynthesis;ko01100: Metabolic pathways	IPR034679: ATP synthase, F0 complex, subunit b';IPR002146: ATP synthase, F0 complex, subunit b/b', bacterial/chloroplast	Cytoplasmic	Cytoplasmic	Cytoplasmic	Cytoplasmic
Q8DLU2	Tll0384 protein OS=Thermosynechococcus vestitus (strain NIES-2133 / IAM M-273 / BP-1) OX=197221 GN=tll0384 PE=4 SV=1	tll0384	GO:0005978 glycogen biosynthetic process	--	GO:0004373 glycogen (starch) synthase activity	M: Cell wall/membrane/envelope biogenesis	--	IPR001296: Glycosyl transferase, family 1	Cytoplasmic	Cytoplasmic	Cytoplasmic	Cytoplasmic
A0A3B7MDK2	CO2 hydration protein OS=Thermosynechococcus vestitus E542 OX=2016101 GN=D3A95_04625 PE=4 SV=1	D3A95_04625	--	--	--	--	--	IPR010220: CO2 hydration	Cytoplasmic	Cytoplasmic	Cytoplasmic	Cytoplasmic
Q8DJY2	Putative diflavin flavoprotein A 1 OS=Thermosynechococcus vestitus (strain NIES-2133 / IAM M-273 / BP-1) OX=197221 GN=dfa1 PE=3 SV=1	dfa1	--	--	GO:0010181 FMN binding;GO:0016646 oxidoreductase activity, acting on the CH-NH group of donors, NAD or NADP as acceptor;GO:0046872 metal ion binding	C: Energy production and conversion;C: Energy production and conversion	--	IPR002563: Flavin reductase like domain;IPR001279: Metallo-beta-lactamase;IPR029039: Flavoprotein-like superfamily;IPR008254: Flavodoxin/nitric oxide synthase;IPR036866: Ribonuclease Z/Hydroxyacylglutathione hydrolase-like;IPR012349: FMN-binding split barrel	Cytoplasmic	Cytoplasmic	Cytoplasmic	Cytoplasmic
Q8DIQ7	Aspartyl/glutamyl-tRNA(Asn/Gln) amidotransferase subunit C OS=Thermosynechococcus vestitus (strain NIES-2133 / IAM M-273 / BP-1) OX=197221 GN=gatC PE=3 SV=1	gatC	GO:0006412 translation;GO:0006450 regulation of translational fidelity	--	GO:0005524 ATP binding;GO:0050566 asparaginyl-tRNA synthase (glutamine-hydrolyzing) activity;GO:0050567 glutaminyl-tRNA synthase (glutamine-hydrolyzing) activity	J: Translation, ribosomal structure and biogenesis	ko00970: Aminoacyl-tRNA biosynthesis;ko01100: Metabolic pathways	IPR003837: Glu-tRNAGln amidotransferase C subunit;IPR036113: Glu-tRNAGln amidotransferase superfamily, subunit C	Cytoplasmic	Cytoplasmic	Cytoplasmic	Cytoplasmic
A0A3B7MHP1	Enolase OS=Thermosynechococcus vestitus E542 OX=2016101 GN=eno PE=3 SV=1	eno	GO:0006096 glycolytic process	GO:0000015 phosphopyruvate hydratase complex;GO:0005576 extracellular region;GO:0009986 cell surface	GO:0000287 magnesium ion binding;GO:0004634 phosphopyruvate hydratase activity	G: Carbohydrate transport and metabolism	ko00010: Glycolysis / Gluconeogenesis;ko00680: Methane metabolism;ko01100: Metabolic pathways;ko01110: Biosynthesis of secondary metabolites;ko01120: Microbial metabolism in diverse environments;ko01200: Carbon metabolism;ko01230: Biosynthesis of amino acids;ko03018: RNA degradation	IPR020811: Enolase, N-terminal;IPR036849: Enolase-like, C-terminal domain superfamily;IPR000941: Enolase;IPR029017: Enolase-like, N-terminal;IPR020810: Enolase, C-terminal TIM barrel domain;IPR020809: Enolase, conserved site	Cytoplasmic	Cytoplasmic	Cytoplasmic	Cytoplasmic
A0A7D6EU46	BamA/TamA family outer membrane protein OS=Thermosynechococcus vestitus E542 OX=2016101 GN=D3A95_10440 PE=4 SV=1	D3A95_10440	GO:0043165 Gram-negative-bacterium-type cell outer membrane assembly;GO:0051205 protein insertion into membrane	GO:0009279 cell outer membrane;GO:0016021 integral component of membrane	--	M: Cell wall/membrane/envelope biogenesis	--	IPR010827: POTRA domain, BamA/TamA-like;IPR034746: POTRA domain;IPR013686: Polypeptide-transport-associated, ShlB-type;IPR000184: Bacterial surface antigen (D15)	Outer Membrane	Outer Membrane	Outer Membrane	Outer Membrane
Q8DKJ9	Tll0860 protein OS=Thermosynechococcus vestitus (strain NIES-2133 / IAM M-273 / BP-1) OX=197221 GN=tll0860 PE=4 SV=1	tll0860	--	--	--	S: Function unknown	--	IPR001646: Pentapeptide repeat	--	--	--	--
A0A7D6JSC1	Coproporphyrinogen III oxidase OS=Thermosynechococcus vestitus E542 OX=2016101 GN=hemG PE=3 SV=1	hemG	GO:0006782 protoporphyrinogen IX biosynthetic process	GO:0005737 cytoplasm;GO:0005886 plasma membrane	GO:0004729 oxygen-dependent protoporphyrinogen oxidase activity	H: Coenzyme transport and metabolism	ko00260: Glycine, serine and threonine metabolism;ko00330: Arginine and proline metabolism;ko00340: Histidine metabolism;ko00350: Tyrosine metabolism;ko00360: Phenylalanine metabolism;ko00380: Tryptophan metabolism;ko01100: Metabolic pathways;ko01110: Biosynthesis of secondary metabolites	IPR036188: FAD/NAD(P)-binding domain superfamily;IPR002937: Amine oxidase;IPR004572: Protoporphyrinogen oxidase	Cytoplasmic Membrane	Cytoplasmic Membrane	Cytoplasmic Membrane	Cytoplasmic Membrane
A0A3B7MA53	Cation-translocating P-type ATPase OS=Thermosynechococcus vestitus E542 OX=2016101 GN=D3A95_03405 PE=4 SV=1	D3A95_03405	--	GO:0005886 plasma membrane;GO:0016021 integral component of membrane	GO:0005388 P-type calcium transporter activity;GO:0005524 ATP binding;GO:0016887 ATP hydrolysis activity;GO:0046872 metal ion binding	P: Inorganic ion transport and metabolism	--	IPR008250: P-type ATPase, A domain superfamily;IPR006068: Cation-transporting P-type ATPase, C-terminal;IPR023214: HAD superfamily;IPR004014: Cation-transporting P-type ATPase, N-terminal;IPR036412: HAD-like superfamily;IPR001757: P-type ATPase;IPR023299: P-type ATPase, cytoplasmic domain N;IPR023298: P-type ATPase, transmembrane domain superfamily;IPR044492: P-type ATPase, haloacid dehalogenase …	Cytoplasmic Membrane	Cytoplasmic Membrane	Cytoplasmic Membrane	Cytoplasmic Membrane
A0A7D6EVD2	Photosystem II extrinsic protein U OS=Thermosynechococcus vestitus E542 OX=2016101 GN=psbU PE=3 SV=1	psbU	GO:0015979 photosynthesis;GO:0042549 photosystem II stabilization	GO:0009654 photosystem II oxygen evolving complex;GO:0019898 extrinsic component of membrane;GO:0031676 plasma membrane-derived thylakoid membrane	--	C: Energy production and conversion	ko00195: Photosynthesis;ko01100: Metabolic pathways	IPR010527: Photosystem II PsbU, oxygen evolving complex	Cytoplasmic Membrane	Cytoplasmic Membrane	Cytoplasmic Membrane	Cytoplasmic Membrane
A0A3B7MCU0	AI-2E family transporter OS=Thermosynechococcus vestitus E542 OX=2016101 GN=D3A95_11365 PE=3 SV=1	D3A95_11365	GO:0055085 transmembrane transport	GO:0005886 plasma membrane;GO:0016021 integral component of membrane	--	R: General function prediction only	--	IPR002549: Transmembrane protein TqsA-like	Cytoplasmic Membrane	Cytoplasmic Membrane	Cytoplasmic Membrane	Cytoplasmic Membrane
A0A7D6F3S2	Protein-export membrane protein SecF OS=Thermosynechococcus vestitus E542 OX=2016101 GN=secF PE=3 SV=1	secF	GO:0006605 protein targeting;GO:0043952 protein transport by the Sec complex;GO:0065002 intracellular protein transmembrane transport	GO:0005886 plasma membrane;GO:0016021 integral component of membrane	GO:0015450 protein-transporting ATPase activity	U: Intracellular trafficking, secretion, and vesicular transport	ko03060: Protein export;ko03070: Bacterial secretion system	IPR022645: Protein-export membrane protein SecD/SecF, bacterial;IPR005665: Protein-export membrane protein SecF, bacterial;IPR022646: Protein-export membrane protein SecD/SecF/SecDF, conserved site;IPR022813: Protein-export membrane protein SecD/SecF, archaeal and bacterial	Cytoplasmic Membrane	Cytoplasmic Membrane	Cytoplasmic Membrane	Cytoplasmic Membrane
A0A3B7MBX3	Circadian clock oscillator protein KaiB OS=Thermosynechococcus vestitus E542 OX=2016101 GN=kaiB PE=3 SV=1	kaiB	GO:0007623 circadian rhythm;GO:0042326 negative regulation of phosphorylation	--	--	T: Signal transduction mechanisms;T: Signal transduction mechanisms	--	IPR011649: KaiB domain;IPR013474: Circadian clock protein KaiB;IPR036249: Thioredoxin-like superfamily	Cytoplasmic	Cytoplasmic	Cytoplasmic	Cytoplasmic
Q8DML2	Large ribosomal subunit protein bL36 OS=Thermosynechococcus vestitus (strain NIES-2133 / IAM M-273 / BP-1) OX=197221 GN=rpmJ PE=3 SV=1	rpmJ	GO:0006412 translation	GO:0005840 ribosome	GO:0003735 structural constituent of ribosome	J: Translation, ribosomal structure and biogenesis	ko03010: Ribosome	IPR000473: Ribosomal protein L36;IPR035977: Ribosomal protein L36 superfamily	Cytoplasmic	Cytoplasmic	Cytoplasmic	Cytoplasmic
A0A3B7MAE4	4-vinyl reductase OS=Thermosynechococcus vestitus E542 OX=2016101 GN=D3A95_03960 PE=4 SV=1	D3A95_03960	--	--	--	R: General function prediction only	--	IPR004096: 4-vinyl reductase, 4VR;IPR024096: NO signalling/Golgi transport ligand-binding domain superfamily	--	--	--	--
A0A3B7MLP3	Aminopeptidase P N-terminal domain-containing protein OS=Thermosynechococcus vestitus E542 OX=2016101 GN=D3A95_07725 PE=3 SV=1	D3A95_07725	GO:0006508 proteolysis	GO:0005829 cytosol;GO:0032991 protein-containing complex	GO:0004177 aminopeptidase activity;GO:0008233 peptidase activity;GO:0008235 metalloexopeptidase activity;GO:0030145 manganese ion binding;GO:0070006 metalloaminopeptidase activity	E: Amino acid transport and metabolism	--	IPR000994: Peptidase M24;IPR036005: Creatinase/aminopeptidase-like;IPR007865: Aminopeptidase P, N-terminal;IPR001131: Peptidase M24B, X-Pro dipeptidase/aminopeptidase P, conserved site;IPR029149: Creatinase/Aminopeptidase P/Spt16, N-terminal	Cytoplasmic	Cytoplasmic	Cytoplasmic	Cytoplasmic
Q8DMV1	ABC transporter ATP-binding protein OS=Thermosynechococcus vestitus (strain NIES-2133 / IAM M-273 / BP-1) OX=197221 GN=tlr0010 PE=4 SV=1	tlr0010	GO:0043215 daunorubicin transport;GO:0046677 response to antibiotic;GO:1900753 doxorubicin transport	GO:0005886 plasma membrane	GO:0005524 ATP binding	V: Defense mechanisms	--	IPR027417: P-loop containing nucleoside triphosphate hydrolase;IPR003439: ABC transporter-like, ATP-binding domain;IPR003593: AAA+ ATPase domain;IPR025302: Domain of unknown function DUF4162	Cytoplasmic Membrane	Cytoplasmic Membrane	Cytoplasmic Membrane	Cytoplasmic Membrane
A0A3B7M990	Diguanylate cyclase OS=Thermosynechococcus vestitus E542 OX=2016101 GN=D3A95_00525 PE=4 SV=1	D3A95_00525	GO:0000160 phosphorelay signal transduction system;GO:0006355 regulation of transcription, DNA-templated	--	GO:0003677 DNA binding	T: Signal transduction mechanisms;K: Transcription	ko02020: Two-component system	IPR011006: CheY-like superfamily;IPR000160: GGDEF domain;IPR001789: Signal transduction response regulator, receiver domain;IPR029787: Nucleotide cyclase;IPR043128: Reverse transcriptase/Diguanylate cyclase domain	Cytoplasmic	Cytoplasmic	Cytoplasmic	Cytoplasmic
A0A3B7MAI5	CoB--CoM heterodisulfide reductase iron-sulfur subunit B family protein OS=Thermosynechococcus vestitus E542 OX=2016101 GN=D3A95_04275 PE=4 SV=1	D3A95_04275	--	GO:0005886 plasma membrane;GO:0042597 periplasmic space	GO:0016491 oxidoreductase activity	C: Energy production and conversion	--	IPR004017: Cysteine-rich domain	Cytoplasmic	Cytoplasmic	Cytoplasmic	Cytoplasmic
A0A7D6IN32	NAD-dependent succinate-semialdehyde dehydrogenase OS=Thermosynechococcus vestitus E542 OX=2016101 GN=D3A95_00215 PE=3 SV=1	D3A95_00215	GO:0009450 gamma-aminobutyric acid catabolic process	--	GO:0004030 aldehyde dehydrogenase [NAD(P)+] activity;GO:0004777 succinate-semialdehyde dehydrogenase (NAD+) activity;GO:0036243 succinate-semialdehyde dehydrogenase (NADP+) activity	I: Lipid transport and metabolism	ko00010: Glycolysis / Gluconeogenesis;ko00053: Ascorbate and aldarate metabolism;ko00071: Fatty acid degradation;ko00280: Valine, leucine and isoleucine degradation;ko00310: Lysine degradation;ko00330: Arginine and proline metabolism;ko00340: Histidine metabolism;ko00380: Tryptophan metabolism;ko00410: beta-Alanine metabolism;ko00561: Glycerolipid metabolism;ko00620: Pyruvate metabolism;ko00625: …	IPR044148: Succinate-semialdehyde dehydrogenase GabD1-like;IPR016162: Aldehyde dehydrogenase, N-terminal;IPR015590: Aldehyde dehydrogenase domain;IPR016163: Aldehyde dehydrogenase, C-terminal;IPR016161: Aldehyde/histidinol dehydrogenase	Cytoplasmic	Cytoplasmic	Cytoplasmic	Cytoplasmic
A0A3B7MD37	Membrane protein insertase YidC OS=Thermosynechococcus vestitus E542 OX=2016101 GN=yidC PE=3 SV=1	yidC	GO:0015031 protein transport	GO:0005886 plasma membrane;GO:0016021 integral component of membrane	GO:0032977 membrane insertase activity	M: Cell wall/membrane/envelope biogenesis	ko02024: Quorum sensing;ko03060: Protein export;ko03070: Bacterial secretion system	IPR001708: Membrane insertase YidC/ALB3/OXA1/COX18;IPR028055: Membrane insertase YidC/Oxa1, C-terminal	Cytoplasmic Membrane	Cytoplasmic Membrane	Cytoplasmic Membrane	Cytoplasmic Membrane
Q8DL79	RNA polymerase sigma factor SigA OS=Thermosynechococcus vestitus (strain NIES-2133 / IAM M-273 / BP-1) OX=197221 GN=sigA PE=3 SV=1	sigA	GO:0006352 DNA-templated transcription, initiation	GO:0005737 cytoplasm	GO:0003677 DNA binding;GO:0016987 sigma factor activity	K: Transcription	--	IPR000943: RNA polymerase sigma-70;IPR036388: Winged helix-like DNA-binding domain superfamily;IPR014284: RNA polymerase sigma-70 like domain;IPR017848: RNA polymerase sigma factor, RpoD-like, cyanobacteria;IPR013325: RNA polymerase sigma factor, region 2;IPR007627: RNA polymerase sigma-70 region 2;IPR013324: RNA polymerase sigma factor, region 3/4-like;IPR009042: RNA polymerase sigma-70 region 1…	Cytoplasmic	Cytoplasmic	Cytoplasmic	Cytoplasmic
Q8DKN8	peptidylprolyl isomerase OS=Thermosynechococcus vestitus (strain NIES-2133 / IAM M-273 / BP-1) OX=197221 GN=tlr0821 PE=4 SV=1	tlr0821	GO:0000413 protein peptidyl-prolyl isomerization	GO:0031979 plasma membrane-derived thylakoid lumen	GO:0003755 peptidyl-prolyl cis-trans isomerase activity	O: Posttranslational modification, protein turnover, chaperones	--	IPR029000: Cyclophilin-like domain superfamily;IPR002130: Cyclophilin-type peptidyl-prolyl cis-trans isomerase domain;IPR023222: PsbQ-like domain superfamily	Periplasmic	Periplasmic	Periplasmic	Periplasmic
Q8DI32	Tlr1760 protein OS=Thermosynechococcus vestitus (strain NIES-2133 / IAM M-273 / BP-1) OX=197221 GN=tlr1760 PE=4 SV=1	tlr1760	--	--	--	O: Posttranslational modification, protein turnover, chaperones	--	IPR036013: Band 7/SPFH domain superfamily;IPR001107: Band 7 domain;IPR000163: Prohibitin	--	--	--	--
A0A9Q1JN15	Photosystem II protein D2 OS=Carnegiea gigantea OX=171969 GN=Cgig2_032220 PE=3 SV=1	Cgig2_032220	GO:0009772 photosynthetic electron transport in photosystem II	GO:0009523 photosystem II;GO:0016021 integral component of membrane;GO:0031676 plasma membrane-derived thylakoid membrane	GO:0005506 iron ion binding;GO:0010242 oxygen evolving activity;GO:0016168 chlorophyll binding;GO:0045156 electron transporter, transferring electrons within the cyclic electron transport pathway of photosynthesis activity	C: Energy production and conversion	ko00195: Photosynthesis;ko01100: Metabolic pathways	IPR000484: Photosynthetic reaction centre, L/M;IPR036001: Photosystem antenna protein-like superfamily;IPR000932: Photosystem antenna protein-like;IPR036854: Photosystem II protein D1/D2 superfamily;IPR044900: Photosystem II CP43 reaction centre protein superfamily	Cytoplasmic Membrane	Cytoplasmic Membrane	Cytoplasmic Membrane	Cytoplasmic Membrane
A0A7D6F4E8	histidine kinase OS=Thermosynechococcus vestitus E542 OX=2016101 GN=D3A95_05590 PE=4 SV=1	D3A95_05590	GO:0006935 chemotaxis	GO:0005737 cytoplasm	GO:0000155 phosphorelay sensor kinase activity	T: Signal transduction mechanisms;T: Signal transduction mechanisms	ko02020: Two-component system	IPR036061: CheW-like domain superfamily;IPR008207: Signal transduction histidine kinase, phosphotransfer (Hpt) domain;IPR036641: HPT domain superfamily;IPR002545: CheW-like domain;IPR004358: Signal transduction histidine kinase-related protein, C-terminal;IPR005467: Histidine kinase domain;IPR036097: Signal transduction histidine kinase, dimerisation/phosphoacceptor domain superfamily;IPR004105: …	Cytoplasmic	Cytoplasmic	Cytoplasmic	Cytoplasmic
Q8DH27	Tlr2133 protein OS=Thermosynechococcus vestitus (strain NIES-2133 / IAM M-273 / BP-1) OX=197221 GN=tlr2133 PE=4 SV=1	tlr2133	GO:0009244 lipopolysaccharide core region biosynthetic process	GO:0005829 cytosol	GO:0008713 ADP-heptose-lipopolysaccharide heptosyltransferase activity	M: Cell wall/membrane/envelope biogenesis	--	IPR002201: Glycosyl transferase, family 9	--	--	--	--
Q8DLZ6	Urease subunit beta OS=Thermosynechococcus vestitus (strain NIES-2133 / IAM M-273 / BP-1) OX=197221 GN=ureB PE=3 SV=1	ureB	GO:0043419 urea catabolic process	GO:0035550 urease complex	GO:0009039 urease activity	E: Amino acid transport and metabolism	--	IPR002019: Urease, beta subunit;IPR036461: Urease, beta subunit superfamily	Cytoplasmic	Cytoplasmic	Cytoplasmic	Cytoplasmic
A0A7D6J139	Glucose-6-phosphate isomerase OS=Thermosynechococcus vestitus E542 OX=2016101 GN=pgi PE=3 SV=1	pgi	GO:0006094 gluconeogenesis;GO:0006096 glycolytic process	GO:0005737 cytoplasm	GO:0004347 glucose-6-phosphate isomerase activity;GO:0097367 carbohydrate derivative binding	G: Carbohydrate transport and metabolism	ko00010: Glycolysis / Gluconeogenesis;ko00030: Pentose phosphate pathway;ko00500: Starch and sucrose metabolism;ko00520: Amino sugar and nucleotide sugar metabolism;ko01100: Metabolic pathways;ko01110: Biosynthesis of secondary metabolites;ko01120: Microbial metabolism in diverse environments;ko01200: Carbon metabolism;ko01250: Biosynthesis of nucleotide sugars	IPR001672: Phosphoglucose isomerase (PGI);IPR046348: SIS domain superfamily;IPR035476: Phosphoglucose isomerase, SIS domain 1;IPR035482: Phosphoglucose isomerase, SIS domain 2;IPR018189: Phosphoglucose isomerase, conserved site	Cytoplasmic	Cytoplasmic	Cytoplasmic	Cytoplasmic
A0A7D6F4B6	Alpha/beta hydrolase OS=Thermosynechococcus vestitus E542 OX=2016101 GN=D3A95_05900 PE=4 SV=1	D3A95_05900	--	--	GO:0016787 hydrolase activity	H: Coenzyme transport and metabolism;R: General function prediction only	--	IPR000073: Alpha/beta hydrolase fold-1;IPR029058: Alpha/Beta hydrolase fold	--	--	--	--
Q8DJD3	Elongation factor P OS=Thermosynechococcus vestitus (strain NIES-2133 / IAM M-273 / BP-1) OX=197221 GN=efp PE=3 SV=1	efp	--	GO:0005737 cytoplasm	GO:0003746 translation elongation factor activity	J: Translation, ribosomal structure and biogenesis	--	IPR015365: Elongation factor P, C-terminal;IPR020599: Translation elongation factor P/YeiP;IPR012340: Nucleic acid-binding, OB-fold;IPR008991: Translation protein SH3-like domain superfamily;IPR014722: Ribosomal protein L2, domain 2;IPR013185: Translation elongation factor, KOW-like;IPR001059: Translation elongation factor P/YeiP, central;IPR011768: Translation elongation factor P;IPR013852: Tran…	Cytoplasmic	Cytoplasmic	Cytoplasmic	Cytoplasmic
Q8DKR7	Chaperone protein DnaJ OS=Thermosynechococcus vestitus (strain NIES-2133 / IAM M-273 / BP-1) OX=197221 GN=dnaJ PE=3 SV=2	dnaJ	GO:0006260 DNA replication;GO:0006457 protein folding;GO:0009408 response to heat	GO:0005737 cytoplasm	GO:0005524 ATP binding;GO:0008270 zinc ion binding;GO:0031072 heat shock protein binding;GO:0051082 unfolded protein binding	O: Posttranslational modification, protein turnover, chaperones	--	IPR018253: DnaJ domain, conserved site;IPR002939: Chaperone DnaJ, C-terminal;IPR008971: HSP40/DnaJ peptide-binding;IPR001623: DnaJ domain;IPR001305: Heat shock protein DnaJ, cysteine-rich domain;IPR036410: Heat shock protein DnaJ, cysteine-rich domain superfamily;IPR036869: Chaperone J-domain superfamily;IPR012724: Chaperone DnaJ	Cytoplasmic	Cytoplasmic	Cytoplasmic	Cytoplasmic
Q8DM40	Tlr0283 protein OS=Thermosynechococcus vestitus (strain NIES-2133 / IAM M-273 / BP-1) OX=197221 GN=tlr0283 PE=3 SV=1	tlr0283	--	--	--	K: Transcription;T: Signal transduction mechanisms	--	IPR007157: PspA/IM30	Cytoplasmic Membrane	Cytoplasmic Membrane	Cytoplasmic Membrane	Cytoplasmic Membrane
A0A7D6F455	Glucosidase OS=Thermosynechococcus vestitus E542 OX=2016101 GN=D3A95_03020 PE=4 SV=1	D3A95_03020	--	--	--	G: Carbohydrate transport and metabolism	--	IPR012341: Six-hairpin glycosidase-like superfamily;IPR008928: Six-hairpin glycosidase superfamily	Cytoplasmic	Cytoplasmic	Cytoplasmic	Cytoplasmic
Q8DK65	Glutamyl-tRNA(Gln) amidotransferase subunit A OS=Thermosynechococcus vestitus (strain NIES-2133 / IAM M-273 / BP-1) OX=197221 GN=gatA PE=3 SV=2	gatA	GO:0006412 translation	GO:0030956 glutamyl-tRNA(Gln) amidotransferase complex	GO:0005524 ATP binding;GO:0050567 glutaminyl-tRNA synthase (glutamine-hydrolyzing) activity	J: Translation, ribosomal structure and biogenesis	ko00970: Aminoacyl-tRNA biosynthesis;ko01100: Metabolic pathways	IPR004412: Glutamyl-tRNA(Gln) amidotransferase A subunit;IPR036928: Amidase signature (AS) superfamily;IPR020556: Amidase, conserved site;IPR023631: Amidase signature domain	Cytoplasmic	Cytoplasmic	Cytoplasmic	Cytoplasmic
Q8DL31	NAD(P)H-quinone oxidoreductase subunit I OS=Thermosynechococcus vestitus (strain NIES-2133 / IAM M-273 / BP-1) OX=197221 GN=ndhI PE=1 SV=1	ndhI	GO:0019684 photosynthesis, light reaction	GO:0031676 plasma membrane-derived thylakoid membrane	GO:0005506 iron ion binding;GO:0008137 NADH dehydrogenase (ubiquinone) activity;GO:0048038 quinone binding;GO:0051539 4 iron, 4 sulfur cluster binding	C: Energy production and conversion	ko00190: Oxidative phosphorylation;ko01100: Metabolic pathways	IPR010226: NADH-quinone oxidoreductase, chain I;IPR017896: 4Fe-4S ferredoxin-type, iron-sulphur binding domain;IPR004497: NADH-plastoquinone oxidoreductase, subunit I;IPR017900: 4Fe-4S ferredoxin, iron-sulphur binding, conserved site	Cytoplasmic	Cytoplasmic	Cytoplasmic	Cytoplasmic
A0A3B7MNT8	Sulfate adenylyltransferase OS=Thermosynechococcus vestitus E542 OX=2016101 GN=sat PE=3 SV=1	sat	GO:0000103 sulfate assimilation;GO:0070814 hydrogen sulfide biosynthetic process	--	GO:0004781 sulfate adenylyltransferase (ATP) activity;GO:0005524 ATP binding	P: Inorganic ion transport and metabolism	ko00230: Purine metabolism;ko00261: Monobactam biosynthesis;ko00450: Selenocompound metabolism;ko00920: Sulfur metabolism;ko01100: Metabolic pathways;ko01110: Biosynthesis of secondary metabolites;ko01120: Microbial metabolism in diverse environments	IPR024951: Sulphate adenylyltransferase catalytic domain;IPR002650: Sulphate adenylyltransferase;IPR015947: PUA-like superfamily;IPR025980: ATP-sulfurylase PUA-like domain;IPR020792: Sulphate adenylyltransferase, prokaryotic-type;IPR014729: Rossmann-like alpha/beta/alpha sandwich fold	Cytoplasmic	Cytoplasmic	Cytoplasmic	Cytoplasmic
C7IWD0	Ribulose bisphosphate carboxylase large chain OS=Oryza sativa subsp. japonica OX=39947 GN=Os01g0791600 PE=3 SV=1	Os01g0791600	GO:0009853 photorespiration;GO:0019253 reductive pentose-phosphate cycle	GO:0031470 carboxysome	GO:0000287 magnesium ion binding;GO:0004497 monooxygenase activity;GO:0016984 ribulose-bisphosphate carboxylase activity	G: Carbohydrate transport and metabolism	ko00630: Glyoxylate and dicarboxylate metabolism;ko00710: Carbon fixation in photosynthetic organisms;ko01100: Metabolic pathways;ko01110: Biosynthesis of secondary metabolites;ko01120: Microbial metabolism in diverse environments;ko01200: Carbon metabolism	IPR044900: Photosystem II CP43 reaction centre protein superfamily;IPR017443: Ribulose bisphosphate carboxylase, large subunit, ferrodoxin-like N-terminal;IPR006137: NADH:ubiquinone oxidoreductase-like, 20kDa subunit;IPR036422: RuBisCO large subunit, N-terminal domain superfamily;IPR006138: NADH-ubiquinone oxidoreductase, 20 Kd subunit;IPR036001: Photosystem antenna protein-like superfamily;IPR03…	Cytoplasmic Membrane	Cytoplasmic Membrane	Cytoplasmic Membrane	Cytoplasmic Membrane
A0A7D6IZ82	Branched-chain-amino-acid aminotransferase OS=Thermosynechococcus vestitus E542 OX=2016101 GN=ilvE PE=3 SV=1	ilvE	GO:0009097 isoleucine biosynthetic process;GO:0009098 leucine biosynthetic process;GO:0009099 valine biosynthetic process;GO:0019752 carboxylic acid metabolic process	--	GO:0050048 L-leucine:2-oxoglutarate aminotransferase activity;GO:0052654 L-leucine transaminase activity;GO:0052655 L-valine transaminase activity;GO:0052656 L-isoleucine transaminase activity	E: Amino acid transport and metabolism;H: Coenzyme transport and metabolism	ko00270: Cysteine and methionine metabolism;ko00280: Valine, leucine and isoleucine degradation;ko00290: Valine, leucine and isoleucine biosynthesis;ko00770: Pantothenate and CoA biosynthesis;ko01100: Metabolic pathways;ko01110: Biosynthesis of secondary metabolites;ko01210: 2-Oxocarboxylic acid metabolism;ko01230: Biosynthesis of amino acids;ko01240: Biosynthesis of cofactors	IPR043132: Branched-chain-amino-acid aminotransferase-like, C-terminal;IPR005785: Branched-chain amino acid aminotransferase I;IPR036038: Aminotransferase-like, PLP-dependent enzymes;IPR001544: Aminotransferase class IV;IPR018300: Aminotransferase, class IV, conserved site;IPR033939: Branched-chain aminotransferase;IPR043131: Branched-chain-amino-acid aminotransferase-like, N-terminal	Cytoplasmic	Cytoplasmic	Cytoplasmic	Cytoplasmic
A0A3B7MD19	DUF2854 domain-containing protein OS=Thermosynechococcus vestitus E542 OX=2016101 GN=D3A95_03625 PE=4 SV=1	D3A95_03625	--	GO:0016021 integral component of membrane;GO:0031676 plasma membrane-derived thylakoid membrane	--	C: Energy production and conversion;T: Signal transduction mechanisms	--	IPR021275: Protein of unknown function DUF2854	Cytoplasmic Membrane	Cytoplasmic Membrane	Cytoplasmic Membrane	Cytoplasmic Membrane
A0A3B7MAQ0	Pseudaminic acid synthase OS=Thermosynechococcus vestitus E542 OX=2016101 GN=pseI PE=4 SV=1	pseI	GO:0016051 carbohydrate biosynthetic process;GO:0070085 glycosylation	--	GO:0046872 metal ion binding;GO:0047444 N-acylneuraminate-9-phosphate synthase activity	M: Cell wall/membrane/envelope biogenesis	--	IPR006190: Antifreeze-like/N-acetylneuraminic acid synthase C-terminal;IPR013974: SAF domain;IPR013132: N-acetylneuraminic acid synthase, N-terminal;IPR013785: Aldolase-type TIM barrel;IPR036732: Antifreeze-like/N-acetylneuraminic acid synthase C-terminal domain superfamily;IPR020030: Pseudaminic acid biosynthesis, PseI	Cytoplasmic	Cytoplasmic	Cytoplasmic	Cytoplasmic
Q8DHV1	Tll1842 protein OS=Thermosynechococcus vestitus (strain NIES-2133 / IAM M-273 / BP-1) OX=197221 GN=tll1842 PE=3 SV=1	tll1842	--	--	GO:0005524 ATP binding;GO:0015446 ATPase-coupled arsenite transmembrane transporter activity;GO:0016887 ATP hydrolysis activity	P: Inorganic ion transport and metabolism	--	IPR027417: P-loop containing nucleoside triphosphate hydrolase;IPR040612: ArsA, HSP20-like domain;IPR008978: HSP20-like chaperone;IPR025723: Anion-transporting ATPase-like domain;IPR016300: Arsenical pump ATPase, ArsA/GET3	Cytoplasmic	Cytoplasmic	Cytoplasmic	Cytoplasmic
A0A7D6EUN1	AarF/ABC1/UbiB kinase family protein OS=Thermosynechococcus vestitus E542 OX=2016101 GN=D3A95_04395 PE=3 SV=1	D3A95_04395	GO:0006468 protein phosphorylation	--	GO:0004672 protein kinase activity;GO:0005524 ATP binding	H: Coenzyme transport and metabolism;T: Signal transduction mechanisms	--	IPR004147: ABC1 atypical kinase-like domain;IPR000719: Protein kinase domain;IPR011009: Protein kinase-like domain superfamily	Cytoplasmic Membrane	Cytoplasmic Membrane	Cytoplasmic Membrane	Cytoplasmic Membrane
A0A3B7M9F3	Ribonuclease D OS=Thermosynechococcus vestitus E542 OX=2016101 GN=D3A95_00865 PE=4 SV=1	D3A95_00865	GO:0042780 tRNA 3'-end processing	GO:0005737 cytoplasm	GO:0000166 nucleotide binding;GO:0003676 nucleic acid binding;GO:0008408 3'-5' exonuclease activity;GO:0033890 ribonuclease D activity	J: Translation, ribosomal structure and biogenesis	--	IPR036397: Ribonuclease H superfamily;IPR002562: 3'-5' exonuclease domain;IPR012337: Ribonuclease H-like superfamily	Cytoplasmic	Cytoplasmic	Cytoplasmic	Cytoplasmic
A0A3B7MAU1	Ribonuclease P protein component OS=Thermosynechococcus vestitus E542 OX=2016101 GN=rnpA PE=3 SV=1	rnpA	GO:0001682 tRNA 5'-leader removal	--	GO:0000049 tRNA binding;GO:0004526 ribonuclease P activity	J: Translation, ribosomal structure and biogenesis;C: Energy production and conversion	--	IPR000100: Ribonuclease P;IPR020568: Ribosomal protein S5 domain 2-type fold;IPR014721: Ribosomal protein S5 domain 2-type fold, subgroup;IPR005182: Domain of unknown function DUF304	--	--	--	--
A0A3B7MFZ8	Elongation factor G OS=Thermosynechococcus vestitus E542 OX=2016101 GN=fusA PE=3 SV=1	fusA	--	GO:0005737 cytoplasm	GO:0003746 translation elongation factor activity;GO:0003924 GTPase activity;GO:0005525 GTP binding	J: Translation, ribosomal structure and biogenesis	--	IPR035649: EFG, domain V;IPR035647: EF-G domain III/V-like;IPR009022: Elongation factor G, domain III;IPR004540: Translation elongation factor EFG/EF2;IPR000640: Elongation factor EFG, domain V-like;IPR000795: Translational (tr)-type GTP-binding domain;IPR005517: Translation elongation factor EFG/EF2, domain IV;IPR041095: Elongation Factor G, domain II;IPR027417: P-loop containing nucleoside trip…	Cytoplasmic	Cytoplasmic	Cytoplasmic	Cytoplasmic
A0A3B7MKZ6	S-methyl-5'-thioadenosine phosphorylase OS=Thermosynechococcus vestitus E542 OX=2016101 GN=mtnP PE=3 SV=1	mtnP	GO:0006166 purine ribonucleoside salvage;GO:0019509 L-methionine salvage from methylthioadenosine	--	GO:0017061 S-methyl-5-thioadenosine phosphorylase activity	F: Nucleotide transport and metabolism	ko00270: Cysteine and methionine metabolism;ko01100: Metabolic pathways	IPR010044: Methylthioadenosine phosphorylase (MTAP);IPR035994: Nucleoside phosphorylase superfamily;IPR000845: Nucleoside phosphorylase domain	Cytoplasmic	Cytoplasmic	Cytoplasmic	Cytoplasmic
A0A7D6ETG2	Aspartyl/glutamyl-tRNA(Asn/Gln) amidotransferase subunit B OS=Thermosynechococcus vestitus E542 OX=2016101 GN=gatB PE=3 SV=1	gatB	GO:0006412 translation	--	GO:0005524 ATP binding;GO:0050566 asparaginyl-tRNA synthase (glutamine-hydrolyzing) activity;GO:0050567 glutaminyl-tRNA synthase (glutamine-hydrolyzing) activity	J: Translation, ribosomal structure and biogenesis	ko00970: Aminoacyl-tRNA biosynthesis;ko01100: Metabolic pathways	IPR003789: Aspartyl/glutamyl-tRNA amidotransferase subunit B-like;IPR023168: Aspartyl/glutamyl-tRNA(Asn/Gln) amidotransferase, C-terminal, domain 2;IPR004413: Aspartyl/glutamyl-tRNA(Asn/Gln) amidotransferase, B subunit;IPR014746: Glutamine synthetase/guanido kinase, catalytic domain;IPR006075: Aspartyl/Glutamyl-tRNA(Gln) amidotransferase, subunit B/E, catalytic;IPR042114: Aspartyl/glutamyl-tRNA(A…	Cytoplasmic	Cytoplasmic	Cytoplasmic	Cytoplasmic
A0A3B7MGH2	Tetratricopeptide repeat protein OS=Thermosynechococcus vestitus E542 OX=2016101 GN=D3A95_11825 PE=4 SV=1	D3A95_11825	--	--	--	N: Cell motility;W: Extracellular structures	--	IPR019734: Tetratricopeptide repeat;IPR011990: Tetratricopeptide-like helical domain superfamily	--	--	--	--
A0A7D6ES26	Uncharacterized protein OS=Thermosynechococcus vestitus E542 OX=2016101 GN=D3A95_01800 PE=4 SV=1	D3A95_01800	--	--	--	--	--	--	Outer Membrane	Outer Membrane	Outer Membrane	Outer Membrane
A0A7D6JJD7	Phosphoenolpyruvate synthase OS=Thermosynechococcus vestitus E542 OX=2016101 GN=ppsA PE=3 SV=1	ppsA	GO:0006090 pyruvate metabolic process;GO:0006094 gluconeogenesis;GO:0016310 phosphorylation	--	GO:0005524 ATP binding;GO:0008986 pyruvate, water dikinase activity;GO:0046872 metal ion binding	G: Carbohydrate transport and metabolism	ko00010: Glycolysis / Gluconeogenesis;ko00620: Pyruvate metabolism;ko00680: Methane metabolism;ko01100: Metabolic pathways;ko01110: Biosynthesis of secondary metabolites;ko01120: Microbial metabolism in diverse environments;ko01200: Carbon metabolism	IPR008279: PEP-utilising enzyme, mobile domain;IPR040442: Pyruvate kinase-like domain superfamily;IPR000121: PEP-utilising enzyme, C-terminal;IPR006319: Phosphoenolpyruvate synthase;IPR018274: PEP-utilising enzyme, active site;IPR023151: PEP-utilising enzyme, conserved site;IPR013815: ATP-grasp fold, subdomain 1;IPR002192: Pyruvate phosphate dikinase, AMP/ATP-binding;IPR015813: Pyruvate/Phosphoen…	Cytoplasmic	Cytoplasmic	Cytoplasmic	Cytoplasmic
A0A7D6IZA3	Dihydroorotase OS=Thermosynechococcus vestitus E542 OX=2016101 GN=D3A95_01850 PE=3 SV=1	D3A95_01850	GO:0044205 'de novo' UMP biosynthetic process	--	GO:0004151 dihydroorotase activity;GO:0008270 zinc ion binding	F: Nucleotide transport and metabolism	ko00240: Pyrimidine metabolism;ko01100: Metabolic pathways;ko01240: Biosynthesis of cofactors	IPR011059: Metal-dependent hydrolase, composite domain superfamily;IPR002195: Dihydroorotase, conserved site;IPR032466: Metal-dependent hydrolase;IPR006680: Amidohydrolase-related	Cytoplasmic	Cytoplasmic	Cytoplasmic	Cytoplasmic
A0A3B7MBT5	LL-diaminopimelate aminotransferase OS=Thermosynechococcus vestitus E542 OX=2016101 GN=dapL PE=3 SV=1	dapL	GO:0033362 lysine biosynthetic process via diaminopimelate, diaminopimelate-aminotransferase pathway	--	GO:0010285 L,L-diaminopimelate aminotransferase activity;GO:0030170 pyridoxal phosphate binding	E: Amino acid transport and metabolism	ko00300: Lysine biosynthesis;ko01100: Metabolic pathways;ko01110: Biosynthesis of secondary metabolites;ko01230: Biosynthesis of amino acids	IPR015424: Pyridoxal phosphate-dependent transferase;IPR004839: Aminotransferase, class I/classII;IPR019942: LL-diaminopimelate aminotransferase/aminotransferase ALD1;IPR015422: Pyridoxal phosphate-dependent transferase, small domain;IPR015421: Pyridoxal phosphate-dependent transferase, major domain	Cytoplasmic	Cytoplasmic	Cytoplasmic	Cytoplasmic
A0A7D6F3R6	Chaperone protein ClpB OS=Thermosynechococcus vestitus E542 OX=2016101 GN=clpB PE=3 SV=1	clpB	GO:0009408 response to heat;GO:0042026 protein refolding	GO:0005737 cytoplasm	GO:0005524 ATP binding;GO:0016887 ATP hydrolysis activity	O: Posttranslational modification, protein turnover, chaperones	--	IPR003593: AAA+ ATPase domain;IPR001270: ClpA/B family;IPR003959: ATPase, AAA-type, core;IPR036628: Clp, N-terminal domain superfamily;IPR017730: Chaperonin ClpB;IPR027417: P-loop containing nucleoside triphosphate hydrolase;IPR004176: Clp, repeat (R) domain;IPR019489: Clp ATPase, C-terminal;IPR028299: ClpA/B, conserved site 2;IPR041546: ClpA/ClpB, AAA lid domain;IPR018368: ClpA/B, conserved site…	Cytoplasmic	Cytoplasmic	Cytoplasmic	Cytoplasmic
Q8DJ05	Magnesium-protoporphyrin IX monomethyl ester [oxidative] cyclase 1 OS=Thermosynechococcus vestitus (strain NIES-2133 / IAM M-273 / BP-1) OX=197221 GN=acsF1 PE=3 SV=2	acsF1	GO:0015979 photosynthesis;GO:0036068 light-independent chlorophyll biosynthetic process	--	GO:0005506 iron ion binding;GO:0048529 magnesium-protoporphyrin IX monomethyl ester (oxidative) cyclase activity	H: Coenzyme transport and metabolism	ko00860: Porphyrin metabolism;ko01100: Metabolic pathways;ko01110: Biosynthesis of secondary metabolites	IPR009078: Ferritin-like superfamily;IPR008434: Magnesium-protoporphyrin IX monomethyl ester [oxidative] cyclase;IPR003251: Rubrerythrin, diiron-binding domain	Cytoplasmic	Cytoplasmic	Cytoplasmic	Cytoplasmic
Q8DHU0	Periplasmic phosphate-binding protein of phosphate ABC transporter OS=Thermosynechococcus vestitus (strain NIES-2133 / IAM M-273 / BP-1) OX=197221 GN=tlr1855 PE=4 SV=1	tlr1855	GO:0006817 phosphate ion transport	GO:0005886 plasma membrane	GO:0042301 phosphate ion binding	P: Inorganic ion transport and metabolism	ko02010: ABC transporters;ko02020: Two-component system	IPR024370: PBP domain	Cytoplasmic Membrane	Cytoplasmic Membrane	Cytoplasmic Membrane	Cytoplasmic Membrane
Q8DK36	Glycine--tRNA ligase alpha subunit OS=Thermosynechococcus vestitus (strain NIES-2133 / IAM M-273 / BP-1) OX=197221 GN=glyQ PE=3 SV=2	glyQ	GO:0006426 glycyl-tRNA aminoacylation	GO:0005737 cytoplasm	GO:0004820 glycine-tRNA ligase activity;GO:0005524 ATP binding	J: Translation, ribosomal structure and biogenesis	ko00970: Aminoacyl-tRNA biosynthesis	IPR045864: Class II Aminoacyl-tRNA synthetase/Biotinyl protein ligase (BPL) and lipoyl protein ligase (LPL);IPR006194: Glycine-tRNA synthetase, heterodimeric;IPR002310: Glycine-tRNA ligase, alpha subunit	Cytoplasmic	Cytoplasmic	Cytoplasmic	Cytoplasmic
Q8DH57	LL-diaminopimelate aminotransferase OS=Thermosynechococcus vestitus (strain NIES-2133 / IAM M-273 / BP-1) OX=197221 GN=dapL PE=3 SV=1	dapL	GO:0033362 lysine biosynthetic process via diaminopimelate, diaminopimelate-aminotransferase pathway	--	GO:0010285 L,L-diaminopimelate aminotransferase activity;GO:0030170 pyridoxal phosphate binding	E: Amino acid transport and metabolism	ko00300: Lysine biosynthesis;ko01100: Metabolic pathways;ko01110: Biosynthesis of secondary metabolites;ko01230: Biosynthesis of amino acids	IPR019942: LL-diaminopimelate aminotransferase/aminotransferase ALD1;IPR015421: Pyridoxal phosphate-dependent transferase, major domain;IPR004839: Aminotransferase, class I/classII;IPR015422: Pyridoxal phosphate-dependent transferase, small domain;IPR015424: Pyridoxal phosphate-dependent transferase	Cytoplasmic	Cytoplasmic	Cytoplasmic	Cytoplasmic
Q8DHC2	Transcriptional regulator OS=Thermosynechococcus vestitus (strain NIES-2133 / IAM M-273 / BP-1) OX=197221 GN=tlr2037 PE=3 SV=1	tlr2037	--	GO:0005737 cytoplasm	GO:0003677 DNA binding;GO:0003700 DNA-binding transcription factor activity	K: Transcription	--	IPR005119: LysR, substrate-binding;IPR036390: Winged helix DNA-binding domain superfamily;IPR000847: Transcription regulator HTH, LysR;IPR036388: Winged helix-like DNA-binding domain superfamily	Cytoplasmic	Cytoplasmic	Cytoplasmic	Cytoplasmic
Q8DGJ7	Bifunctional protein PyrR OS=Thermosynechococcus vestitus (strain NIES-2133 / IAM M-273 / BP-1) OX=197221 GN=pyrR PE=3 SV=1	pyrR	GO:0006355 regulation of transcription, DNA-templated	--	GO:0004845 uracil phosphoribosyltransferase activity	F: Nucleotide transport and metabolism	ko00240: Pyrimidine metabolism;ko01100: Metabolic pathways;ko01232: Nucleotide metabolism	IPR000836: Phosphoribosyltransferase domain;IPR029057: Phosphoribosyltransferase-like;IPR023050: Bifunctional protein PyrR	Cytoplasmic	Cytoplasmic	Cytoplasmic	Cytoplasmic
Q8DMJ4	Pilus assembly protein OS=Thermosynechococcus vestitus (strain NIES-2133 / IAM M-273 / BP-1) OX=197221 GN=pilB PE=3 SV=1	pilB	GO:0009297 pilus assembly	GO:0005737 cytoplasm	GO:0005524 ATP binding;GO:0016887 ATP hydrolysis activity;GO:0046872 metal ion binding	N: Cell motility;U: Intracellular trafficking, secretion, and vesicular transport;W: Extracellular structures	--	IPR037257: Type II secretion system protein GspE, N-terminal superfamily;IPR027417: P-loop containing nucleoside triphosphate hydrolase;IPR003593: AAA+ ATPase domain;IPR007831: Type II secretion system protein GspE, N-terminal;IPR001482: Type II/IV secretion system protein	Cytoplasmic	Cytoplasmic	Cytoplasmic	Cytoplasmic
A0A7D6IR43	DUF3038 domain-containing protein OS=Thermosynechococcus vestitus E542 OX=2016101 GN=D3A95_03885 PE=4 SV=1	D3A95_03885	--	--	--	--	--	IPR021399: Protein of unknown function DUF3038	--	--	--	--
A0A3B7MCC5	Ferredoxin-thioredoxin reductase, catalytic chain OS=Thermosynechococcus vestitus E542 OX=2016101 GN=D3A95_09915 PE=3 SV=1	D3A95_09915	GO:0015979 photosynthesis	--	GO:0009055 electron transfer activity;GO:0016730 oxidoreductase activity, acting on iron-sulfur proteins as donors;GO:0046872 metal ion binding;GO:0051539 4 iron, 4 sulfur cluster binding;GO:0103012 ferredoxin-thioredoxin reductase activity	C: Energy production and conversion	--	IPR024707: Ferredoxin-thioredoxin reductase catalytic subunit, cyanobacteria-type;IPR004209: Ferredoxin thioredoxin reductase catalytic beta subunit;IPR036644: Ferredoxin thioredoxin reductase catalytic beta subunit superfamily	--	--	--	--
A0A3B7MC97	Protein-export membrane protein SecG OS=Thermosynechococcus vestitus E542 OX=2016101 GN=secG PE=3 SV=1	secG	--	--	--	U: Intracellular trafficking, secretion, and vesicular transport	ko02024: Quorum sensing;ko03060: Protein export;ko03070: Bacterial secretion system	IPR004692: Preprotein translocase SecG subunit	Cytoplasmic Membrane	Cytoplasmic Membrane	Cytoplasmic Membrane	Cytoplasmic Membrane
Q8DGF3	Two-component response regulator OS=Thermosynechococcus vestitus (strain NIES-2133 / IAM M-273 / BP-1) OX=197221 GN=tll2364 PE=4 SV=1	tll2364	GO:0000160 phosphorelay signal transduction system;GO:0006355 regulation of transcription, DNA-templated	GO:0005737 cytoplasm	GO:0003677 DNA binding	T: Signal transduction mechanisms;K: Transcription	ko02020: Two-component system	IPR001867: OmpR/PhoB-type DNA-binding domain;IPR011006: CheY-like superfamily;IPR001789: Signal transduction response regulator, receiver domain;IPR016032: Signal transduction response regulator, C-terminal effector;IPR036388: Winged helix-like DNA-binding domain superfamily	Cytoplasmic	Cytoplasmic	Cytoplasmic	Cytoplasmic
A0A3B7MG59	Carbohydrate ABC transporter permease OS=Thermosynechococcus vestitus E542 OX=2016101 GN=D3A95_12770 PE=3 SV=1	D3A95_12770	GO:0008643 carbohydrate transport;GO:0055085 transmembrane transport	GO:0005886 plasma membrane;GO:0016021 integral component of membrane	--	G: Carbohydrate transport and metabolism	ko02010: ABC transporters	IPR035906: MetI-like superfamily;IPR000515: ABC transporter type 1, transmembrane domain MetI-like	Cytoplasmic Membrane	Cytoplasmic Membrane	Cytoplasmic Membrane	Cytoplasmic Membrane
Q8DMN1	Large ribosomal subunit protein uL3 OS=Thermosynechococcus vestitus (strain NIES-2133 / IAM M-273 / BP-1) OX=197221 GN=rplC PE=3 SV=1	rplC	GO:0006412 translation	GO:0005840 ribosome	GO:0003735 structural constituent of ribosome;GO:0019843 rRNA binding	J: Translation, ribosomal structure and biogenesis	ko03010: Ribosome	IPR019927: Ribosomal protein L3, bacterial/organelle-type;IPR009000: Translation protein, beta-barrel domain superfamily;IPR019926: Ribosomal protein L3, conserved site;IPR000597: Ribosomal protein L3	Cytoplasmic	Cytoplasmic	Cytoplasmic	Cytoplasmic
Q8DIM7	Methanol dehydrogenase regulatory protein OS=Thermosynechococcus vestitus (strain NIES-2133 / IAM M-273 / BP-1) OX=197221 GN=tll1555 PE=4 SV=1	tll1555	--	--	GO:0005524 ATP binding;GO:0016887 ATP hydrolysis activity	R: General function prediction only	--	IPR041628: ChlI/MoxR, AAA lid domain;IPR027417: P-loop containing nucleoside triphosphate hydrolase;IPR011703: ATPase, AAA-3	Cytoplasmic	Cytoplasmic	Cytoplasmic	Cytoplasmic
A0A3B7M9V5	Protein kinase OS=Thermosynechococcus vestitus E542 OX=2016101 GN=D3A95_02350 PE=4 SV=1	D3A95_02350	GO:0006468 protein phosphorylation	--	GO:0004674 protein serine/threonine kinase activity;GO:0005524 ATP binding;GO:0106310 protein serine kinase activity	T: Signal transduction mechanisms;T: Signal transduction mechanisms	--	IPR000253: Forkhead-associated (FHA) domain;IPR000719: Protein kinase domain;IPR008984: SMAD/FHA domain superfamily;IPR011009: Protein kinase-like domain superfamily;IPR008271: Serine/threonine-protein kinase, active site	Cytoplasmic Membrane	Cytoplasmic Membrane	Cytoplasmic Membrane	Cytoplasmic Membrane
Q8DL74	1-deoxy-D-xylulose-5-phosphate synthase OS=Thermosynechococcus vestitus (strain NIES-2133 / IAM M-273 / BP-1) OX=197221 GN=dxs PE=3 SV=2	dxs	GO:0009228 thiamine biosynthetic process;GO:0016114 terpenoid biosynthetic process;GO:0052865 1-deoxy-D-xylulose 5-phosphate biosynthetic process	--	GO:0000287 magnesium ion binding;GO:0008661 1-deoxy-D-xylulose-5-phosphate synthase activity;GO:0030976 thiamine pyrophosphate binding	H: Coenzyme transport and metabolism;I: Lipid transport and metabolism	ko00730: Thiamine metabolism;ko00900: Terpenoid backbone biosynthesis;ko01100: Metabolic pathways;ko01110: Biosynthesis of secondary metabolites	IPR005477: Deoxyxylulose-5-phosphate synthase;IPR033248: Transketolase, C-terminal domain;IPR009014: Transketolase C-terminal/Pyruvate-ferredoxin oxidoreductase domain II;IPR029061: Thiamin diphosphate-binding fold;IPR005474: Transketolase, N-terminal;IPR020826: Transketolase binding site;IPR005475: Transketolase-like, pyrimidine-binding domain	Cytoplasmic	Cytoplasmic	Cytoplasmic	Cytoplasmic
Q8DKH2	Acetyl-coenzyme A synthetase OS=Thermosynechococcus vestitus (strain NIES-2133 / IAM M-273 / BP-1) OX=197221 GN=acsA PE=3 SV=1	acsA	GO:0019427 acetyl-CoA biosynthetic process from acetate	--	GO:0003987 acetate-CoA ligase activity;GO:0005524 ATP binding;GO:0016208 AMP binding;GO:0046872 metal ion binding	I: Lipid transport and metabolism	ko00010: Glycolysis / Gluconeogenesis;ko00620: Pyruvate metabolism;ko00630: Glyoxylate and dicarboxylate metabolism;ko00640: Propanoate metabolism;ko00680: Methane metabolism;ko01100: Metabolic pathways;ko01110: Biosynthesis of secondary metabolites;ko01120: Microbial metabolism in diverse environments;ko01200: Carbon metabolism	IPR045851: AMP-binding enzyme, C-terminal domain superfamily;IPR025110: AMP-binding enzyme, C-terminal domain;IPR011904: Acetate-CoA ligase;IPR020845: AMP-binding, conserved site;IPR042099: ANL, N-terminal domain;IPR032387: Acetyl-coenzyme A synthetase, N-terminal domain;IPR000873: AMP-dependent synthetase/ligase	Cytoplasmic	Cytoplasmic	Cytoplasmic	Cytoplasmic
Q8DL96	Membrane protein insertase YidC OS=Thermosynechococcus vestitus (strain NIES-2133 / IAM M-273 / BP-1) OX=197221 GN=yidC PE=3 SV=1	yidC	GO:0015031 protein transport	GO:0005886 plasma membrane;GO:0016021 integral component of membrane	GO:0032977 membrane insertase activity	M: Cell wall/membrane/envelope biogenesis	ko02024: Quorum sensing;ko03060: Protein export;ko03070: Bacterial secretion system	IPR001708: Membrane insertase YidC/ALB3/OXA1/COX18;IPR028055: Membrane insertase YidC/Oxa1, C-terminal	Cytoplasmic Membrane	Cytoplasmic Membrane	Cytoplasmic Membrane	Cytoplasmic Membrane
P0C8M7	Cytochrome b6 OS=Thermosynechococcus vestitus (strain NIES-2133 / IAM M-273 / BP-1) OX=197221 GN=petB PE=3 SV=1	petB	GO:0015979 photosynthesis;GO:0022904 respiratory electron transport chain	GO:0016021 integral component of membrane;GO:0031676 plasma membrane-derived thylakoid membrane	GO:0045158 electron transporter, transferring electrons within cytochrome b6/f complex of photosystem II activity;GO:0046872 metal ion binding	C: Energy production and conversion	ko00195: Photosynthesis;ko01100: Metabolic pathways	IPR005797: Cytochrome b/b6, N-terminal;IPR023530: Cytochrome b6, PetB;IPR027387: Cytochrome b/b6-like domain superfamily;IPR016174: Di-haem cytochrome, transmembrane	Cytoplasmic Membrane	Cytoplasmic Membrane	Cytoplasmic Membrane	Cytoplasmic Membrane
Q8DJM4	thioredoxin-dependent peroxiredoxin OS=Thermosynechococcus vestitus (strain NIES-2133 / IAM M-273 / BP-1) OX=197221 GN=tlr1198 PE=3 SV=1	tlr1198	GO:0034599 cellular response to oxidative stress;GO:0045454 cell redox homeostasis	GO:0005737 cytoplasm	GO:0008379 thioredoxin peroxidase activity	O: Posttranslational modification, protein turnover, chaperones	--	IPR000866: Alkyl hydroperoxide reductase subunit C/ Thiol specific antioxidant;IPR013766: Thioredoxin domain;IPR024706: Peroxiredoxin, AhpC-type;IPR036249: Thioredoxin-like superfamily	Cytoplasmic	Cytoplasmic	Cytoplasmic	Cytoplasmic
Q8DIX8	Tll1453 protein OS=Thermosynechococcus vestitus (strain NIES-2133 / IAM M-273 / BP-1) OX=197221 GN=tll1453 PE=4 SV=1	tll1453	--	--	--	--	--	--	Cytoplasmic Membrane	Cytoplasmic Membrane	Cytoplasmic Membrane	Cytoplasmic Membrane
A0A7D6IN39	sucrose synthase OS=Thermosynechococcus vestitus E542 OX=2016101 GN=D3A95_00515 PE=3 SV=1	D3A95_00515	GO:0005985 sucrose metabolic process	--	GO:0016157 sucrose synthase activity	M: Cell wall/membrane/envelope biogenesis	ko00500: Starch and sucrose metabolism;ko01100: Metabolic pathways;ko01110: Biosynthesis of secondary metabolites	IPR000368: Sucrose synthase;IPR012820: Sucrose synthase, plant/cyanobacteria;IPR001296: Glycosyl transferase, family 1	Cytoplasmic	Cytoplasmic	Cytoplasmic	Cytoplasmic
Q8DGM1	Tsr2295 protein OS=Thermosynechococcus vestitus (strain NIES-2133 / IAM M-273 / BP-1) OX=197221 GN=tsr2295 PE=4 SV=1	tsr2295	--	--	--	T: Signal transduction mechanisms	ko02024: Quorum sensing;ko03018: RNA degradation	IPR010920: LSM domain superfamily	--	--	--	--
A0A3B7MDC3	Dienelactone hydrolase family protein OS=Thermosynechococcus vestitus E542 OX=2016101 GN=D3A95_13050 PE=4 SV=1	D3A95_13050	--	--	GO:0008806 carboxymethylenebutenolidase activity	Q: Secondary metabolites biosynthesis, transport and catabolism	ko00361: Chlorocyclohexane and chlorobenzene degradation;ko00364: Fluorobenzoate degradation;ko00623: Toluene degradation;ko01100: Metabolic pathways;ko01120: Microbial metabolism in diverse environments	IPR029058: Alpha/Beta hydrolase fold;IPR002925: Dienelactone hydrolase	Cytoplasmic	Cytoplasmic	Cytoplasmic	Cytoplasmic
A0A3B7MIE2	Alpha/beta hydrolase OS=Thermosynechococcus vestitus E542 OX=2016101 GN=D3A95_04440 PE=4 SV=1	D3A95_04440	--	--	--	D: Cell cycle control, cell division, chromosome partitioning;I: Lipid transport and metabolism	--	IPR010802: Domain of unknown function DUF1400	--	--	--	--
Q8DM01	D-3-phosphoglycerate dehydrogenase OS=Thermosynechococcus vestitus (strain NIES-2133 / IAM M-273 / BP-1) OX=197221 GN=serA PE=3 SV=1	serA	GO:0006564 L-serine biosynthetic process	--	GO:0004617 phosphoglycerate dehydrogenase activity;GO:0051287 NAD binding	H: Coenzyme transport and metabolism;R: General function prediction only	ko00260: Glycine, serine and threonine metabolism;ko00270: Cysteine and methionine metabolism;ko00680: Methane metabolism;ko01100: Metabolic pathways;ko01110: Biosynthesis of secondary metabolites;ko01120: Microbial metabolism in diverse environments;ko01200: Carbon metabolism;ko01230: Biosynthesis of amino acids	IPR006140: D-isomer specific 2-hydroxyacid dehydrogenase, NAD-binding domain;IPR029009: Allosteric substrate binding domain superfamily;IPR002912: ACT domain;IPR045626: D-3-phosphoglycerate dehydrogenase, ASB domain;IPR029753: D-isomer specific 2-hydroxyacid dehydrogenase, NAD-binding domain conserved site;IPR029752: D-isomer specific 2-hydroxyacid dehydrogenase, NAD-binding domain conserved site…	Cytoplasmic	Cytoplasmic	Cytoplasmic	Cytoplasmic
A0A3B7MD83	Carboxymuconolactone decarboxylase family protein OS=Thermosynechococcus vestitus E542 OX=2016101 GN=D3A95_04130 PE=4 SV=2	D3A95_04130	--	--	GO:0051920 peroxiredoxin activity	R: General function prediction only	--	IPR004675: Alkylhydroperoxidase AhpD core;IPR003779: Carboxymuconolactone decarboxylase-like;IPR029032: AhpD-like	--	--	--	--
A0A7D6EW13	Alpha/beta hydrolase OS=Thermosynechococcus vestitus E542 OX=2016101 GN=D3A95_08580 PE=4 SV=1	D3A95_08580	--	--	GO:0016787 hydrolase activity	H: Coenzyme transport and metabolism;R: General function prediction only	--	IPR029058: Alpha/Beta hydrolase fold;IPR000073: Alpha/beta hydrolase fold-1	Cytoplasmic Membrane	Cytoplasmic Membrane	Cytoplasmic Membrane	Cytoplasmic Membrane
A0A7D6IZF7	CTP synthase OS=Thermosynechococcus vestitus E542 OX=2016101 GN=pyrG PE=3 SV=1	pyrG	GO:0006541 glutamine metabolic process;GO:0044210 'de novo' CTP biosynthetic process	--	GO:0003883 CTP synthase activity;GO:0004359 glutaminase activity;GO:0005524 ATP binding;GO:0046872 metal ion binding	F: Nucleotide transport and metabolism	ko00240: Pyrimidine metabolism;ko01100: Metabolic pathways;ko01232: Nucleotide metabolism;ko01240: Biosynthesis of cofactors	IPR017926: Glutamine amidotransferase;IPR017456: CTP synthase, N-terminal;IPR027417: P-loop containing nucleoside triphosphate hydrolase;IPR033828: CTP synthase GATase domain;IPR004468: CTP synthase;IPR029062: Class I glutamine amidotransferase-like	Cytoplasmic	Cytoplasmic	Cytoplasmic	Cytoplasmic
A0A7D6JRN9	non-specific serine/threonine protein kinase OS=Thermosynechococcus vestitus E542 OX=2016101 GN=D3A95_07510 PE=4 SV=1	D3A95_07510	GO:0006468 protein phosphorylation;GO:0031326 regulation of cellular biosynthetic process	--	GO:0004674 protein serine/threonine kinase activity;GO:0005524 ATP binding;GO:0046872 metal ion binding;GO:0106310 protein serine kinase activity	T: Signal transduction mechanisms	--	IPR008271: Serine/threonine-protein kinase, active site;IPR000719: Protein kinase domain;IPR011009: Protein kinase-like domain superfamily	--	--	--	--
Q8DMM2	Large ribosomal subunit protein uL14 OS=Thermosynechococcus vestitus (strain NIES-2133 / IAM M-273 / BP-1) OX=197221 GN=rplN PE=3 SV=1	rplN	GO:0006412 translation	GO:0015934 large ribosomal subunit	GO:0003735 structural constituent of ribosome;GO:0019843 rRNA binding	J: Translation, ribosomal structure and biogenesis	ko03010: Ribosome	IPR005745: Ribosomal protein L14P, bacterial-type;IPR019972: Ribosomal protein L14P, conserved site;IPR000218: Ribosomal protein L14P;IPR036853: Ribosomal protein L14 superfamily	Cytoplasmic	Cytoplasmic	Cytoplasmic	Cytoplasmic
Q8DJB1	ATP-dependent 6-phosphofructokinase OS=Thermosynechococcus vestitus (strain NIES-2133 / IAM M-273 / BP-1) OX=197221 GN=pfkA PE=3 SV=1	pfkA	GO:0006002 fructose 6-phosphate metabolic process	GO:0005737 cytoplasm	GO:0003872 6-phosphofructokinase activity;GO:0005524 ATP binding;GO:0046872 metal ion binding;GO:0047334 diphosphate-fructose-6-phosphate 1-phosphotransferase activity	G: Carbohydrate transport and metabolism	ko00010: Glycolysis / Gluconeogenesis;ko00030: Pentose phosphate pathway;ko00051: Fructose and mannose metabolism;ko00052: Galactose metabolism;ko00680: Methane metabolism;ko01100: Metabolic pathways;ko01110: Biosynthesis of secondary metabolites;ko01120: Microbial metabolism in diverse environments;ko01200: Carbon metabolism;ko01230: Biosynthesis of amino acids	IPR012829: Phosphofructokinase, mixed-substrate PFK group III;IPR000023: Phosphofructokinase domain;IPR022953: ATP-dependent 6-phosphofructokinase;IPR035966: Phosphofructokinase superfamily;IPR012003: ATP-dependent 6-phosphofructokinase, prokaryotic-type;IPR015912: Phosphofructokinase, conserved site	Cytoplasmic	Cytoplasmic	Cytoplasmic	Cytoplasmic
A0A7D6J4P4	Argininosuccinate lyase OS=Thermosynechococcus vestitus E542 OX=2016101 GN=argH PE=3 SV=1	argH	GO:0042450 arginine biosynthetic process via ornithine	GO:0005737 cytoplasm	GO:0004056 argininosuccinate lyase activity	E: Amino acid transport and metabolism	ko00220: Arginine biosynthesis;ko00250: Alanine, aspartate and glutamate metabolism;ko01100: Metabolic pathways;ko01110: Biosynthesis of secondary metabolites;ko01230: Biosynthesis of amino acids	IPR022761: Fumarate lyase, N-terminal;IPR020557: Fumarate lyase, conserved site;IPR009049: Argininosuccinate lyase;IPR000362: Fumarate lyase family;IPR024083: Fumarase/histidase, N-terminal;IPR008948: L-Aspartase-like;IPR029419: Argininosuccinate lyase, C-terminal	Cytoplasmic	Cytoplasmic	Cytoplasmic	Cytoplasmic
A0A3B7MGG2	Biotin carboxylase OS=Thermosynechococcus vestitus E542 OX=2016101 GN=D3A95_11745 PE=4 SV=1	D3A95_11745	--	--	--	--	--	--	--	--	--	--
A0A7D6J0E0	ShlB/FhaC/HecB family hemolysin secretion/activation protein OS=Thermosynechococcus vestitus E542 OX=2016101 GN=D3A95_06710 PE=4 SV=1	D3A95_06710	GO:0006811 ion transport;GO:0015031 protein transport	GO:0009279 cell outer membrane;GO:0046930 pore complex	GO:0015288 porin activity	U: Intracellular trafficking, secretion, and vesicular transport	--	IPR013686: Polypeptide-transport-associated, ShlB-type;IPR005565: Haemolysin activator HlyB, C-terminal	--	--	--	--
Q8DHH0	Tlr1989 protein OS=Thermosynechococcus vestitus (strain NIES-2133 / IAM M-273 / BP-1) OX=197221 GN=tlr1989 PE=1 SV=1	tlr1989	GO:0000160 phosphorelay signal transduction system;GO:0018106 peptidyl-histidine phosphorylation	--	GO:0000155 phosphorelay sensor kinase activity;GO:0005524 ATP binding;GO:0019825 oxygen binding;GO:0020037 heme binding;GO:0042803 protein homodimerization activity;GO:0046872 metal ion binding	T: Signal transduction mechanisms	--	IPR044398: Globin-sensor domain;IPR012292: Globin/Protoglobin;IPR009050: Globin-like superfamily	--	--	--	--
A0A7D6IQ12	TIGR01777 family protein OS=Thermosynechococcus vestitus E542 OX=2016101 GN=D3A95_06865 PE=3 SV=1	D3A95_06865	--	--	--	R: General function prediction only	--	IPR013549: Domain of unknown function DUF1731;IPR010099: Epimerase family protein SDR39U1;IPR001509: NAD-dependent epimerase/dehydratase;IPR036291: NAD(P)-binding domain superfamily	Cytoplasmic	Cytoplasmic	Cytoplasmic	Cytoplasmic
A0A3B7MKJ8	Signal recognition particle receptor FtsY OS=Thermosynechococcus vestitus E542 OX=2016101 GN=ftsY PE=3 SV=1	ftsY	GO:0006605 protein targeting;GO:0006614 SRP-dependent cotranslational protein targeting to membrane	GO:0005737 cytoplasm;GO:0005886 plasma membrane;GO:0016020 membrane;GO:0031226 intrinsic component of plasma membrane	GO:0003924 GTPase activity;GO:0005047 signal recognition particle binding;GO:0005525 GTP binding	U: Intracellular trafficking, secretion, and vesicular transport	ko02024: Quorum sensing;ko03060: Protein export;ko03070: Bacterial secretion system	IPR004390: Signal-recognition particle receptor FtsY;IPR000897: Signal recognition particle, SRP54 subunit, GTPase domain;IPR027417: P-loop containing nucleoside triphosphate hydrolase;IPR003593: AAA+ ATPase domain;IPR013822: Signal recognition particle SRP54, helical bundle;IPR042101: Signal recognition particle SRP54, N-terminal domain superfamily	Cytoplasmic	Cytoplasmic	Cytoplasmic	Cytoplasmic
A0A3B7MIB2	Formate acetyltransferase OS=Thermosynechococcus vestitus E542 OX=2016101 GN=pflB PE=3 SV=1	pflB	GO:0006006 glucose metabolic process	GO:0005737 cytoplasm	GO:0008861 formate C-acetyltransferase activity	C: Energy production and conversion	--	IPR001150: Glycine radical domain;IPR005949: Formate acetyltransferase;IPR019777: Formate C-acetyltransferase glycine radical, conserved site;IPR004184: Pyruvate formate lyase domain	Cytoplasmic	Cytoplasmic	Cytoplasmic	Cytoplasmic
Q8DJ32	2-isopropylmalate synthase OS=Thermosynechococcus vestitus (strain NIES-2133 / IAM M-273 / BP-1) OX=197221 GN=leuA PE=3 SV=1	leuA	GO:0009098 leucine biosynthetic process	--	GO:0003852 2-isopropylmalate synthase activity	E: Amino acid transport and metabolism	ko00290: Valine, leucine and isoleucine biosynthesis;ko00620: Pyruvate metabolism;ko01100: Metabolic pathways;ko01110: Biosynthesis of secondary metabolites;ko01210: 2-Oxocarboxylic acid metabolism;ko01230: Biosynthesis of amino acids	IPR013709: 2-isopropylmalate synthase LeuA, allosteric (dimerisation) domain;IPR036230: 2-isopropylmalate synthase LeuA, allosteric (dimerisation) domain superfamily;IPR002034: Alpha-isopropylmalate/homocitrate synthase, conserved site;IPR005671: 2-isopropylmalate synthase, bacterial-type;IPR000891: Pyruvate carboxyltransferase;IPR013785: Aldolase-type TIM barrel	Cytoplasmic	Cytoplasmic	Cytoplasmic	Cytoplasmic
A0A3B7MAS8	Helix-turn-helix domain-containing protein OS=Thermosynechococcus vestitus E542 OX=2016101 GN=D3A95_05255 PE=4 SV=1	D3A95_05255	--	--	--	--	--	IPR036388: Winged helix-like DNA-binding domain superfamily;IPR009057: Homeobox-like domain superfamily;IPR025246: Transposase IS30-like HTH domain	Cytoplasmic	Cytoplasmic	Cytoplasmic	Cytoplasmic
A0A7D6J2Z3	CIA30 family protein OS=Thermosynechococcus vestitus E542 OX=2016101 GN=D3A95_09595 PE=4 SV=1	D3A95_09595	--	--	--	R: General function prediction only	--	IPR008979: Galactose-binding-like domain superfamily;IPR016040: NAD(P)-binding domain;IPR036291: NAD(P)-binding domain superfamily;IPR013857: NADH:ubiquinone oxidoreductase intermediate-associated protein 30	--	--	--	--
A0A7D6ESU8	Pyruvate kinase OS=Thermosynechococcus vestitus E542 OX=2016101 GN=pyk PE=3 SV=1	pyk	GO:0006096 glycolytic process	GO:0005737 cytoplasm;GO:0005829 cytosol	GO:0000287 magnesium ion binding;GO:0004743 pyruvate kinase activity;GO:0005524 ATP binding;GO:0016301 kinase activity;GO:0030955 potassium ion binding	G: Carbohydrate transport and metabolism	ko00010: Glycolysis / Gluconeogenesis;ko00620: Pyruvate metabolism;ko01100: Metabolic pathways;ko01110: Biosynthesis of secondary metabolites;ko01120: Microbial metabolism in diverse environments;ko01200: Carbon metabolism;ko01230: Biosynthesis of amino acids	IPR015806: Pyruvate kinase, insert domain superfamily;IPR015793: Pyruvate kinase, barrel;IPR001697: Pyruvate kinase;IPR036918: Pyruvate kinase, C-terminal domain superfamily;IPR011037: Pyruvate kinase-like, insert domain superfamily;IPR015813: Pyruvate/Phosphoenolpyruvate kinase-like domain superfamily;IPR015795: Pyruvate kinase, C-terminal;IPR040442: Pyruvate kinase-like domain superfamily	Cytoplasmic	Cytoplasmic	Cytoplasmic	Cytoplasmic
A0A3B7MA90	Thioredoxin OS=Thermosynechococcus vestitus E542 OX=2016101 GN=trxA PE=3 SV=2	trxA	--	--	GO:0015035 protein-disulfide reductase activity	O: Posttranslational modification, protein turnover, chaperones	--	IPR005746: Thioredoxin;IPR013766: Thioredoxin domain;IPR036249: Thioredoxin-like superfamily;IPR017937: Thioredoxin, conserved site	Cytoplasmic	Cytoplasmic	Cytoplasmic	Cytoplasmic
A0A3B7MET7	Glycoside hydrolase family 57 protein OS=Thermosynechococcus vestitus E542 OX=2016101 GN=D3A95_06345 PE=3 SV=1	D3A95_06345	GO:0005978 glycogen biosynthetic process;GO:0030979 alpha-glucan biosynthetic process	--	GO:0003844 1,4-alpha-glucan branching enzyme activity;GO:0102752 1,4-alpha-glucan branching enzyme activity (using a glucosylated glycogenin as primer for glycogen synthesis)	G: Carbohydrate transport and metabolism	ko00500: Starch and sucrose metabolism;ko01100: Metabolic pathways;ko01110: Biosynthesis of secondary metabolites	IPR028995: Glycoside hydrolase families 57/38, central domain superfamily;IPR015293: 1,4-alpha-glucan branching enzyme, C-terminal;IPR011330: Glycoside hydrolase/deacetylase, beta/alpha-barrel;IPR027291: Glycoside hydrolase 38, N-terminal domain superfamily;IPR004300: Glycoside hydrolase family 57, N-terminal domain;IPR037090: Glycoside hydrolase families 57, central domain	Cytoplasmic	Cytoplasmic	Cytoplasmic	Cytoplasmic
A0A3B7MD92	DUF4164 family protein OS=Thermosynechococcus vestitus E542 OX=2016101 GN=D3A95_12820 PE=4 SV=1	D3A95_12820	--	--	--	--	--	--	--	--	--	--
Q8DJ40	Chaperone protein ClpB 1 OS=Thermosynechococcus vestitus (strain NIES-2133 / IAM M-273 / BP-1) OX=197221 GN=clpB1 PE=3 SV=1	clpB1	GO:0009408 response to heat;GO:0042026 protein refolding	GO:0005737 cytoplasm	GO:0005524 ATP binding;GO:0016887 ATP hydrolysis activity	O: Posttranslational modification, protein turnover, chaperones	--	IPR004176: Clp, repeat (R) domain;IPR001270: ClpA/B family;IPR003959: ATPase, AAA-type, core;IPR027417: P-loop containing nucleoside triphosphate hydrolase;IPR041546: ClpA/ClpB, AAA lid domain;IPR036628: Clp, N-terminal domain superfamily;IPR028299: ClpA/B, conserved site 2;IPR017730: Chaperonin ClpB;IPR018368: ClpA/B, conserved site 1;IPR003593: AAA+ ATPase domain;IPR019489: Clp ATPase, C-termin…	Cytoplasmic	Cytoplasmic	Cytoplasmic	Cytoplasmic
Q8DGA5	GMP synthase [glutamine-hydrolyzing] OS=Thermosynechococcus vestitus (strain NIES-2133 / IAM M-273 / BP-1) OX=197221 GN=guaA PE=3 SV=1	guaA	GO:0006541 glutamine metabolic process	--	GO:0003922 GMP synthase (glutamine-hydrolyzing) activity;GO:0005524 ATP binding;GO:0016462 pyrophosphatase activity	F: Nucleotide transport and metabolism;F: Nucleotide transport and metabolism	ko00230: Purine metabolism;ko01100: Metabolic pathways;ko01232: Nucleotide metabolism	IPR001674: GMP synthase, C-terminal;IPR029062: Class I glutamine amidotransferase-like;IPR022310: NAD/GMP synthase;IPR017926: Glutamine amidotransferase;IPR004739: GMP synthase, glutamine amidotransferase;IPR022955: GMP synthase;IPR014729: Rossmann-like alpha/beta/alpha sandwich fold;IPR025777: GMP synthetase ATP pyrophosphatase domain	Cytoplasmic	Cytoplasmic	Cytoplasmic	Cytoplasmic
Q8DHU4	Protein translocase subunit SecA OS=Thermosynechococcus vestitus (strain NIES-2133 / IAM M-273 / BP-1) OX=197221 GN=secA PE=3 SV=1	secA	GO:0006605 protein targeting;GO:0017038 protein import;GO:0065002 intracellular protein transmembrane transport	GO:0031676 plasma membrane-derived thylakoid membrane	GO:0005524 ATP binding;GO:0008564 protein-exporting ATPase activity	U: Intracellular trafficking, secretion, and vesicular transport	ko02024: Quorum sensing;ko03060: Protein export;ko03070: Bacterial secretion system	IPR027417: P-loop containing nucleoside triphosphate hydrolase;IPR000185: Protein translocase subunit SecA;IPR044722: SecA, C-terminal helicase domain;IPR011116: SecA Wing/Scaffold;IPR011115: SecA DEAD-like, N-terminal;IPR011130: SecA, preprotein cross-linking domain;IPR036266: SecA, Wing/Scaffold superfamily;IPR014018: SecA motor DEAD;IPR036670: SecA, preprotein cross-linking domain superfamily;…	Cytoplasmic	Cytoplasmic	Cytoplasmic	Cytoplasmic
Q8DLA1	Tlr0595 protein OS=Thermosynechococcus vestitus (strain NIES-2133 / IAM M-273 / BP-1) OX=197221 GN=tlr0595 PE=4 SV=1	tlr0595	GO:0055085 transmembrane transport	GO:0042597 periplasmic space	--	G: Carbohydrate transport and metabolism	--	IPR006059: Bacterial extracellular solute-binding protein	--	--	--	--
Q8DH84	CyanoP OS=Thermosynechococcus vestitus (strain NIES-2133 / IAM M-273 / BP-1) OX=197221 GN=psbP PE=1 SV=1	psbP	--	--	--	C: Energy production and conversion	ko00195: Photosynthesis;ko01100: Metabolic pathways	IPR002683: PsbP, C-terminal;IPR016123: Mog1/PsbP, alpha/beta/alpha sandwich	--	--	--	--
A0A7D6IML5	NAD(P)H-dependent oxidoreductase OS=Thermosynechococcus vestitus E542 OX=2016101 GN=D3A95_07405 PE=3 SV=1	D3A95_07405	GO:0046256 2,4,6-trinitrotoluene catabolic process	GO:0005829 cytosol	GO:0016491 oxidoreductase activity;GO:0018545 NAD(P)H nitroreductase activity	C: Energy production and conversion	--	IPR000415: Nitroreductase-like;IPR033878: Oxygen-insensitive NAD(P)H nitroreductase NfsB-like;IPR029479: Nitroreductase	Cytoplasmic	Cytoplasmic	Cytoplasmic	Cytoplasmic
A0A7D6IQK6	Urease accessory protein UreD OS=Thermosynechococcus vestitus E542 OX=2016101 GN=ureD PE=3 SV=1	ureD	GO:0006807 nitrogen compound metabolic process	GO:0005737 cytoplasm	GO:0016151 nickel cation binding	O: Posttranslational modification, protein turnover, chaperones	--	IPR002669: Urease accessory protein UreD	Cytoplasmic	Cytoplasmic	Cytoplasmic	Cytoplasmic
A0A3B7MB59	Alpha/beta fold hydrolase OS=Thermosynechococcus vestitus E542 OX=2016101 GN=D3A95_06060 PE=4 SV=1	D3A95_06060	--	--	GO:0016691 chloride peroxidase activity	H: Coenzyme transport and metabolism;R: General function prediction only	--	IPR029058: Alpha/Beta hydrolase fold;IPR000073: Alpha/beta hydrolase fold-1;IPR000639: Epoxide hydrolase-like	Cytoplasmic	Cytoplasmic	Cytoplasmic	Cytoplasmic
A0A3B7MJH1	Large ribosomal subunit protein bL27 OS=Thermosynechococcus vestitus E542 OX=2016101 GN=rpmA PE=3 SV=1	rpmA	GO:0006412 translation	GO:0005840 ribosome	GO:0003735 structural constituent of ribosome	J: Translation, ribosomal structure and biogenesis	ko03010: Ribosome	IPR001684: Ribosomal protein L27;IPR018261: Ribosomal protein L27, conserved site	Cytoplasmic	Cytoplasmic	Cytoplasmic	Cytoplasmic
Q8DI85	Tll1705 protein OS=Thermosynechococcus vestitus (strain NIES-2133 / IAM M-273 / BP-1) OX=197221 GN=tll1705 PE=4 SV=1	tll1705	--	--	--	--	--	--	--	--	--	--
Q8DI53	Glutamyl-tRNA reductase OS=Thermosynechococcus vestitus (strain NIES-2133 / IAM M-273 / BP-1) OX=197221 GN=hemA PE=3 SV=1	hemA	GO:0006782 protoporphyrinogen IX biosynthetic process;GO:0015995 chlorophyll biosynthetic process	--	GO:0008883 glutamyl-tRNA reductase activity;GO:0050661 NADP binding	H: Coenzyme transport and metabolism	ko00860: Porphyrin metabolism;ko01100: Metabolic pathways;ko01110: Biosynthesis of secondary metabolites;ko01120: Microbial metabolism in diverse environments;ko01240: Biosynthesis of cofactors	IPR036343: Glutamyl-tRNA reductase, N-terminal domain superfamily;IPR000343: Glutamyl-tRNA reductase;IPR006151: Quinate/shikimate 5-dehydrogenase/glutamyl-tRNA reductase;IPR015895: Glutamyl-tRNA reductase, N-terminal;IPR036453: Glutamyl tRNA-reductase dimerization domain superfamily;IPR036291: NAD(P)-binding domain superfamily;IPR018214: Glutamyl-tRNA reductase, conserved site;IPR015896: Tetrapyr…	Cytoplasmic	Cytoplasmic	Cytoplasmic	Cytoplasmic
A0A3B7MCP0	ABC exporter membrane fusion protein OS=Thermosynechococcus vestitus E542 OX=2016101 GN=D3A95_01975 PE=4 SV=1	D3A95_01975	GO:0046677 response to antibiotic;GO:1990961 xenobiotic detoxification by transmembrane export across the plasma membrane	GO:0005886 plasma membrane;GO:0016021 integral component of membrane	GO:0042910 xenobiotic transmembrane transporter activity	V: Defense mechanisms	--	IPR014315: ABC transporter, membrane fusion protein, DevB type;IPR032317: RND efflux pump, membrane fusion protein, barrel-sandwich domain	--	--	--	--
A0A7D6EWG4	Efflux RND transporter periplasmic adaptor subunit OS=Thermosynechococcus vestitus E542 OX=2016101 GN=D3A95_10660 PE=3 SV=1	D3A95_10660	--	GO:0005886 plasma membrane	GO:0022857 transmembrane transporter activity	V: Defense mechanisms	--	IPR006143: RND efflux pump, membrane fusion protein;IPR032317: RND efflux pump, membrane fusion protein, barrel-sandwich domain	Cytoplasmic Membrane	Cytoplasmic Membrane	Cytoplasmic Membrane	Cytoplasmic Membrane
A0A3B7M9Q5	Prepilin-type N-terminal cleavage/methylation domain-containing protein OS=Thermosynechococcus vestitus E542 OX=2016101 GN=D3A95_01790 PE=4 SV=1	D3A95_01790	--	--	--	N: Cell motility;U: Intracellular trafficking, secretion, and vesicular transport;W: Extracellular structures	--	IPR012902: Prokaryotic N-terminal methylation site	--	--	--	--
A0A7D6EX87	DUF3352 domain-containing protein OS=Thermosynechococcus vestitus E542 OX=2016101 GN=D3A95_05965 PE=4 SV=1	D3A95_05965	--	--	--	--	--	IPR021787: Protein of unknown function DUF3352	--	--	--	--
A0A3B7MDA6	S-adenosylmethionine synthase OS=Thermosynechococcus vestitus E542 OX=2016101 GN=metK PE=3 SV=1	metK	GO:0006556 S-adenosylmethionine biosynthetic process;GO:0006730 one-carbon metabolic process	GO:0005737 cytoplasm	GO:0000287 magnesium ion binding;GO:0004478 methionine adenosyltransferase activity;GO:0005524 ATP binding	H: Coenzyme transport and metabolism	ko00270: Cysteine and methionine metabolism;ko00999: Biosynthesis of various plant secondary metabolites;ko01100: Metabolic pathways;ko01110: Biosynthesis of secondary metabolites;ko01230: Biosynthesis of amino acids;ko01240: Biosynthesis of cofactors	IPR002133: S-adenosylmethionine synthetase;IPR022636: S-adenosylmethionine synthetase superfamily;IPR022631: S-adenosylmethionine synthetase, conserved site;IPR022628: S-adenosylmethionine synthetase, N-terminal;IPR022629: S-adenosylmethionine synthetase, central domain;IPR022630: S-adenosylmethionine synthetase, C-terminal	Cytoplasmic	Cytoplasmic	Cytoplasmic	Cytoplasmic
A0A3B7MCB2	Class I SAM-dependent methyltransferase OS=Thermosynechococcus vestitus E542 OX=2016101 GN=D3A95_09730 PE=4 SV=1	D3A95_09730	GO:0002098 tRNA wobble uridine modification	--	GO:0016765 transferase activity, transferring alkyl or aryl (other than methyl) groups	H: Coenzyme transport and metabolism	--	IPR013216: Methyltransferase type 11;IPR029063: S-adenosyl-L-methionine-dependent methyltransferase superfamily	--	--	--	--
A0A3B7MGB8	Uncharacterized protein OS=Thermosynechococcus vestitus E542 OX=2016101 GN=D3A95_11670 PE=4 SV=1	D3A95_11670	--	--	--	--	--	--	--	--	--	--
P0A3C9	Ferredoxin-1 OS=Thermosynechococcus vestitus (strain NIES-2133 / IAM M-273 / BP-1) OX=197221 GN=petF1 PE=1 SV=2	petF1	--	--	GO:0009055 electron transfer activity;GO:0046872 metal ion binding;GO:0051537 2 iron, 2 sulfur cluster binding	C: Energy production and conversion	ko00195: Photosynthesis;ko01100: Metabolic pathways	IPR001041: 2Fe-2S ferredoxin-type iron-sulfur binding domain;IPR010241: Ferredoxin [2Fe-2S], plant;IPR012675: Beta-grasp domain superfamily;IPR006058: 2Fe-2S ferredoxin, iron-sulphur binding site;IPR036010: 2Fe-2S ferredoxin-like superfamily	Cytoplasmic	Cytoplasmic	Cytoplasmic	Cytoplasmic
A0A7D6IMZ2	Alanine--tRNA ligase OS=Thermosynechococcus vestitus E542 OX=2016101 GN=alaS PE=3 SV=1	alaS	GO:0006419 alanyl-tRNA aminoacylation	GO:0005737 cytoplasm	GO:0000049 tRNA binding;GO:0004813 alanine-tRNA ligase activity;GO:0005524 ATP binding;GO:0008270 zinc ion binding	J: Translation, ribosomal structure and biogenesis	ko00970: Aminoacyl-tRNA biosynthesis	IPR045864: Class II Aminoacyl-tRNA synthetase/Biotinyl protein ligase (BPL) and lipoyl protein ligase (LPL);IPR018164: Alanyl-tRNA synthetase, class IIc, N-terminal;IPR023033: Alanine-tRNA ligase, eukaryota/bacteria;IPR018165: Alanyl-tRNA synthetase, class IIc, core domain;IPR018163: Threonyl/alanyl tRNA synthetase, class II-like, putative editing domain superfamily;IPR012947: Threonyl/alanyl tRN…	Cytoplasmic	Cytoplasmic	Cytoplasmic	Cytoplasmic
A0A7D6F444	Inositol-1-monophosphatase OS=Thermosynechococcus vestitus E542 OX=2016101 GN=D3A95_03045 PE=3 SV=1	D3A95_03045	GO:0006020 inositol metabolic process;GO:0007165 signal transduction;GO:0046854 phosphatidylinositol phosphate biosynthetic process;GO:0046855 inositol phosphate dephosphorylation	--	GO:0008934 inositol monophosphate 1-phosphatase activity;GO:0046872 metal ion binding;GO:0052832 inositol monophosphate 3-phosphatase activity;GO:0052833 inositol monophosphate 4-phosphatase activity	G: Carbohydrate transport and metabolism	ko00521: Streptomycin biosynthesis;ko00562: Inositol phosphate metabolism;ko01100: Metabolic pathways;ko01110: Biosynthesis of secondary metabolites	IPR033942: Inositol monophosphatase;IPR000760: Inositol monophosphatase-like;IPR022337: Inositol monophosphatase SuhB-like;IPR020583: Inositol monophosphatase, metal-binding site;IPR020550: Inositol monophosphatase, conserved site	Cytoplasmic	Cytoplasmic	Cytoplasmic	Cytoplasmic
A0A7D6JRT3	TIGR00300 family protein OS=Thermosynechococcus vestitus E542 OX=2016101 GN=D3A95_08665 PE=4 SV=1	D3A95_08665	--	--	GO:0016403 dimethylargininase activity	E: Amino acid transport and metabolism;S: Function unknown	--	IPR043009: LOR/SDH bifunctional enzyme, conserved domain superfamily;IPR007545: LOR/SDH bifunctional enzyme, conserved domain;IPR005239: Conserved hypothetical protein CHP00300	Cytoplasmic	Cytoplasmic	Cytoplasmic	Cytoplasmic
Q8DK57	Tsr1012 protein OS=Thermosynechococcus vestitus (strain NIES-2133 / IAM M-273 / BP-1) OX=197221 GN=tsr1012 PE=4 SV=1	tsr1012	--	--	--	--	--	--	--	--	--	--
A0A3B7ME66	magnesium protoporphyrin IX methyltransferase OS=Thermosynechococcus vestitus E542 OX=2016101 GN=D3A95_06785 PE=4 SV=1	D3A95_06785	GO:0015979 photosynthesis;GO:0032259 methylation;GO:0036068 light-independent chlorophyll biosynthetic process	--	GO:0008168 methyltransferase activity;GO:0046406 magnesium protoporphyrin IX methyltransferase activity	H: Coenzyme transport and metabolism	ko00860: Porphyrin metabolism;ko01100: Metabolic pathways;ko01110: Biosynthesis of secondary metabolites	IPR029063: S-adenosyl-L-methionine-dependent methyltransferase superfamily;IPR010251: Magnesium-protoporphyrin IX methyltransferase;IPR010940: Magnesium-protoporphyrin IX methyltransferase, C-terminal	Cytoplasmic	Cytoplasmic	Cytoplasmic	Cytoplasmic
A0A7D6IQE2	ATP synthase subunit b OS=Thermosynechococcus vestitus E542 OX=2016101 GN=atpF PE=3 SV=1	atpF	--	GO:0016021 integral component of membrane;GO:0031676 plasma membrane-derived thylakoid membrane;GO:0045263 proton-transporting ATP synthase complex, coupling factor F(o)	GO:0046933 proton-transporting ATP synthase activity, rotational mechanism	C: Energy production and conversion	ko00190: Oxidative phosphorylation;ko00195: Photosynthesis;ko01100: Metabolic pathways	IPR002146: ATP synthase, F0 complex, subunit b/b', bacterial/chloroplast;IPR028987: F-type ATP synthase subunit B-like, membrane domain superfamily	--	--	--	--
Q8DHM2	Thioredoxin reductase OS=Thermosynechococcus vestitus (strain NIES-2133 / IAM M-273 / BP-1) OX=197221 GN=tll1924 PE=3 SV=1	tll1924	GO:0019430 removal of superoxide radicals	GO:0005737 cytoplasm	GO:0004791 thioredoxin-disulfide reductase activity	O: Posttranslational modification, protein turnover, chaperones;O: Posttranslational modification, protein turnover, chaperones	ko00450: Selenocompound metabolism	IPR013766: Thioredoxin domain;IPR008255: Pyridine nucleotide-disulphide oxidoreductase, class-II, active site;IPR036249: Thioredoxin-like superfamily;IPR036188: FAD/NAD(P)-binding domain superfamily;IPR023753: FAD/NAD(P)-binding domain;IPR005982: Thioredoxin reductase	Cytoplasmic	Cytoplasmic	Cytoplasmic	Cytoplasmic
Q8DMF6	ATP-binding protein of sugar ABC transportor OS=Thermosynechococcus vestitus (strain NIES-2133 / IAM M-273 / BP-1) OX=197221 GN=tll0162 PE=4 SV=1	tll0162	GO:0001407 glycerophosphodiester transmembrane transport;GO:0008643 carbohydrate transport	GO:0043190 ATP-binding cassette (ABC) transporter complex	GO:0005524 ATP binding;GO:0015430 ABC-type glycerol-3-phosphate transporter activity	G: Carbohydrate transport and metabolism	ko02010: ABC transporters	IPR008995: Molybdate/tungstate binding, C-terminal;IPR017871: ABC transporter-like, conserved site;IPR012340: Nucleic acid-binding, OB-fold;IPR003593: AAA+ ATPase domain;IPR003439: ABC transporter-like, ATP-binding domain;IPR015855: ABC transporter, maltose/maltodextrin import, MalK-like;IPR027417: P-loop containing nucleoside triphosphate hydrolase;IPR013611: Transport-associated OB, type 2	Cytoplasmic Membrane	Cytoplasmic Membrane	Cytoplasmic Membrane	Cytoplasmic Membrane
Q8DMJ5	Twitching motility protein OS=Thermosynechococcus vestitus (strain NIES-2133 / IAM M-273 / BP-1) OX=197221 GN=pilT PE=3 SV=1	pilT	GO:0043107 type IV pilus-dependent motility;GO:0043108 pilus retraction	GO:0005737 cytoplasm;GO:0044096 type IV pilus	GO:0005524 ATP binding;GO:0016887 ATP hydrolysis activity	N: Cell motility;W: Extracellular structures	--	IPR006321: Pilus retraction protein PilT/PilU;IPR001482: Type II/IV secretion system protein;IPR003593: AAA+ ATPase domain;IPR027417: P-loop containing nucleoside triphosphate hydrolase	Cytoplasmic	Cytoplasmic	Cytoplasmic	Cytoplasmic
Q8DJC8	Dihydrolipoamide acetyltransferase component of pyruvate dehydrogenase complex OS=Thermosynechococcus vestitus (strain NIES-2133 / IAM M-273 / BP-1) OX=197221 GN=tll1299 PE=3 SV=1	tll1299	GO:0006086 acetyl-CoA biosynthetic process from pyruvate;GO:0006096 glycolytic process	GO:0043231 intracellular membrane-bounded organelle;GO:0045254 pyruvate dehydrogenase complex	GO:0004742 dihydrolipoyllysine-residue acetyltransferase activity	C: Energy production and conversion	ko00010: Glycolysis / Gluconeogenesis;ko00020: Citrate cycle (TCA cycle);ko00620: Pyruvate metabolism;ko00785: Lipoic acid metabolism;ko01100: Metabolic pathways;ko01110: Biosynthesis of secondary metabolites;ko01120: Microbial metabolism in diverse environments;ko01200: Carbon metabolism	IPR004167: Peripheral subunit-binding domain;IPR036625: E3-binding domain superfamily;IPR003016: 2-oxo acid dehydrogenase, lipoyl-binding site;IPR000089: Biotin/lipoyl attachment;IPR011053: Single hybrid motif;IPR023213: Chloramphenicol acetyltransferase-like domain superfamily;IPR001078: 2-oxoacid dehydrogenase acyltransferase, catalytic domain	Cytoplasmic	Cytoplasmic	Cytoplasmic	Cytoplasmic
Q8DHR2	Inorganic pyrophosphatase OS=Thermosynechococcus vestitus (strain NIES-2133 / IAM M-273 / BP-1) OX=197221 GN=ppa PE=3 SV=2	ppa	GO:0006796 phosphate-containing compound metabolic process	GO:0005737 cytoplasm	GO:0000287 magnesium ion binding;GO:0004427 inorganic diphosphatase activity	C: Energy production and conversion	ko00190: Oxidative phosphorylation	IPR008162: Inorganic pyrophosphatase;IPR036649: Inorganic pyrophosphatase superfamily	Cytoplasmic	Cytoplasmic	Cytoplasmic	Cytoplasmic
A0A3B7MGB7	Imidazoleglycerol-phosphate dehydratase OS=Thermosynechococcus vestitus E542 OX=2016101 GN=hisB PE=3 SV=1	hisB	GO:0000105 histidine biosynthetic process	GO:0005737 cytoplasm	GO:0004424 imidazoleglycerol-phosphate dehydratase activity	E: Amino acid transport and metabolism	ko00340: Histidine metabolism;ko01100: Metabolic pathways;ko01110: Biosynthesis of secondary metabolites;ko01230: Biosynthesis of amino acids	IPR000807: Imidazoleglycerol-phosphate dehydratase;IPR020568: Ribosomal protein S5 domain 2-type fold;IPR020565: Imidazoleglycerol-phosphate dehydratase, conserved site;IPR038494: Imidazole glycerol phosphate dehydratase domain superfamily	Cytoplasmic	Cytoplasmic	Cytoplasmic	Cytoplasmic
A0A3B7MGK9	Nucleoside diphosphate kinase OS=Thermosynechococcus vestitus E542 OX=2016101 GN=ndk PE=3 SV=1	ndk	GO:0006165 nucleoside diphosphate phosphorylation;GO:0006183 GTP biosynthetic process;GO:0006228 UTP biosynthetic process;GO:0006241 CTP biosynthetic process	GO:0005737 cytoplasm	GO:0004550 nucleoside diphosphate kinase activity;GO:0005524 ATP binding;GO:0046872 metal ion binding	F: Nucleotide transport and metabolism	ko00230: Purine metabolism;ko00240: Pyrimidine metabolism;ko01100: Metabolic pathways;ko01110: Biosynthesis of secondary metabolites;ko01232: Nucleotide metabolism;ko01240: Biosynthesis of cofactors	IPR001564: Nucleoside diphosphate kinase;IPR023005: Nucleoside diphosphate kinase, active site;IPR036850: Nucleoside diphosphate kinase-like domain superfamily;IPR034907: Nucleoside diphosphate kinase-like domain	Cytoplasmic	Cytoplasmic	Cytoplasmic	Cytoplasmic
Q8DMK8	Large ribosomal subunit protein uL13 OS=Thermosynechococcus vestitus (strain NIES-2133 / IAM M-273 / BP-1) OX=197221 GN=rplM PE=3 SV=1	rplM	GO:0006412 translation	GO:0005840 ribosome	GO:0003735 structural constituent of ribosome	J: Translation, ribosomal structure and biogenesis	ko03010: Ribosome	IPR005822: Ribosomal protein L13;IPR023563: Ribosomal protein L13, conserved site;IPR005823: Ribosomal protein L13, bacterial-type;IPR036899: Ribosomal protein L13 superfamily	Cytoplasmic	Cytoplasmic	Cytoplasmic	Cytoplasmic
A0A7D6F2E6	UDP-4-amino-4, 6-dideoxy-N-acetyl-beta-L-altrosamine transaminase OS=Thermosynechococcus vestitus E542 OX=2016101 GN=pseC PE=3 SV=1	pseC	GO:0000271 polysaccharide biosynthetic process	--	GO:0008483 transaminase activity;GO:0030170 pyridoxal phosphate binding	M: Cell wall/membrane/envelope biogenesis	ko00520: Amino sugar and nucleotide sugar metabolism;ko00541: O-Antigen nucleotide sugar biosynthesis;ko01100: Metabolic pathways;ko01250: Biosynthesis of nucleotide sugars	IPR020026: UDP-4-amino-4,6-dideoxy-N-acetyl-beta-L-altrosamine transaminase;IPR000653: DegT/DnrJ/EryC1/StrS aminotransferase;IPR015422: Pyridoxal phosphate-dependent transferase, small domain;IPR015424: Pyridoxal phosphate-dependent transferase;IPR015421: Pyridoxal phosphate-dependent transferase, major domain	Cytoplasmic	Cytoplasmic	Cytoplasmic	Cytoplasmic
A0A3B7MBC3	TrkA family potassium uptake protein OS=Thermosynechococcus vestitus E542 OX=2016101 GN=D3A95_06575 PE=4 SV=1	D3A95_06575	GO:0006813 potassium ion transport	GO:0005886 plasma membrane	GO:0008324 cation transmembrane transporter activity	P: Inorganic ion transport and metabolism;T: Signal transduction mechanisms	--	IPR006037: Regulator of K+ conductance, C-terminal;IPR003148: Regulator of K+ conductance, N-terminal;IPR036721: Regulator of K+ conductance, C-terminal domain superfamily;IPR036291: NAD(P)-binding domain superfamily	Cytoplasmic	Cytoplasmic	Cytoplasmic	Cytoplasmic
A0A3B7MIG2	MgtC/SapB family protein OS=Thermosynechococcus vestitus E542 OX=2016101 GN=D3A95_04595 PE=3 SV=1	D3A95_04595	--	GO:0005886 plasma membrane;GO:0016021 integral component of membrane	--	P: Inorganic ion transport and metabolism	--	IPR003416: MgtC/SapB/SrpB/YhiD family	Cytoplasmic Membrane	Cytoplasmic Membrane	Cytoplasmic Membrane	Cytoplasmic Membrane
A0A3B7MEC1	ATP-dependent zinc metalloprotease FtsH OS=Thermosynechococcus vestitus E542 OX=2016101 GN=ftsH PE=3 SV=1	ftsH	GO:0006508 proteolysis;GO:0030163 protein catabolic process	GO:0009579 thylakoid;GO:0016021 integral component of membrane;GO:0031676 plasma membrane-derived thylakoid membrane	GO:0004176 ATP-dependent peptidase activity;GO:0004222 metalloendopeptidase activity;GO:0005524 ATP binding;GO:0008270 zinc ion binding;GO:0016887 ATP hydrolysis activity	O: Posttranslational modification, protein turnover, chaperones	--	IPR003593: AAA+ ATPase domain;IPR037219: Peptidase M41-like;IPR005936: Peptidase, FtsH;IPR041569: AAA ATPase, AAA+ lid domain;IPR000642: Peptidase M41;IPR003960: ATPase, AAA-type, conserved site;IPR011546: Peptidase M41, FtsH extracellular;IPR003959: ATPase, AAA-type, core;IPR027417: P-loop containing nucleoside triphosphate hydrolase	Cytoplasmic Membrane	Cytoplasmic Membrane	Cytoplasmic Membrane	Cytoplasmic Membrane
A0A7D6EWL4	Glycoside hydrolase OS=Thermosynechococcus vestitus E542 OX=2016101 GN=D3A95_01480 PE=3 SV=1	D3A95_01480	--	--	--	G: Carbohydrate transport and metabolism	--	IPR004300: Glycoside hydrolase family 57, N-terminal domain;IPR011330: Glycoside hydrolase/deacetylase, beta/alpha-barrel;IPR027291: Glycoside hydrolase 38, N-terminal domain superfamily	--	--	--	--
A0A3B7MCT3	Zinc ribbon domain-containing protein OS=Thermosynechococcus vestitus E542 OX=2016101 GN=D3A95_02840 PE=4 SV=2	D3A95_02840	--	--	--	R: General function prediction only	--	--	Cytoplasmic Membrane	Cytoplasmic Membrane	Cytoplasmic Membrane	Cytoplasmic Membrane
A0A7D6ERQ8	Large-conductance mechanosensitive channel OS=Thermosynechococcus vestitus E542 OX=2016101 GN=mscL PE=3 SV=1	mscL	--	GO:0005887 integral component of plasma membrane	GO:0008381 mechanosensitive ion channel activity	M: Cell wall/membrane/envelope biogenesis	--	IPR001185: Large-conductance mechanosensitive channel;IPR036019: Large-conductance mechanosensitive channel MscL;IPR037673: Large-conductance mechanosensitive channel/anditomin synthesis protein L;IPR019823: Large-conductance mechanosensitive channel, conserved site	Cytoplasmic Membrane	Cytoplasmic Membrane	Cytoplasmic Membrane	Cytoplasmic Membrane
A0A7D6ESW0	Protein translocase subunit SecD OS=Thermosynechococcus vestitus E542 OX=2016101 GN=secD PE=3 SV=1	secD	GO:0006605 protein targeting;GO:0015031 protein transport;GO:0043952 protein transport by the Sec complex;GO:0065002 intracellular protein transmembrane transport	GO:0005886 plasma membrane;GO:0016021 integral component of membrane	GO:0015450 protein-transporting ATPase activity	U: Intracellular trafficking, secretion, and vesicular transport	ko03060: Protein export;ko03070: Bacterial secretion system	IPR005791: Protein translocase subunit SecD;IPR022813: Protein-export membrane protein SecD/SecF, archaeal and bacterial;IPR022646: Protein-export membrane protein SecD/SecF/SecDF, conserved site;IPR001036: Acriflavin resistance protein;IPR022645: Protein-export membrane protein SecD/SecF, bacterial	Cytoplasmic Membrane	Cytoplasmic Membrane	Cytoplasmic Membrane	Cytoplasmic Membrane
Q8DJI6	Glutamine--fructose-6-phosphate aminotransferase [isomerizing] OS=Thermosynechococcus vestitus (strain NIES-2133 / IAM M-273 / BP-1) OX=197221 GN=glmS PE=3 SV=3	glmS	GO:0005975 carbohydrate metabolic process;GO:0006541 glutamine metabolic process;GO:1901137 carbohydrate derivative biosynthetic process	GO:0005737 cytoplasm	GO:0004360 glutamine-fructose-6-phosphate transaminase (isomerizing) activity;GO:0097367 carbohydrate derivative binding	M: Cell wall/membrane/envelope biogenesis	ko00250: Alanine, aspartate and glutamate metabolism;ko00520: Amino sugar and nucleotide sugar metabolism;ko01100: Metabolic pathways;ko01250: Biosynthesis of nucleotide sugars	IPR029055: Nucleophile aminohydrolases, N-terminal;IPR017932: Glutamine amidotransferase type 2 domain;IPR046348: SIS domain superfamily;IPR001347: SIS domain;IPR035466: GlmS/AgaS, SIS domain 1;IPR005855: Glucosamine-fructose-6-phosphate aminotransferase, isomerising;IPR035490: GlmS/FrlB, SIS domain 2	Cytoplasmic	Cytoplasmic	Cytoplasmic	Cytoplasmic
A0A3B7MLG7	Serine hydroxymethyltransferase OS=Thermosynechococcus vestitus E542 OX=2016101 GN=glyA PE=3 SV=1	glyA	GO:0019264 glycine biosynthetic process from serine;GO:0035999 tetrahydrofolate interconversion	GO:0005737 cytoplasm	GO:0004372 glycine hydroxymethyltransferase activity;GO:0030170 pyridoxal phosphate binding	E: Amino acid transport and metabolism	ko00260: Glycine, serine and threonine metabolism;ko00460: Cyanoamino acid metabolism;ko00630: Glyoxylate and dicarboxylate metabolism;ko00670: One carbon pool by folate;ko00680: Methane metabolism;ko01100: Metabolic pathways;ko01110: Biosynthesis of secondary metabolites;ko01120: Microbial metabolism in diverse environments;ko01200: Carbon metabolism;ko01230: Biosynthesis of amino acids;ko01240:…	IPR019798: Serine hydroxymethyltransferase, pyridoxal phosphate binding site;IPR015424: Pyridoxal phosphate-dependent transferase;IPR001085: Serine hydroxymethyltransferase;IPR039429: Serine hydroxymethyltransferase-like domain;IPR015421: Pyridoxal phosphate-dependent transferase, major domain;IPR015422: Pyridoxal phosphate-dependent transferase, small domain	Cytoplasmic	Cytoplasmic	Cytoplasmic	Cytoplasmic
Q8DML6	Large ribosomal subunit protein uL15 OS=Thermosynechococcus vestitus (strain NIES-2133 / IAM M-273 / BP-1) OX=197221 GN=rplO PE=3 SV=1	rplO	GO:0006412 translation	GO:0015934 large ribosomal subunit	GO:0003735 structural constituent of ribosome;GO:0019843 rRNA binding	J: Translation, ribosomal structure and biogenesis	ko03010: Ribosome	IPR030878: Ribosomal protein L15;IPR036227: Ribosomal L18e/L15P superfamily;IPR001196: Ribosomal protein L15, conserved site;IPR021131: Ribosomal protein L18e/L15P;IPR005749: Ribosomal protein L15, bacterial-type	Cytoplasmic	Cytoplasmic	Cytoplasmic	Cytoplasmic
A0A3B7MDG6	Sugar transferase OS=Thermosynechococcus vestitus E542 OX=2016101 GN=D3A95_00665 PE=3 SV=2	D3A95_00665	GO:0000271 polysaccharide biosynthetic process	GO:0005886 plasma membrane;GO:0016021 integral component of membrane	GO:0016740 transferase activity	M: Cell wall/membrane/envelope biogenesis	--	IPR017475: Exopolysaccharide biosynthesis polyprenyl glycosylphosphotransferase;IPR003362: Bacterial sugar transferase	Cytoplasmic Membrane	Cytoplasmic Membrane	Cytoplasmic Membrane	Cytoplasmic Membrane
Q8DG51	Asparagine--tRNA ligase OS=Thermosynechococcus vestitus (strain NIES-2133 / IAM M-273 / BP-1) OX=197221 GN=asnS PE=3 SV=1	asnS	GO:0006421 asparaginyl-tRNA aminoacylation	GO:0005737 cytoplasm	GO:0003676 nucleic acid binding;GO:0004816 asparagine-tRNA ligase activity;GO:0005524 ATP binding	J: Translation, ribosomal structure and biogenesis	ko00970: Aminoacyl-tRNA biosynthesis	IPR045864: Class II Aminoacyl-tRNA synthetase/Biotinyl protein ligase (BPL) and lipoyl protein ligase (LPL);IPR012340: Nucleic acid-binding, OB-fold;IPR004522: Asparagine-tRNA ligase;IPR004364: Aminoacyl-tRNA synthetase, class II (D/K/N);IPR002312: Aspartyl/Asparaginyl-tRNA synthetase, class IIb;IPR006195: Aminoacyl-tRNA synthetase, class II;IPR004365: OB-fold nucleic acid binding domain, AA-tRNA…	Cytoplasmic	Cytoplasmic	Cytoplasmic	Cytoplasmic
A0A3B7MAY4	Response regulator OS=Thermosynechococcus vestitus E542 OX=2016101 GN=D3A95_05605 PE=4 SV=1	D3A95_05605	GO:0000160 phosphorelay signal transduction system	--	--	T: Signal transduction mechanisms;K: Transcription	ko02020: Two-component system	IPR001789: Signal transduction response regulator, receiver domain;IPR011006: CheY-like superfamily	Cytoplasmic	Cytoplasmic	Cytoplasmic	Cytoplasmic
Q8DHE5	Ycf66 protein OS=Thermosynechococcus vestitus (strain NIES-2133 / IAM M-273 / BP-1) OX=197221 GN=ycf66 PE=4 SV=1	ycf66	--	--	--	C: Energy production and conversion	--	IPR010004: Uncharacterised protein family Ycf66	Cytoplasmic Membrane	Cytoplasmic Membrane	Cytoplasmic Membrane	Cytoplasmic Membrane
A0A7D6IQR3	Chlorophyll synthase ChlG OS=Thermosynechococcus vestitus E542 OX=2016101 GN=chlG PE=4 SV=1	chlG	GO:0015979 photosynthesis;GO:0036070 light-independent bacteriochlorophyll biosynthetic process	GO:0005886 plasma membrane;GO:0016021 integral component of membrane	GO:0016765 transferase activity, transferring alkyl or aryl (other than methyl) groups	H: Coenzyme transport and metabolism	ko00860: Porphyrin metabolism;ko01100: Metabolic pathways;ko01110: Biosynthesis of secondary metabolites	IPR044878: UbiA prenyltransferase superfamily;IPR000537: UbiA prenyltransferase family;IPR006372: Bacteriochlorophyll/chlorophyll synthetase;IPR011799: Chlorophyll synthase, ChlG	Cytoplasmic Membrane	Cytoplasmic Membrane	Cytoplasmic Membrane	Cytoplasmic Membrane
Q8DMM9	Large ribosomal subunit protein uL23 OS=Thermosynechococcus vestitus (strain NIES-2133 / IAM M-273 / BP-1) OX=197221 GN=rplW PE=3 SV=1	rplW	GO:0006412 translation	GO:0005840 ribosome	GO:0003735 structural constituent of ribosome;GO:0019843 rRNA binding	J: Translation, ribosomal structure and biogenesis	ko03010: Ribosome	IPR012678: Ribosomal protein L23/L15e core domain superfamily;IPR001014: Ribosomal protein L23/L25, conserved site;IPR012677: Nucleotide-binding alpha-beta plait domain superfamily;IPR013025: Ribosomal protein L25/L23	Cytoplasmic	Cytoplasmic	Cytoplasmic	Cytoplasmic
P0A3X5	Phosphoenolpyruvate carboxylase OS=Thermosynechococcus vestitus (strain NIES-2133 / IAM M-273 / BP-1) OX=197221 GN=ppc PE=3 SV=1	ppc	GO:0006099 tricarboxylic acid cycle;GO:0006107 oxaloacetate metabolic process;GO:0015977 carbon fixation	--	GO:0000287 magnesium ion binding;GO:0008964 phosphoenolpyruvate carboxylase activity	C: Energy production and conversion	ko00620: Pyruvate metabolism;ko00680: Methane metabolism;ko00710: Carbon fixation in photosynthetic organisms;ko01100: Metabolic pathways;ko01120: Microbial metabolism in diverse environments;ko01200: Carbon metabolism	IPR018129: Phosphoenolpyruvate carboxylase, Lys active site;IPR021135: Phosphoenolpyruvate carboxylase;IPR033129: Phosphoenolpyruvate carboxylase, His active site;IPR015813: Pyruvate/Phosphoenolpyruvate kinase-like domain superfamily;IPR022805: Phosphoenolpyruvate carboxylase, bacterial/plant-type	Cytoplasmic	Cytoplasmic	Cytoplasmic	Cytoplasmic
Q8DM64	Ribosome-recycling factor OS=Thermosynechococcus vestitus (strain NIES-2133 / IAM M-273 / BP-1) OX=197221 GN=frr PE=3 SV=1	frr	GO:0006415 translational termination	GO:0005737 cytoplasm	--	J: Translation, ribosomal structure and biogenesis	--	IPR036191: RRF superfamily;IPR002661: Ribosome recycling factor;IPR023584: Ribosome recycling factor domain	Cytoplasmic	Cytoplasmic	Cytoplasmic	Cytoplasmic
A0A3B7MHW5	Aminopeptidase N OS=Thermosynechococcus vestitus E542 OX=2016101 GN=D3A95_02850 PE=3 SV=1	D3A95_02850	GO:0006508 proteolysis	GO:0005737 cytoplasm	GO:0004177 aminopeptidase activity;GO:0008237 metallopeptidase activity;GO:0008270 zinc ion binding	E: Amino acid transport and metabolism	ko00480: Glutathione metabolism;ko01100: Metabolic pathways	IPR016024: Armadillo-type fold;IPR027268: Peptidase M4/M1, CTD superfamily;IPR042097: Aminopeptidase N-like , N-terminal domain superfamliy;IPR011989: Armadillo-like helical;IPR014782: Peptidase M1, membrane alanine aminopeptidase;IPR045357: Aminopeptidase N-like , N-terminal domain;IPR001930: Peptidase M1, alanine aminopeptidase/leukotriene A4 hydrolase;IPR004155: PBS lyase HEAT-like repeat	Cytoplasmic	Cytoplasmic	Cytoplasmic	Cytoplasmic
A0A7D6ETU9	CO2 hydration protein OS=Thermosynechococcus vestitus E542 OX=2016101 GN=D3A95_07010 PE=4 SV=1	D3A95_07010	--	--	--	--	--	IPR010220: CO2 hydration	Cytoplasmic	Cytoplasmic	Cytoplasmic	Cytoplasmic
A0A3B7MGC7	Carbamoyl phosphate synthase small chain OS=Thermosynechococcus vestitus E542 OX=2016101 GN=carA PE=3 SV=1	carA	GO:0006207 'de novo' pyrimidine nucleobase biosynthetic process;GO:0006526 arginine biosynthetic process;GO:0006541 glutamine metabolic process;GO:0044205 'de novo' UMP biosynthetic process	--	GO:0004088 carbamoyl-phosphate synthase (glutamine-hydrolyzing) activity;GO:0005524 ATP binding	E: Amino acid transport and metabolism;F: Nucleotide transport and metabolism	ko00240: Pyrimidine metabolism;ko00250: Alanine, aspartate and glutamate metabolism;ko01100: Metabolic pathways;ko01240: Biosynthesis of cofactors	IPR035686: Carbamoyl-phosphate synthase small subunit, GATase1 domain;IPR017926: Glutamine amidotransferase;IPR036480: Carbamoyl-phosphate synthase small subunit, N-terminal domain superfamily;IPR029062: Class I glutamine amidotransferase-like;IPR002474: Carbamoyl-phosphate synthase small subunit, N-terminal domain;IPR006274: Carbamoyl-phosphate synthase, small subunit	Cytoplasmic	Cytoplasmic	Cytoplasmic	Cytoplasmic
A0A7D6ES36	SHOCT domain-containing protein OS=Thermosynechococcus vestitus E542 OX=2016101 GN=D3A95_05415 PE=4 SV=1	D3A95_05415	--	--	--	T: Signal transduction mechanisms	--	IPR036525: Tubulin/FtsZ, GTPase domain superfamily;IPR025904: Tubulin-like	--	--	--	--
A0A7D6ET95	UDP-N-acetylglucosamine 4,6-dehydratase (Inverting) OS=Thermosynechococcus vestitus E542 OX=2016101 GN=pseB PE=3 SV=1	pseB	--	--	GO:0000166 nucleotide binding;GO:0016829 lyase activity	M: Cell wall/membrane/envelope biogenesis;O: Posttranslational modification, protein turnover, chaperones	--	IPR003869: Polysaccharide biosynthesis protein, CapD-like domain;IPR020025: UDP-N-acetylglucosamine 4,6-dehydratase (inverting);IPR036291: NAD(P)-binding domain superfamily	Cytoplasmic	Cytoplasmic	Cytoplasmic	Cytoplasmic
Q8DH61	Leucine--tRNA ligase OS=Thermosynechococcus vestitus (strain NIES-2133 / IAM M-273 / BP-1) OX=197221 GN=leuS PE=3 SV=1	leuS	GO:0006429 leucyl-tRNA aminoacylation	GO:0005737 cytoplasm	GO:0002161 aminoacyl-tRNA editing activity;GO:0004823 leucine-tRNA ligase activity;GO:0005524 ATP binding	J: Translation, ribosomal structure and biogenesis	ko00970: Aminoacyl-tRNA biosynthesis	IPR013155: Methionyl/Valyl/Leucyl/Isoleucyl-tRNA synthetase, anticodon-binding;IPR009008: Valyl/Leucyl/Isoleucyl-tRNA synthetase, editing domain;IPR014729: Rossmann-like alpha/beta/alpha sandwich fold;IPR002302: Leucine-tRNA ligase;IPR001412: Aminoacyl-tRNA synthetase, class I, conserved site;IPR002300: Aminoacyl-tRNA synthetase, class Ia;IPR009080: Aminoacyl-tRNA synthetase, class Ia, anticodon-…	Cytoplasmic	Cytoplasmic	Cytoplasmic	Cytoplasmic
Q8DJI4	UDP-N-acetylmuramoyl-L-alanyl-D-glutamate--2,6-diaminopimelate ligase OS=Thermosynechococcus vestitus (strain NIES-2133 / IAM M-273 / BP-1) OX=197221 GN=murE PE=3 SV=1	murE	GO:0007049 cell cycle;GO:0008360 regulation of cell shape;GO:0009252 peptidoglycan biosynthetic process;GO:0051301 cell division;GO:0071555 cell wall organization	GO:0005737 cytoplasm	GO:0000287 magnesium ion binding;GO:0004326 tetrahydrofolylpolyglutamate synthase activity;GO:0005524 ATP binding;GO:0008765 UDP-N-acetylmuramoylalanyl-D-glutamate-2,6-diaminopimelate ligase activity	M: Cell wall/membrane/envelope biogenesis	ko00300: Lysine biosynthesis;ko00550: Peptidoglycan biosynthesis;ko01100: Metabolic pathways	IPR036565: Mur-like, catalytic domain superfamily;IPR004101: Mur ligase, C-terminal;IPR035911: MurE/MurF, N-terminal;IPR018109: Folylpolyglutamate synthetase, conserved site;IPR036615: Mur ligase, C-terminal domain superfamily;IPR005761: UDP-N-acetylmuramoylalanyl-D-glutamate-2,6-diaminopimelate ligase;IPR000713: Mur ligase, N-terminal catalytic domain;IPR013221: Mur ligase, central	Cytoplasmic	Cytoplasmic	Cytoplasmic	Cytoplasmic
A0A3B7MFI4	PilN domain-containing protein OS=Thermosynechococcus vestitus E542 OX=2016101 GN=D3A95_08860 PE=4 SV=1	D3A95_08860	--	--	--	N: Cell motility;W: Extracellular structures	--	IPR007813: Type IV pilus inner membrane component PilN	Cytoplasmic Membrane	Cytoplasmic Membrane	Cytoplasmic Membrane	Cytoplasmic Membrane
Q8DGV9	Two-component response regulator OS=Thermosynechococcus vestitus (strain NIES-2133 / IAM M-273 / BP-1) OX=197221 GN=tlr2203 PE=4 SV=1	tlr2203	GO:0006817 phosphate ion transport	GO:0005829 cytosol;GO:0032993 protein-DNA complex	GO:0000156 phosphorelay response regulator activity;GO:0000976 transcription cis-regulatory region binding;GO:0001216 DNA-binding transcription activator activity	T: Signal transduction mechanisms	ko02020: Two-component system	IPR011006: CheY-like superfamily;IPR001789: Signal transduction response regulator, receiver domain	Cytoplasmic	Cytoplasmic	Cytoplasmic	Cytoplasmic
A0A3B7M9T3	FHA domain-containing protein OS=Thermosynechococcus vestitus E542 OX=2016101 GN=D3A95_02080 PE=4 SV=1	D3A95_02080	GO:0018105 peptidyl-serine phosphorylation	--	GO:0004674 protein serine/threonine kinase activity;GO:0005524 ATP binding;GO:0106310 protein serine kinase activity	T: Signal transduction mechanisms;T: Signal transduction mechanisms	--	IPR000253: Forkhead-associated (FHA) domain;IPR000719: Protein kinase domain;IPR008984: SMAD/FHA domain superfamily;IPR011009: Protein kinase-like domain superfamily	--	--	--	--
Q8DMS1	Small ribosomal subunit protein bS16 OS=Thermosynechococcus vestitus (strain NIES-2133 / IAM M-273 / BP-1) OX=197221 GN=rpsP PE=3 SV=1	rpsP	GO:0006412 translation	GO:0005737 cytoplasm;GO:0005840 ribosome	GO:0003735 structural constituent of ribosome	J: Translation, ribosomal structure and biogenesis	ko03010: Ribosome	IPR023803: Ribosomal protein S16 domain superfamily;IPR000307: Ribosomal protein S16;IPR020592: Ribosomal protein S16, conserved site	Cytoplasmic	Cytoplasmic	Cytoplasmic	Cytoplasmic
A0A7D6J4G0	AmpG family muropeptide MFS transporter OS=Thermosynechococcus vestitus E542 OX=2016101 GN=D3A95_03580 PE=4 SV=1	D3A95_03580	GO:0071555 cell wall organization	GO:0005886 plasma membrane;GO:0016021 integral component of membrane	GO:0015293 symporter activity	G: Carbohydrate transport and metabolism	--	IPR036259: MFS transporter superfamily;IPR011701: Major facilitator superfamily	Cytoplasmic Membrane	Cytoplasmic Membrane	Cytoplasmic Membrane	Cytoplasmic Membrane
Q8DIN5	Bifunctional purine biosynthesis protein PurH OS=Thermosynechococcus vestitus (strain NIES-2133 / IAM M-273 / BP-1) OX=197221 GN=purH PE=3 SV=1	purH	GO:0006189 'de novo' IMP biosynthetic process	--	GO:0003937 IMP cyclohydrolase activity;GO:0004643 phosphoribosylaminoimidazolecarboxamide formyltransferase activity	F: Nucleotide transport and metabolism	ko00230: Purine metabolism;ko00670: One carbon pool by folate;ko01100: Metabolic pathways;ko01110: Biosynthesis of secondary metabolites	IPR011607: Methylglyoxal synthase-like domain;IPR002695: Bifunctional purine biosynthesis protein PurH-like;IPR024051: AICAR transformylase, duplicated domain superfamily;IPR036914: Methylglyoxal synthase-like domain superfamily;IPR016193: Cytidine deaminase-like	Cytoplasmic	Cytoplasmic	Cytoplasmic	Cytoplasmic
A0A3B7MBP3	HU family DNA-binding protein OS=Thermosynechococcus vestitus E542 OX=2016101 GN=D3A95_07735 PE=3 SV=1	D3A95_07735	GO:0030261 chromosome condensation;GO:0043158 heterocyst differentiation	--	GO:0003677 DNA binding;GO:0030527 structural constituent of chromatin	L: Replication, recombination and repair	--	IPR010992: Integration host factor (IHF)-like DNA-binding domain superfamily;IPR000119: Histone-like DNA-binding protein;IPR020816: Histone-like DNA-binding protein, conserved site	Cytoplasmic	Cytoplasmic	Cytoplasmic	Cytoplasmic
A0A3B7MFG8	Tetratricopeptide repeat protein OS=Thermosynechococcus vestitus E542 OX=2016101 GN=D3A95_08750 PE=4 SV=2	D3A95_08750	--	--	--	--	--	--	--	--	--	--
Q8DGF4	Tll2363 protein OS=Thermosynechococcus vestitus (strain NIES-2133 / IAM M-273 / BP-1) OX=197221 GN=tll2363 PE=4 SV=1	tll2363	--	--	--	--	--	--	--	--	--	--
A0A3B7MDV8	Photosystem II assembly protein Ycf48 OS=Thermosynechococcus vestitus E542 OX=2016101 GN=ycf48 PE=3 SV=1	ycf48	--	--	--	R: General function prediction only	--	IPR028203: Photosynthesis system II assembly factor Ycf48/Hcf136-like domain;IPR016705: Photosynthesis system II assembly factor Ycf48/Hcf136;IPR015943: WD40/YVTN repeat-like-containing domain superfamily	Cytoplasmic Membrane	Cytoplasmic Membrane	Cytoplasmic Membrane	Cytoplasmic Membrane
A0A7D6F1M0	Uncharacterized AAA domain-containing protein ycf46 OS=Thermosynechococcus vestitus E542 OX=2016101 GN=D3A95_09715 PE=3 SV=1	D3A95_09715	GO:0006508 proteolysis;GO:0030163 protein catabolic process	GO:0005886 plasma membrane;GO:0016021 integral component of membrane	GO:0004176 ATP-dependent peptidase activity;GO:0004222 metalloendopeptidase activity;GO:0005524 ATP binding;GO:0008270 zinc ion binding;GO:0016887 ATP hydrolysis activity	M: Cell wall/membrane/envelope biogenesis;D: Cell cycle control, cell division, chromosome partitioning;T: Signal transduction mechanisms	--	IPR027417: P-loop containing nucleoside triphosphate hydrolase;IPR003959: ATPase, AAA-type, core;IPR003593: AAA+ ATPase domain	Cytoplasmic Membrane	Cytoplasmic Membrane	Cytoplasmic Membrane	Cytoplasmic Membrane
Q8DGI7	Isoleucine--tRNA ligase OS=Thermosynechococcus vestitus (strain NIES-2133 / IAM M-273 / BP-1) OX=197221 GN=ileS PE=3 SV=2	ileS	GO:0006428 isoleucyl-tRNA aminoacylation	GO:0005737 cytoplasm	GO:0000049 tRNA binding;GO:0002161 aminoacyl-tRNA editing activity;GO:0004822 isoleucine-tRNA ligase activity;GO:0005524 ATP binding;GO:0008270 zinc ion binding	J: Translation, ribosomal structure and biogenesis	ko00970: Aminoacyl-tRNA biosynthesis	IPR014729: Rossmann-like alpha/beta/alpha sandwich fold;IPR033708: Isoleucyl tRNA synthetase type 1, anticodon-binding domain;IPR023585: Isoleucine-tRNA ligase, type 1;IPR002301: Isoleucine-tRNA ligase;IPR002300: Aminoacyl-tRNA synthetase, class Ia;IPR009008: Valyl/Leucyl/Isoleucyl-tRNA synthetase, editing domain;IPR009080: Aminoacyl-tRNA synthetase, class Ia, anticodon-binding;IPR013155: Methion…	Cytoplasmic	Cytoplasmic	Cytoplasmic	Cytoplasmic
Q8DG54	Dps family DNA-binding stress response protein OS=Thermosynechococcus vestitus (strain NIES-2133 / IAM M-273 / BP-1) OX=197221 GN=tll2470 PE=1 SV=1	tll2470	--	--	GO:0008199 ferric iron binding;GO:0016722 oxidoreductase activity, acting on metal ions	P: Inorganic ion transport and metabolism;V: Defense mechanisms	--	IPR002177: DNA-binding protein Dps;IPR008331: Ferritin/DPS protein domain;IPR012347: Ferritin-like;IPR023188: DNA-binding protein Dps, conserved site;IPR009078: Ferritin-like superfamily	--	--	--	--
Q8DK88	S-adenosylmethionine synthase OS=Thermosynechococcus vestitus (strain NIES-2133 / IAM M-273 / BP-1) OX=197221 GN=metK PE=3 SV=1	metK	GO:0006556 S-adenosylmethionine biosynthetic process;GO:0006730 one-carbon metabolic process	GO:0005737 cytoplasm	GO:0000287 magnesium ion binding;GO:0004478 methionine adenosyltransferase activity;GO:0005524 ATP binding	H: Coenzyme transport and metabolism	ko00270: Cysteine and methionine metabolism;ko00999: Biosynthesis of various plant secondary metabolites;ko01100: Metabolic pathways;ko01110: Biosynthesis of secondary metabolites;ko01230: Biosynthesis of amino acids;ko01240: Biosynthesis of cofactors	IPR002133: S-adenosylmethionine synthetase;IPR022631: S-adenosylmethionine synthetase, conserved site;IPR022636: S-adenosylmethionine synthetase superfamily;IPR022630: S-adenosylmethionine synthetase, C-terminal;IPR022629: S-adenosylmethionine synthetase, central domain;IPR022628: S-adenosylmethionine synthetase, N-terminal	Cytoplasmic	Cytoplasmic	Cytoplasmic	Cytoplasmic
Q8DMM8	Large ribosomal subunit protein uL2 OS=Thermosynechococcus vestitus (strain NIES-2133 / IAM M-273 / BP-1) OX=197221 GN=rplB PE=3 SV=1	rplB	GO:0006412 translation	GO:0015934 large ribosomal subunit	GO:0003735 structural constituent of ribosome;GO:0016740 transferase activity;GO:0019843 rRNA binding	J: Translation, ribosomal structure and biogenesis	ko03010: Ribosome	IPR002171: Ribosomal protein L2;IPR022669: Ribosomal protein L2, C-terminal;IPR022671: Ribosomal protein L2, conserved site;IPR005880: Ribosomal protein L2, bacterial/organellar-type;IPR008991: Translation protein SH3-like domain superfamily;IPR012340: Nucleic acid-binding, OB-fold;IPR022666: Ribosomal Proteins L2, RNA binding domain;IPR014722: Ribosomal protein L2, domain 2;IPR014726: Ribosomal …	Cytoplasmic	Cytoplasmic	Cytoplasmic	Cytoplasmic
Q8DI94	Rubredoxin OS=Thermosynechococcus vestitus (strain NIES-2133 / IAM M-273 / BP-1) OX=197221 GN=rub PE=3 SV=1	rub	--	--	GO:0005506 iron ion binding	P: Inorganic ion transport and metabolism	--	IPR024935: Rubredoxin domain;IPR024934: Rubredoxin-like domain	Cytoplasmic	Cytoplasmic	Cytoplasmic	Cytoplasmic
Q8DLY9	9,9'-di-cis-zeta-carotene desaturase OS=Thermosynechococcus vestitus (strain NIES-2133 / IAM M-273 / BP-1) OX=197221 GN=crtQ PE=3 SV=1	crtQ	GO:0016117 carotenoid biosynthetic process	--	GO:0016719 carotene 7,8-desaturase activity;GO:0052886 9,9'-dicis-carotene:quinone oxidoreductase activity;GO:0052887 7,9,9'-tricis-neurosporene:quinone oxidoreductase activity	R: General function prediction only	ko00906: Carotenoid biosynthesis;ko01100: Metabolic pathways;ko01110: Biosynthesis of secondary metabolites	IPR036188: FAD/NAD(P)-binding domain superfamily;IPR014103: Zeta-carotene desaturase;IPR002937: Amine oxidase	--	--	--	--
A0A835I454	Photosystem II CP43 reaction center protein OS=Coptis chinensis OX=261450 GN=IFM89_028704 PE=4 SV=1	IFM89_028704	GO:0009772 photosynthetic electron transport in photosystem II	GO:0009523 photosystem II;GO:0016021 integral component of membrane;GO:0031676 plasma membrane-derived thylakoid membrane	GO:0016168 chlorophyll binding;GO:0045156 electron transporter, transferring electrons within the cyclic electron transport pathway of photosynthesis activity;GO:0046872 metal ion binding	C: Energy production and conversion	ko00195: Photosynthesis;ko01100: Metabolic pathways	IPR044900: Photosystem II CP43 reaction centre protein superfamily;IPR036001: Photosystem antenna protein-like superfamily;IPR036854: Photosystem II protein D1/D2 superfamily;IPR000932: Photosystem antenna protein-like	Cytoplasmic Membrane	Cytoplasmic Membrane	Cytoplasmic Membrane	Cytoplasmic Membrane
A0A7D6ERL9	Gldg family protein OS=Thermosynechococcus vestitus E542 OX=2016101 GN=D3A95_01265 PE=4 SV=1	D3A95_01265	--	--	--	N: Cell motility	--	IPR019196: ABC-type uncharacterised transport system;IPR029062: Class I glutamine amidotransferase-like	Cytoplasmic Membrane	Cytoplasmic Membrane	Cytoplasmic Membrane	Cytoplasmic Membrane
P50035	Phycobilisome 8.9 kDa linker polypeptide, phycocyanin-associated, rod OS=Thermosynechococcus vestitus (strain NIES-2133 / IAM M-273 / BP-1) OX=197221 GN=cpcD PE=1 SV=1	cpcD	GO:0015979 photosynthesis	GO:0030089 phycobilisome;GO:0031676 plasma membrane-derived thylakoid membrane	--	C: Energy production and conversion	ko00196: Photosynthesis - antenna proteins;ko01100: Metabolic pathways	IPR008213: CpcD-like domain	Cytoplasmic Membrane	Cytoplasmic Membrane	Cytoplasmic Membrane	Cytoplasmic Membrane
A0A7D6JRW9	DUF499 domain-containing protein OS=Thermosynechococcus vestitus E542 OX=2016101 GN=D3A95_09670 PE=4 SV=1	D3A95_09670	--	--	--	R: General function prediction only	--	IPR007555: Protein of unknown function DUF499;IPR026876: Fn3 associated repeat	Cytoplasmic	Cytoplasmic	Cytoplasmic	Cytoplasmic
A0A7D6ERC3	Uroporphyrinogen decarboxylase OS=Thermosynechococcus vestitus E542 OX=2016101 GN=hemE PE=3 SV=1	hemE	GO:0006782 protoporphyrinogen IX biosynthetic process	GO:0005737 cytoplasm	GO:0004853 uroporphyrinogen decarboxylase activity	H: Coenzyme transport and metabolism	ko00860: Porphyrin metabolism;ko01100: Metabolic pathways;ko01110: Biosynthesis of secondary metabolites;ko01240: Biosynthesis of cofactors	IPR006361: Uroporphyrinogen decarboxylase HemE;IPR000257: Uroporphyrinogen decarboxylase (URO-D);IPR038071: UROD/MetE-like superfamily	Cytoplasmic	Cytoplasmic	Cytoplasmic	Cytoplasmic
A0A2P0ZDH5	Photosystem II thylakoid membrane protein (Fragment) OS=Andersenia australica OX=1649287 GN=psbC PE=4 SV=1	psbC	GO:0009772 photosynthetic electron transport in photosystem II	GO:0009523 photosystem II;GO:0016021 integral component of membrane;GO:0031676 plasma membrane-derived thylakoid membrane	GO:0016168 chlorophyll binding;GO:0045156 electron transporter, transferring electrons within the cyclic electron transport pathway of photosynthesis activity;GO:0046872 metal ion binding	C: Energy production and conversion	ko00195: Photosynthesis;ko01100: Metabolic pathways	IPR044900: Photosystem II CP43 reaction centre protein superfamily;IPR036001: Photosystem antenna protein-like superfamily;IPR000932: Photosystem antenna protein-like	Cytoplasmic Membrane	Cytoplasmic Membrane	Cytoplasmic Membrane	Cytoplasmic Membrane
Q8DJN2	Tll1190 protein OS=Thermosynechococcus vestitus (strain NIES-2133 / IAM M-273 / BP-1) OX=197221 GN=tll1190 PE=3 SV=1	tll1190	--	--	--	O: Posttranslational modification, protein turnover, chaperones;K: Transcription	--	IPR008915: Peptidase M50	Cytoplasmic Membrane	Cytoplasmic Membrane	Cytoplasmic Membrane	Cytoplasmic Membrane
A0A7D6F410	Uncharacterized protein OS=Thermosynechococcus vestitus E542 OX=2016101 GN=D3A95_01915 PE=4 SV=1	D3A95_01915	--	--	--	--	--	--	--	--	--	--
A0A7D6ING5	Glycosyltransferase family 4 protein OS=Thermosynechococcus vestitus E542 OX=2016101 GN=D3A95_05705 PE=4 SV=1	D3A95_05705	GO:0005978 glycogen biosynthetic process	--	GO:0016757 glycosyltransferase activity	M: Cell wall/membrane/envelope biogenesis	--	IPR028098: Glycosyltransferase subfamily 4-like, N-terminal domain	Cytoplasmic	Cytoplasmic	Cytoplasmic	Cytoplasmic
A0A3B7MJM2	30S ribosomal protein S1 OS=Thermosynechococcus vestitus E542 OX=2016101 GN=D3A95_08280 PE=4 SV=1	D3A95_08280	--	GO:0005840 ribosome	GO:0003723 RNA binding	J: Translation, ribosomal structure and biogenesis	ko03010: Ribosome	IPR012340: Nucleic acid-binding, OB-fold;IPR003029: S1 domain;IPR035104: Ribosomal protein S1-like;IPR022967: RNA-binding domain, S1	Cytoplasmic	Cytoplasmic	Cytoplasmic	Cytoplasmic
A0A3B7MDF9	ABC transporter ATP-binding protein OS=Thermosynechococcus vestitus E542 OX=2016101 GN=D3A95_04335 PE=4 SV=1	D3A95_04335	--	GO:0005886 plasma membrane;GO:0016021 integral component of membrane	GO:0005524 ATP binding;GO:0034040 ATPase-coupled lipid transmembrane transporter activity;GO:0140359 ABC-type transporter activity	V: Defense mechanisms	--	IPR011527: ABC transporter type 1, transmembrane domain;IPR027417: P-loop containing nucleoside triphosphate hydrolase;IPR036640: ABC transporter type 1, transmembrane domain superfamily;IPR003439: ABC transporter-like, ATP-binding domain;IPR017871: ABC transporter-like, conserved site;IPR003593: AAA+ ATPase domain	Cytoplasmic Membrane	Cytoplasmic Membrane	Cytoplasmic Membrane	Cytoplasmic Membrane
A0A3B7MBD8	ABC transporter ATP-binding protein OS=Thermosynechococcus vestitus E542 OX=2016101 GN=D3A95_06945 PE=4 SV=1	D3A95_06945	GO:0006865 amino acid transport	--	GO:0005524 ATP binding	E: Amino acid transport and metabolism	ko02010: ABC transporters;ko02024: Quorum sensing	IPR003593: AAA+ ATPase domain;IPR027417: P-loop containing nucleoside triphosphate hydrolase;IPR003439: ABC transporter-like, ATP-binding domain;IPR032823: Branched-chain amino acid ATP-binding cassette transporter, C-terminal	Cytoplasmic	Cytoplasmic	Cytoplasmic	Cytoplasmic
A0A3B7MAZ5	D-3-phosphoglycerate dehydrogenase OS=Thermosynechococcus vestitus E542 OX=2016101 GN=D3A95_05715 PE=3 SV=1	D3A95_05715	GO:0006564 L-serine biosynthetic process	--	GO:0004617 phosphoglycerate dehydrogenase activity;GO:0051287 NAD binding	H: Coenzyme transport and metabolism;R: General function prediction only	ko00260: Glycine, serine and threonine metabolism;ko00270: Cysteine and methionine metabolism;ko00680: Methane metabolism;ko01100: Metabolic pathways;ko01110: Biosynthesis of secondary metabolites;ko01120: Microbial metabolism in diverse environments;ko01200: Carbon metabolism;ko01230: Biosynthesis of amino acids	IPR029009: Allosteric substrate binding domain superfamily;IPR002912: ACT domain;IPR036291: NAD(P)-binding domain superfamily;IPR006236: D-3-phosphoglycerate dehydrogenase;IPR029753: D-isomer specific 2-hydroxyacid dehydrogenase, NAD-binding domain conserved site;IPR045626: D-3-phosphoglycerate dehydrogenase, ASB domain;IPR029752: D-isomer specific 2-hydroxyacid dehydrogenase, NAD-binding domain …	Cytoplasmic	Cytoplasmic	Cytoplasmic	Cytoplasmic
A0A3B7MJJ1	UDP-glucuronate decarboxylase OS=Thermosynechococcus vestitus E542 OX=2016101 GN=D3A95_01855 PE=3 SV=1	D3A95_01855	GO:0006012 galactose metabolic process	--	GO:0003978 UDP-glucose 4-epimerase activity	M: Cell wall/membrane/envelope biogenesis	ko00520: Amino sugar and nucleotide sugar metabolism;ko01100: Metabolic pathways;ko01250: Biosynthesis of nucleotide sugars	IPR016040: NAD(P)-binding domain;IPR036291: NAD(P)-binding domain superfamily	Cytoplasmic	Cytoplasmic	Cytoplasmic	Cytoplasmic
Q8DH70	Protein RecA OS=Thermosynechococcus vestitus (strain NIES-2133 / IAM M-273 / BP-1) OX=197221 GN=recA PE=3 SV=1	recA	GO:0006281 DNA repair;GO:0006310 DNA recombination;GO:0009432 SOS response	GO:0005737 cytoplasm	GO:0003684 damaged DNA binding;GO:0003697 single-stranded DNA binding;GO:0005524 ATP binding;GO:0140664 ATP-dependent DNA damage sensor activity	L: Replication, recombination and repair	ko03440: Homologous recombination	IPR020587: DNA recombination and repair protein RecA, monomer-monomer interface;IPR027417: P-loop containing nucleoside triphosphate hydrolase;IPR003593: AAA+ ATPase domain;IPR020588: DNA recombination and repair protein RecA-like, ATP-binding domain;IPR013765: DNA recombination and repair protein RecA;IPR023400: DNA recombination and repair protein RecA, C-terminal;IPR020584: DNA recombination/r…	Cytoplasmic	Cytoplasmic	Cytoplasmic	Cytoplasmic
A0A7D6EWU7	ABC transporter substrate-binding protein OS=Thermosynechococcus vestitus E542 OX=2016101 GN=D3A95_03715 PE=4 SV=1	D3A95_03715	GO:0015833 peptide transport	GO:0030288 outer membrane-bounded periplasmic space;GO:0043190 ATP-binding cassette (ABC) transporter complex	GO:1904680 peptide transmembrane transporter activity	E: Amino acid transport and metabolism	ko02024: Quorum sensing	IPR030678: Peptide/nickel binding protein, MppA-type;IPR000914: Solute-binding protein family 5 domain	Periplasmic	Periplasmic	Periplasmic	Periplasmic
A0A7D6F4C9	Pentapeptide repeat-containing protein OS=Thermosynechococcus vestitus E542 OX=2016101 GN=D3A95_06210 PE=4 SV=1	D3A95_06210	--	--	--	--	--	IPR001646: Pentapeptide repeat	Extracellular	Extracellular	Extracellular	Extracellular
A0A7D6EVG0	oligopeptidase A OS=Thermosynechococcus vestitus E542 OX=2016101 GN=D3A95_01190 PE=3 SV=1	D3A95_01190	GO:0006508 proteolysis;GO:0006518 peptide metabolic process	--	GO:0004222 metalloendopeptidase activity;GO:0046872 metal ion binding	O: Posttranslational modification, protein turnover, chaperones	--	IPR024077: Neurolysin/Thimet oligopeptidase, domain 2;IPR001567: Peptidase M3A/M3B catalytic domain;IPR024079: Metallopeptidase, catalytic domain superfamily;IPR045666: Oligopeptidase A, N-terminal domain;IPR034005: Peptidyl-dipeptidase DCP	Cytoplasmic	Cytoplasmic	Cytoplasmic	Cytoplasmic
A0AAD5W891	Photosystem II CP43 reaction center protein OS=Rhynchospora tenuis OX=198213 GN=LUZ61_021354 PE=3 SV=1	LUZ61_021354	GO:0009772 photosynthetic electron transport in photosystem II	GO:0009523 photosystem II;GO:0016021 integral component of membrane;GO:0031676 plasma membrane-derived thylakoid membrane	GO:0016168 chlorophyll binding;GO:0045156 electron transporter, transferring electrons within the cyclic electron transport pathway of photosynthesis activity;GO:0046872 metal ion binding	C: Energy production and conversion	ko00195: Photosynthesis;ko01100: Metabolic pathways	IPR044900: Photosystem II CP43 reaction centre protein superfamily;IPR000932: Photosystem antenna protein-like;IPR036001: Photosystem antenna protein-like superfamily;IPR005869: Photosystem II CP43 reaction centre protein	Cytoplasmic Membrane	Cytoplasmic Membrane	Cytoplasmic Membrane	Cytoplasmic Membrane
A0A7D6EX55	TldD/PmbA family protein OS=Thermosynechococcus vestitus E542 OX=2016101 GN=D3A95_04775 PE=3 SV=1	D3A95_04775	GO:0006508 proteolysis	GO:0005829 cytosol	GO:0008237 metallopeptidase activity	R: General function prediction only	--	IPR045570: Metalloprotease TldD/E, central domain;IPR036059: Metalloprotease TldD/PmbA superfamily;IPR045569: Metalloprotease TldD/E, C-terminal domain;IPR002510: Metalloprotease TldD/E, N-terminal domain;IPR035068: Metalloprotease TldD/PmbA, N-terminal	Cytoplasmic	Cytoplasmic	Cytoplasmic	Cytoplasmic
Q8DJJ9	Tlr1224 protein OS=Thermosynechococcus vestitus (strain NIES-2133 / IAM M-273 / BP-1) OX=197221 GN=tlr1224 PE=4 SV=1	tlr1224	--	GO:0005886 plasma membrane;GO:0016021 integral component of membrane	GO:0005388 P-type calcium transporter activity;GO:0005524 ATP binding;GO:0016887 ATP hydrolysis activity;GO:0046872 metal ion binding	P: Inorganic ion transport and metabolism	--	IPR023298: P-type ATPase, transmembrane domain superfamily;IPR004014: Cation-transporting P-type ATPase, N-terminal;IPR023299: P-type ATPase, cytoplasmic domain N;IPR044492: P-type ATPase, haloacid dehalogenase domain;IPR023214: HAD superfamily;IPR001757: P-type ATPase;IPR008250: P-type ATPase, A domain superfamily;IPR036412: HAD-like superfamily;IPR006068: Cation-transporting P-type ATPase, C-te…	Cytoplasmic Membrane	Cytoplasmic Membrane	Cytoplasmic Membrane	Cytoplasmic Membrane
Q8DIA3	Elongation factor Ts OS=Thermosynechococcus vestitus (strain NIES-2133 / IAM M-273 / BP-1) OX=197221 GN=tsf PE=3 SV=1	tsf	--	GO:0005737 cytoplasm	GO:0003746 translation elongation factor activity	J: Translation, ribosomal structure and biogenesis	--	IPR018101: Translation elongation factor Ts, conserved site;IPR036402: Elongation factor Ts, dimerisation domain superfamily;IPR001816: Translation elongation factor EFTs/EF1B;IPR014039: Translation elongation factor EFTs/EF1B, dimerisation;IPR009060: UBA-like superfamily	Cytoplasmic	Cytoplasmic	Cytoplasmic	Cytoplasmic
A0A1B6QN19	Photosystem II CP43 reaction center protein (Fragment) OS=Sorghum bicolor OX=4558 GN=SORBI_3001G299900 PE=4 SV=2	SORBI_3001G299900	GO:0009772 photosynthetic electron transport in photosystem II	GO:0009523 photosystem II;GO:0016021 integral component of membrane;GO:0031676 plasma membrane-derived thylakoid membrane	GO:0016168 chlorophyll binding;GO:0045156 electron transporter, transferring electrons within the cyclic electron transport pathway of photosynthesis activity;GO:0046872 metal ion binding	C: Energy production and conversion	ko00195: Photosynthesis;ko01100: Metabolic pathways	IPR000932: Photosystem antenna protein-like;IPR044900: Photosystem II CP43 reaction centre protein superfamily;IPR036001: Photosystem antenna protein-like superfamily	Cytoplasmic Membrane	Cytoplasmic Membrane	Cytoplasmic Membrane	Cytoplasmic Membrane
Q8DLQ5	Tll0423 protein OS=Thermosynechococcus vestitus (strain NIES-2133 / IAM M-273 / BP-1) OX=197221 GN=tll0423 PE=4 SV=1	tll0423	GO:0006753 nucleoside phosphate metabolic process;GO:0019693 ribose phosphate metabolic process	GO:0005829 cytosol	GO:0046872 metal ion binding;GO:0047631 ADP-ribose diphosphatase activity	V: Defense mechanisms	ko00230: Purine metabolism;ko00740: Riboflavin metabolism;ko01100: Metabolic pathways	IPR020084: NUDIX hydrolase, conserved site;IPR000086: NUDIX hydrolase domain;IPR015797: NUDIX hydrolase-like domain superfamily	Cytoplasmic	Cytoplasmic	Cytoplasmic	Cytoplasmic
A0A7D6EV44	Phosphoribosylglycinamide formyltransferase OS=Thermosynechococcus vestitus E542 OX=2016101 GN=purN PE=3 SV=1	purN	GO:0006189 'de novo' IMP biosynthetic process	GO:0005737 cytoplasm;GO:0005829 cytosol	GO:0004644 phosphoribosylglycinamide formyltransferase activity	F: Nucleotide transport and metabolism	ko00230: Purine metabolism;ko00670: One carbon pool by folate;ko01100: Metabolic pathways;ko01110: Biosynthesis of secondary metabolites	IPR036477: Formyl transferase, N-terminal domain superfamily;IPR004607: Phosphoribosylglycinamide formyltransferase;IPR001555: Phosphoribosylglycinamide formyltransferase, active site;IPR002376: Formyl transferase, N-terminal	--	--	--	--
A0A7D6F465	Polyphosphate kinase 2 family protein OS=Thermosynechococcus vestitus E542 OX=2016101 GN=D3A95_03325 PE=4 SV=1	D3A95_03325	GO:0006754 ATP biosynthetic process;GO:0006797 polyphosphate metabolic process;GO:0016310 phosphorylation	--	GO:0008976 polyphosphate kinase activity	C: Energy production and conversion	--	IPR027417: P-loop containing nucleoside triphosphate hydrolase;IPR022488: Polyphosphate kinase-2-related;IPR022300: Polyphosphate:nucleotide phosphotransferase, PPK2;IPR016898: Polyphosphate phosphotransferase	Cytoplasmic	Cytoplasmic	Cytoplasmic	Cytoplasmic
Q8DIN0	Serine--tRNA ligase OS=Thermosynechococcus vestitus (strain NIES-2133 / IAM M-273 / BP-1) OX=197221 GN=serS PE=3 SV=1	serS	GO:0006434 seryl-tRNA aminoacylation;GO:0016260 selenocysteine biosynthetic process;GO:0097056 selenocysteinyl-tRNA(Sec) biosynthetic process	GO:0005737 cytoplasm	GO:0004828 serine-tRNA ligase activity;GO:0005524 ATP binding	J: Translation, ribosomal structure and biogenesis	ko00970: Aminoacyl-tRNA biosynthesis	IPR010978: Class I and II aminoacyl-tRNA synthetase, tRNA-binding arm;IPR006195: Aminoacyl-tRNA synthetase, class II;IPR045864: Class II Aminoacyl-tRNA synthetase/Biotinyl protein ligase (BPL) and lipoyl protein ligase (LPL);IPR002314: Aminoacyl-tRNA synthetase, class II (G/ P/ S/T);IPR042103: Serine-tRNA synthetase, type1, N-terminal domain superfamily;IPR002317: Serine-tRNA ligase, type1;IPR033…	Cytoplasmic	Cytoplasmic	Cytoplasmic	Cytoplasmic
A0A7D6IR02	Trypsin-like peptidase domain-containing protein OS=Thermosynechococcus vestitus E542 OX=2016101 GN=D3A95_02380 PE=4 SV=1	D3A95_02380	GO:0006508 proteolysis	GO:0030288 outer membrane-bounded periplasmic space	GO:0004252 serine-type endopeptidase activity;GO:0042802 identical protein binding	O: Posttranslational modification, protein turnover, chaperones	--	IPR008915: Peptidase M50;IPR036034: PDZ superfamily;IPR001940: Peptidase S1C;IPR001478: PDZ domain;IPR009003: Peptidase S1, PA clan	Periplasmic	Periplasmic	Periplasmic	Periplasmic
A0A3B7MFP1	Radical SAM protein OS=Thermosynechococcus vestitus E542 OX=2016101 GN=D3A95_10790 PE=4 SV=1	D3A95_10790	GO:0018189 pyrroloquinoline quinone biosynthetic process	--	GO:0005506 iron ion binding;GO:0009975 cyclase activity;GO:0016491 oxidoreductase activity;GO:0051539 4 iron, 4 sulfur cluster binding;GO:1904047 S-adenosyl-L-methionine binding	D: Cell cycle control, cell division, chromosome partitioning;H: Coenzyme transport and metabolism	--	IPR007197: Radical SAM;IPR006638: Elp3/MiaA/NifB-like, radical SAM core domain;IPR013785: Aldolase-type TIM barrel	Cytoplasmic	Cytoplasmic	Cytoplasmic	Cytoplasmic
Q8DJ96	Tsr1332 protein OS=Thermosynechococcus vestitus (strain NIES-2133 / IAM M-273 / BP-1) OX=197221 GN=tsr1332 PE=4 SV=1	tsr1332	--	--	--	--	--	--	--	--	--	--
A0A1C0VEY7	Photosystem II CP43 reaction center protein OS=Limnothrix sp. P13C2 OX=1880902 GN=psbC PE=3 SV=1	psbC	GO:0009772 photosynthetic electron transport in photosystem II	GO:0016021 integral component of membrane;GO:0030096 plasma membrane-derived thylakoid photosystem II;GO:0031676 plasma membrane-derived thylakoid membrane	GO:0016168 chlorophyll binding;GO:0045156 electron transporter, transferring electrons within the cyclic electron transport pathway of photosynthesis activity;GO:0046872 metal ion binding	C: Energy production and conversion	ko00195: Photosynthesis;ko01100: Metabolic pathways	IPR044900: Photosystem II CP43 reaction centre protein superfamily;IPR000932: Photosystem antenna protein-like;IPR036001: Photosystem antenna protein-like superfamily;IPR005869: Photosystem II CP43 reaction centre protein	Cytoplasmic Membrane	Cytoplasmic Membrane	Cytoplasmic Membrane	Cytoplasmic Membrane
A0A3B7M9W0	Response regulator transcription factor OS=Thermosynechococcus vestitus E542 OX=2016101 GN=D3A95_02390 PE=4 SV=1	D3A95_02390	GO:0000160 phosphorelay signal transduction system	--	--	T: Signal transduction mechanisms;K: Transcription	ko02020: Two-component system	IPR001789: Signal transduction response regulator, receiver domain;IPR011006: CheY-like superfamily	Cytoplasmic	Cytoplasmic	Cytoplasmic	Cytoplasmic
A0A7D6F3S5	MCE family protein OS=Thermosynechococcus vestitus E542 OX=2016101 GN=D3A95_12490 PE=4 SV=1	D3A95_12490	--	--	--	M: Cell wall/membrane/envelope biogenesis	ko02010: ABC transporters	IPR003399: Mce/MlaD	--	--	--	--
A0A3B7MDV5	Phycobilisome protein OS=Thermosynechococcus vestitus E542 OX=2016101 GN=D3A95_07935 PE=3 SV=1	D3A95_07935	--	--	--	--	--	IPR012128: Phycobilisome, alpha/beta subunit;IPR009050: Globin-like superfamily;IPR038719: Phycobilisome, alpha/beta subunit superfamily	Cytoplasmic	Cytoplasmic	Cytoplasmic	Cytoplasmic
Q8DG55	Tlr2469 protein OS=Thermosynechococcus vestitus (strain NIES-2133 / IAM M-273 / BP-1) OX=197221 GN=tlr2469 PE=4 SV=1	tlr2469	--	--	--	--	--	--	--	--	--	--
A0A7D6F3T8	Serine/threonine protein kinase OS=Thermosynechococcus vestitus E542 OX=2016101 GN=D3A95_00795 PE=4 SV=1	D3A95_00795	GO:0006468 protein phosphorylation	GO:0110165 cellular anatomical entity	GO:0004674 protein serine/threonine kinase activity;GO:0005524 ATP binding;GO:0106310 protein serine kinase activity	T: Signal transduction mechanisms	--	IPR000719: Protein kinase domain;IPR011009: Protein kinase-like domain superfamily;IPR008271: Serine/threonine-protein kinase, active site	Cytoplasmic Membrane	Cytoplasmic Membrane	Cytoplasmic Membrane	Cytoplasmic Membrane
Q8DJW9	Tlr1101 protein OS=Thermosynechococcus vestitus (strain NIES-2133 / IAM M-273 / BP-1) OX=197221 GN=tlr1101 PE=4 SV=1	tlr1101	--	--	--	Q: Secondary metabolites biosynthesis, transport and catabolism;T: Signal transduction mechanisms	--	IPR008769: Poly granule associated	--	--	--	--
Q8DGF6	Tll2361 protein OS=Thermosynechococcus vestitus (strain NIES-2133 / IAM M-273 / BP-1) OX=197221 GN=tll2361 PE=4 SV=1	tll2361	--	--	--	L: Replication, recombination and repair	--	--	Cytoplasmic	Cytoplasmic	Cytoplasmic	Cytoplasmic
Q8DIV6	Tlr1475 protein OS=Thermosynechococcus vestitus (strain NIES-2133 / IAM M-273 / BP-1) OX=197221 GN=tlr1475 PE=4 SV=1	tlr1475	--	--	--	N: Cell motility	--	IPR019196: ABC-type uncharacterised transport system	Cytoplasmic Membrane	Cytoplasmic Membrane	Cytoplasmic Membrane	Cytoplasmic Membrane
A0A3B7MDM5	PspA/IM30 family protein OS=Thermosynechococcus vestitus E542 OX=2016101 GN=D3A95_03245 PE=3 SV=1	D3A95_03245	--	--	--	K: Transcription;T: Signal transduction mechanisms	--	IPR007157: PspA/IM30	Cytoplasmic Membrane	Cytoplasmic Membrane	Cytoplasmic Membrane	Cytoplasmic Membrane
A0A3B7M9D3	FHA domain containing protein OS=Thermosynechococcus vestitus E542 OX=2016101 GN=D3A95_00725 PE=4 SV=1	D3A95_00725	--	--	--	D: Cell cycle control, cell division, chromosome partitioning	--	--	--	--	--	--
A0A3B7MDJ0	DUF3177 family protein OS=Thermosynechococcus vestitus E542 OX=2016101 GN=D3A95_06455 PE=4 SV=1	D3A95_06455	--	--	--	--	--	IPR021515: Protein of unknown function DUF3177	Cytoplasmic Membrane	Cytoplasmic Membrane	Cytoplasmic Membrane	Cytoplasmic Membrane
A0A7D6EUF6	Alpha/beta hydrolase OS=Thermosynechococcus vestitus E542 OX=2016101 GN=D3A95_01495 PE=4 SV=1	D3A95_01495	--	--	--	R: General function prediction only	--	IPR022742: Serine aminopeptidase, S33;IPR029058: Alpha/Beta hydrolase fold;IPR010802: Domain of unknown function DUF1400	Cytoplasmic Membrane	Cytoplasmic Membrane	Cytoplasmic Membrane	Cytoplasmic Membrane
Q8DLP8	ATP synthase subunit a OS=Thermosynechococcus vestitus (strain NIES-2133 / IAM M-273 / BP-1) OX=197221 GN=atpB PE=3 SV=1	atpB	--	GO:0016021 integral component of membrane;GO:0031676 plasma membrane-derived thylakoid membrane;GO:0045263 proton-transporting ATP synthase complex, coupling factor F(o)	GO:0046933 proton-transporting ATP synthase activity, rotational mechanism	C: Energy production and conversion	ko00190: Oxidative phosphorylation;ko00195: Photosynthesis;ko01100: Metabolic pathways	IPR000568: ATP synthase, F0 complex, subunit A;IPR035908: ATP synthase, F0 complex, subunit A superfamily;IPR023011: ATP synthase, F0 complex, subunit A, active site	Cytoplasmic Membrane	Cytoplasmic Membrane	Cytoplasmic Membrane	Cytoplasmic Membrane
A0A3B7M9H9	TPM domain-containing protein OS=Thermosynechococcus vestitus E542 OX=2016101 GN=D3A95_01150 PE=4 SV=1	D3A95_01150	--	--	--	C: Energy production and conversion	--	IPR007621: TPM domain	Cytoplasmic Membrane	Cytoplasmic Membrane	Cytoplasmic Membrane	Cytoplasmic Membrane
A0A3B7MIJ4	DJ-1/PfpI family protein OS=Thermosynechococcus vestitus E542 OX=2016101 GN=D3A95_04925 PE=3 SV=1	D3A95_04925	GO:0006508 proteolysis	--	GO:0008233 peptidase activity	V: Defense mechanisms	--	IPR006286: Deglycase PfpI;IPR002818: DJ-1/PfpI;IPR029062: Class I glutamine amidotransferase-like	Cytoplasmic	Cytoplasmic	Cytoplasmic	Cytoplasmic
P0C8N3	Cytochrome b6-f complex subunit 4 OS=Thermosynechococcus vestitus (strain NIES-2133 / IAM M-273 / BP-1) OX=197221 GN=petD PE=3 SV=1	petD	GO:0009767 photosynthetic electron transport chain	GO:0016021 integral component of membrane;GO:0031676 plasma membrane-derived thylakoid membrane	GO:0045156 electron transporter, transferring electrons within the cyclic electron transport pathway of photosynthesis activity;GO:0045158 electron transporter, transferring electrons within cytochrome b6/f complex of photosystem II activity	C: Energy production and conversion	ko00195: Photosynthesis;ko01100: Metabolic pathways	IPR005798: Cytochrome b/b6, C-terminal;IPR005870: Cytochrome b6/f complex, subunit IV;IPR036150: Cytochrome b/b6, C-terminal domain superfamily	Cytoplasmic Membrane	Cytoplasmic Membrane	Cytoplasmic Membrane	Cytoplasmic Membrane
A0A7D6J4R3	DNA topoisomerase 1 OS=Thermosynechococcus vestitus E542 OX=2016101 GN=topA PE=3 SV=1	topA	GO:0006265 DNA topological change	--	GO:0003677 DNA binding;GO:0003917 DNA topoisomerase type I (single strand cut, ATP-independent) activity;GO:0046872 metal ion binding	L: Replication, recombination and repair;S: Function unknown	--	IPR028612: DNA topoisomerase I, type IA;IPR006171: TOPRIM domain;IPR003601: DNA topoisomerase, type IA, domain 2;IPR005733: DNA topoisomerase I, bacterial-type;IPR034149: DNA topoisomerase 1, TOPRIM domain;IPR013497: DNA topoisomerase, type IA, central;IPR013826: DNA topoisomerase, type IA, central region, subdomain 3;IPR003602: DNA topoisomerase, type IA, DNA-binding domain;IPR025589: Topoisomer…	Cytoplasmic	Cytoplasmic	Cytoplasmic	Cytoplasmic
A0A7D6INQ2	Urea ABC transporter ATP-binding protein UrtD OS=Thermosynechococcus vestitus E542 OX=2016101 GN=urtD PE=4 SV=1	urtD	GO:0006865 amino acid transport	--	GO:0005524 ATP binding	R: General function prediction only	ko02010: ABC transporters;ko02024: Quorum sensing	IPR027417: P-loop containing nucleoside triphosphate hydrolase;IPR017781: ABC transporter, urea, ATP-binding protein, UrtD;IPR032823: Branched-chain amino acid ATP-binding cassette transporter, C-terminal;IPR003439: ABC transporter-like, ATP-binding domain	Cytoplasmic Membrane	Cytoplasmic Membrane	Cytoplasmic Membrane	Cytoplasmic Membrane
Q8DK70	4-hydroxy-3-methylbut-2-en-1-yl diphosphate synthase (ferredoxin) OS=Thermosynechococcus vestitus (strain NIES-2133 / IAM M-273 / BP-1) OX=197221 GN=ispG PE=1 SV=1	ispG	GO:0016114 terpenoid biosynthetic process;GO:0019288 isopentenyl diphosphate biosynthetic process, methylerythritol 4-phosphate pathway	--	GO:0005506 iron ion binding;GO:0009055 electron transfer activity;GO:0046429 4-hydroxy-3-methylbut-2-en-1-yl diphosphate synthase activity;GO:0051539 4 iron, 4 sulfur cluster binding	I: Lipid transport and metabolism	ko00900: Terpenoid backbone biosynthesis;ko01100: Metabolic pathways;ko01110: Biosynthesis of secondary metabolites	IPR004588: 4-hydroxy-3-methylbut-2-en-1-yl diphosphate synthase, bacterial-type;IPR045854: Nitrite and sulphite reductase 4Fe-4S domain-like superfamily;IPR016425: 4-hydroxy-3-methylbut-2-en-1-yl diphosphate synthase, bacterial;IPR011005: Dihydropteroate synthase-like	Cytoplasmic	Cytoplasmic	Cytoplasmic	Cytoplasmic
Q8DLC7	Methyl-accepting chemotaxis protein OS=Thermosynechococcus vestitus (strain NIES-2133 / IAM M-273 / BP-1) OX=197221 GN=tll0569 PE=1 SV=1	tll0569	GO:0006935 chemotaxis;GO:0007165 signal transduction	GO:0016021 integral component of membrane	GO:0004888 transmembrane signaling receptor activity	T: Signal transduction mechanisms;T: Signal transduction mechanisms;T: Signal transduction mechanisms	ko02020: Two-component system	IPR029016: GAF-like domain superfamily;IPR003018: GAF domain;IPR003660: HAMP domain;IPR004089: Methyl-accepting chemotaxis protein (MCP) signalling domain;IPR033479: Double Cache domain 1;IPR016132: Phytochrome chromophore attachment domain	Cytoplasmic Membrane	Cytoplasmic Membrane	Cytoplasmic Membrane	Cytoplasmic Membrane
Q8DGC8	Adenosylhomocysteinase OS=Thermosynechococcus vestitus (strain NIES-2133 / IAM M-273 / BP-1) OX=197221 GN=ahcY PE=3 SV=1	ahcY	GO:0006730 one-carbon metabolic process	GO:0005737 cytoplasm	GO:0004013 adenosylhomocysteinase activity	H: Coenzyme transport and metabolism	ko00270: Cysteine and methionine metabolism;ko01100: Metabolic pathways	IPR000043: Adenosylhomocysteinase-like;IPR015878: S-adenosyl-L-homocysteine hydrolase, NAD binding domain;IPR036291: NAD(P)-binding domain superfamily;IPR020082: S-adenosyl-L-homocysteine hydrolase, conserved site;IPR042172: Adenosylhomocysteinase-like superfamily	Cytoplasmic	Cytoplasmic	Cytoplasmic	Cytoplasmic
A0A3B7MI82	NAD(P)H-binding protein OS=Thermosynechococcus vestitus E542 OX=2016101 GN=D3A95_03975 PE=4 SV=1	D3A95_03975	--	--	GO:0016491 oxidoreductase activity	R: General function prediction only	--	IPR016040: NAD(P)-binding domain;IPR036291: NAD(P)-binding domain superfamily	Cytoplasmic	Cytoplasmic	Cytoplasmic	Cytoplasmic
A0A3B7MIT9	CRISPR type III-B/RAMP module-associated protein Cmr5 OS=Thermosynechococcus vestitus E542 OX=2016101 GN=D3A95_05725 PE=4 SV=1	D3A95_05725	--	--	--	--	--	--	--	--	--	--
A0A0R9GPH8	Photosystem II thylakoid membrane protein (Fragment) OS=Licmophora aff. ehrenbergii MPA-2015 OX=1706449 GN=psbC PE=4 SV=1	psbC	GO:0009772 photosynthetic electron transport in photosystem II	GO:0009523 photosystem II;GO:0016021 integral component of membrane;GO:0031676 plasma membrane-derived thylakoid membrane	GO:0016168 chlorophyll binding;GO:0045156 electron transporter, transferring electrons within the cyclic electron transport pathway of photosynthesis activity;GO:0046872 metal ion binding	C: Energy production and conversion	ko00195: Photosynthesis;ko01100: Metabolic pathways	IPR000932: Photosystem antenna protein-like;IPR044900: Photosystem II CP43 reaction centre protein superfamily;IPR036001: Photosystem antenna protein-like superfamily;IPR005869: Photosystem II CP43 reaction centre protein	Cytoplasmic Membrane	Cytoplasmic Membrane	Cytoplasmic Membrane	Cytoplasmic Membrane
A0A7D6INM0	AAA-associated domain-containing protein OS=Thermosynechococcus vestitus E542 OX=2016101 GN=D3A95_04125 PE=3 SV=1	D3A95_04125	GO:0042128 nitrate assimilation	GO:0005886 plasma membrane	GO:0005524 ATP binding;GO:0015414 ABC-type nitrate transporter activity	P: Inorganic ion transport and metabolism;R: General function prediction only	--	IPR003439: ABC transporter-like, ATP-binding domain;IPR017871: ABC transporter-like, conserved site;IPR018632: C-terminal AAA-associated domain;IPR003593: AAA+ ATPase domain;IPR027417: P-loop containing nucleoside triphosphate hydrolase	Cytoplasmic Membrane	Cytoplasmic Membrane	Cytoplasmic Membrane	Cytoplasmic Membrane
Q8DLF7	Urease accessory protein UreD OS=Thermosynechococcus vestitus (strain NIES-2133 / IAM M-273 / BP-1) OX=197221 GN=ureD PE=3 SV=1	ureD	GO:0006807 nitrogen compound metabolic process	GO:0005737 cytoplasm	GO:0016151 nickel cation binding	O: Posttranslational modification, protein turnover, chaperones	--	IPR002669: Urease accessory protein UreD	Cytoplasmic	Cytoplasmic	Cytoplasmic	Cytoplasmic
A0A3B7MDK4	GxxExxY protein OS=Thermosynechococcus vestitus E542 OX=2016101 GN=D3A95_02045 PE=4 SV=1	D3A95_02045	--	--	--	--	--	IPR026350: GxxExxY protein	Cytoplasmic	Cytoplasmic	Cytoplasmic	Cytoplasmic
A0A7D6ERX9	Glycolate oxidase iron-sulfur subunit OS=Thermosynechococcus vestitus E542 OX=2016101 GN=D3A95_03075 PE=4 SV=1	D3A95_03075	--	GO:0005886 plasma membrane	GO:0019154 glycolate dehydrogenase activity;GO:0046872 metal ion binding;GO:0047809 D-2-hydroxy-acid dehydrogenase activity;GO:0051539 4 iron, 4 sulfur cluster binding	C: Energy production and conversion	ko00630: Glyoxylate and dicarboxylate metabolism;ko01100: Metabolic pathways;ko01110: Biosynthesis of secondary metabolites;ko01120: Microbial metabolism in diverse environments	IPR017900: 4Fe-4S ferredoxin, iron-sulphur binding, conserved site;IPR009051: Alpha-helical ferredoxin;IPR017896: 4Fe-4S ferredoxin-type, iron-sulphur binding domain;IPR012257: Glycolate oxidase, iron-sulphur subunit;IPR004017: Cysteine-rich domain	Cytoplasmic Membrane	Cytoplasmic Membrane	Cytoplasmic Membrane	Cytoplasmic Membrane
A0A3B7MD95	Transglutaminase OS=Thermosynechococcus vestitus E542 OX=2016101 GN=D3A95_05820 PE=4 SV=1	D3A95_05820	--	--	--	O: Posttranslational modification, protein turnover, chaperones	--	IPR015943: WD40/YVTN repeat-like-containing domain superfamily;IPR002931: Transglutaminase-like;IPR038765: Papain-like cysteine peptidase superfamily	Cytoplasmic	Cytoplasmic	Cytoplasmic	Cytoplasmic
A0A7D6EUK2	histidine kinase OS=Thermosynechococcus vestitus E542 OX=2016101 GN=D3A95_03055 PE=4 SV=1	D3A95_03055	GO:0007234 osmosensory signaling via phosphorelay pathway	GO:0005886 plasma membrane;GO:0016021 integral component of membrane	GO:0000155 phosphorelay sensor kinase activity;GO:0000156 phosphorelay response regulator activity;GO:0005524 ATP binding;GO:0030295 protein kinase activator activity	T: Signal transduction mechanisms;T: Signal transduction mechanisms	ko02020: Two-component system	IPR003018: GAF domain;IPR004358: Signal transduction histidine kinase-related protein, C-terminal;IPR003661: Signal transduction histidine kinase, dimerisation/phosphoacceptor domain;IPR036890: Histidine kinase/HSP90-like ATPase superfamily;IPR033415: C-terminal domain of two-partite extracellular sensor domain;IPR003594: Histidine kinase/HSP90-like ATPase;IPR036097: Signal transduction histidine…	Cytoplasmic Membrane	Cytoplasmic Membrane	Cytoplasmic Membrane	Cytoplasmic Membrane
A0A7D6IN98	histidine kinase OS=Thermosynechococcus vestitus E542 OX=2016101 GN=D3A95_12400 PE=4 SV=1	D3A95_12400	--	GO:0005886 plasma membrane;GO:0016021 integral component of membrane	GO:0000155 phosphorelay sensor kinase activity	T: Signal transduction mechanisms	ko02020: Two-component system	IPR003594: Histidine kinase/HSP90-like ATPase;IPR036890: Histidine kinase/HSP90-like ATPase superfamily;IPR005467: Histidine kinase domain;IPR004358: Signal transduction histidine kinase-related protein, C-terminal	Cytoplasmic Membrane	Cytoplasmic Membrane	Cytoplasmic Membrane	Cytoplasmic Membrane
A0A3B7MA38	DUF4164 domain-containing protein OS=Thermosynechococcus vestitus E542 OX=2016101 GN=D3A95_03220 PE=4 SV=1	D3A95_03220	--	--	--	--	--	--	Cytoplasmic Membrane	Cytoplasmic Membrane	Cytoplasmic Membrane	Cytoplasmic Membrane
Q8DJQ6	Tlr1166 protein OS=Thermosynechococcus vestitus (strain NIES-2133 / IAM M-273 / BP-1) OX=197221 GN=tlr1166 PE=4 SV=1	tlr1166	--	--	--	D: Cell cycle control, cell division, chromosome partitioning	--	IPR028987: F-type ATP synthase subunit B-like, membrane domain superfamily	Cytoplasmic	Cytoplasmic	Cytoplasmic	Cytoplasmic
A0A7D6J3Q9	Urea ABC transporter substrate-binding protein OS=Thermosynechococcus vestitus E542 OX=2016101 GN=urtA PE=4 SV=1	urtA	GO:0006865 amino acid transport;GO:0016310 phosphorylation;GO:0034251 regulation of cellular amide catabolic process;GO:0051346 negative regulation of hydrolase activity	--	GO:0016301 kinase activity;GO:0033218 amide binding	E: Amino acid transport and metabolism	--	IPR017777: Urea ABC transporter, substrate-binding protein UrtA-like;IPR000709: Leu/Ile/Val-binding protein;IPR028082: Periplasmic binding protein-like I	Cytoplasmic	Cytoplasmic	Cytoplasmic	Cytoplasmic
A0A3B7MG40	MBL fold metallo-hydrolase OS=Thermosynechococcus vestitus E542 OX=2016101 GN=D3A95_10615 PE=4 SV=1	D3A95_10615	GO:0006749 glutathione metabolic process	--	GO:0016788 hydrolase activity, acting on ester bonds;GO:0046872 metal ion binding;GO:0050313 sulfur dioxygenase activity	R: General function prediction only	--	IPR001279: Metallo-beta-lactamase;IPR036866: Ribonuclease Z/Hydroxyacylglutathione hydrolase-like;IPR044528: Persulfide dioxygenase-like, MBL-fold metallo-hydrolase domain	Cytoplasmic	Cytoplasmic	Cytoplasmic	Cytoplasmic
A0A3B7M9U4	ABC transporter permease OS=Thermosynechococcus vestitus E542 OX=2016101 GN=D3A95_02170 PE=3 SV=1	D3A95_02170	GO:0015031 protein transport;GO:0015833 peptide transport;GO:0030420 establishment of competence for transformation;GO:0030435 sporulation resulting in formation of a cellular spore;GO:0055085 transmembrane transport	GO:0005886 plasma membrane;GO:0016021 integral component of membrane	--	E: Amino acid transport and metabolism;P: Inorganic ion transport and metabolism	ko00230: Purine metabolism;ko01100: Metabolic pathways;ko01232: Nucleotide metabolism	IPR035906: MetI-like superfamily;IPR000515: ABC transporter type 1, transmembrane domain MetI-like;IPR045621: ABC transporter type 1, GsiC-like, N-terminal domain	Cytoplasmic Membrane	Cytoplasmic Membrane	Cytoplasmic Membrane	Cytoplasmic Membrane
A0A3B7MEA5	DUF3782 domain-containing protein OS=Thermosynechococcus vestitus E542 OX=2016101 GN=D3A95_05065 PE=4 SV=1	D3A95_05065	--	--	--	--	--	--	Cytoplasmic	Cytoplasmic	Cytoplasmic	Cytoplasmic
A0A3B7MD34	Pyrroline-5-carboxylate reductase OS=Thermosynechococcus vestitus E542 OX=2016101 GN=proC PE=3 SV=1	proC	GO:0055129 L-proline biosynthetic process	GO:0005737 cytoplasm	GO:0004735 pyrroline-5-carboxylate reductase activity	E: Amino acid transport and metabolism	ko00330: Arginine and proline metabolism;ko01100: Metabolic pathways;ko01110: Biosynthesis of secondary metabolites;ko01230: Biosynthesis of amino acids	IPR028939: Pyrroline-5-carboxylate reductase, catalytic, N-terminal;IPR000304: Pyrroline-5-carboxylate reductase;IPR008927: 6-phosphogluconate dehydrogenase-like, C-terminal domain superfamily;IPR036291: NAD(P)-binding domain superfamily;IPR029036: Pyrroline-5-carboxylate reductase, dimerisation domain	Cytoplasmic Membrane	Cytoplasmic Membrane	Cytoplasmic Membrane	Cytoplasmic Membrane
A0A3B7MGX3	UvrABC system protein A OS=Thermosynechococcus vestitus E542 OX=2016101 GN=uvrA PE=3 SV=2	uvrA	GO:0006289 nucleotide-excision repair;GO:0009432 SOS response	GO:0005737 cytoplasm;GO:0009380 excinuclease repair complex	GO:0003677 DNA binding;GO:0005524 ATP binding;GO:0008270 zinc ion binding;GO:0009381 excinuclease ABC activity;GO:0016887 ATP hydrolysis activity	L: Replication, recombination and repair	ko03420: Nucleotide excision repair	IPR003439: ABC transporter-like, ATP-binding domain;IPR004602: UvrABC system subunit A;IPR041102: UvrA, interaction domain;IPR027417: P-loop containing nucleoside triphosphate hydrolase;IPR017871: ABC transporter-like, conserved site;IPR041552: UvrA DNA-binding domain	Cytoplasmic	Cytoplasmic	Cytoplasmic	Cytoplasmic
Q8DKZ4	NAD(P)H-quinone oxidoreductase subunit K OS=Thermosynechococcus vestitus (strain NIES-2133 / IAM M-273 / BP-1) OX=197221 GN=ndhK PE=1 SV=1	ndhK	GO:0019684 photosynthesis, light reaction	GO:0031676 plasma membrane-derived thylakoid membrane	GO:0005506 iron ion binding;GO:0008137 NADH dehydrogenase (ubiquinone) activity;GO:0048038 quinone binding;GO:0051539 4 iron, 4 sulfur cluster binding	C: Energy production and conversion	ko00190: Oxidative phosphorylation;ko01100: Metabolic pathways	IPR006138: NADH-ubiquinone oxidoreductase, 20 Kd subunit;IPR006137: NADH:ubiquinone oxidoreductase-like, 20kDa subunit	Cytoplasmic Membrane	Cytoplasmic Membrane	Cytoplasmic Membrane	Cytoplasmic Membrane
Q8DGH3	Tlr2344 protein OS=Thermosynechococcus vestitus (strain NIES-2133 / IAM M-273 / BP-1) OX=197221 GN=tlr2344 PE=3 SV=1	tlr2344	GO:0009306 protein secretion;GO:0043683 type IV pilus assembly	GO:0009279 cell outer membrane	--	U: Intracellular trafficking, secretion, and vesicular transport	--	IPR004846: Type II/III secretion system;IPR011662: Secretin/TonB, short N-terminal domain;IPR005644: NolW-like;IPR021731: AMIN domain;IPR038591: NolW-like superfamily;IPR004845: Type II secretion system protein GspD, conserved site;IPR001775: GspD/PilQ family	Outer Membrane	Outer Membrane	Outer Membrane	Outer Membrane
A0A7D6ET44	Cytochrome f OS=Thermosynechococcus vestitus E542 OX=2016101 GN=petA PE=3 SV=1	petA	GO:0015979 photosynthesis	GO:0031361 integral component of thylakoid membrane;GO:0031676 plasma membrane-derived thylakoid membrane	GO:0005506 iron ion binding;GO:0009055 electron transfer activity;GO:0020037 heme binding	C: Energy production and conversion	ko00195: Photosynthesis;ko01100: Metabolic pathways	IPR036826: Cytochrome f large domain superfamily;IPR002325: Cytochrome f;IPR024094: Cytochrome f large domain;IPR011054: Rudiment single hybrid motif;IPR024058: Cytochrome f transmembrane anchor	--	--	--	--
A0A3B7MD68	1-acyl-sn-glycerol-3-phosphate acyltransferase OS=Thermosynechococcus vestitus E542 OX=2016101 GN=D3A95_03695 PE=4 SV=1	D3A95_03695	GO:0006654 phosphatidic acid biosynthetic process	GO:0016021 integral component of membrane	GO:0003841 1-acylglycerol-3-phosphate O-acyltransferase activity	I: Lipid transport and metabolism	ko00561: Glycerolipid metabolism;ko00564: Glycerophospholipid metabolism;ko01100: Metabolic pathways;ko01110: Biosynthesis of secondary metabolites	IPR002123: Phospholipid/glycerol acyltransferase	--	--	--	--
Q8DGH6	PilM protein OS=Thermosynechococcus vestitus (strain NIES-2133 / IAM M-273 / BP-1) OX=197221 GN=pilM PE=4 SV=1	pilM	GO:0043107 type IV pilus-dependent motility;GO:0043683 type IV pilus assembly;GO:0051301 cell division	GO:0005737 cytoplasm;GO:0044096 type IV pilus	GO:0005524 ATP binding;GO:0046872 metal ion binding	N: Cell motility;W: Extracellular structures	--	IPR005883: Type IV pilus inner membrane component PilM;IPR043129: ATPase, nucleotide binding domain	Cytoplasmic	Cytoplasmic	Cytoplasmic	Cytoplasmic
Q8DKK1	NAD kinase 2 OS=Thermosynechococcus vestitus (strain NIES-2133 / IAM M-273 / BP-1) OX=197221 GN=nadK2 PE=3 SV=1	nadK2	GO:0006741 NADP biosynthetic process;GO:0016310 phosphorylation;GO:0019674 NAD metabolic process	GO:0005737 cytoplasm	GO:0003951 NAD+ kinase activity;GO:0005524 ATP binding;GO:0046872 metal ion binding;GO:0051287 NAD binding	H: Coenzyme transport and metabolism	ko00760: Nicotinate and nicotinamide metabolism;ko01100: Metabolic pathways;ko01240: Biosynthesis of cofactors	IPR002504: NAD kinase;IPR017437: ATP-NAD kinase, PpnK-type, C-terminal;IPR017438: Inorganic polyphosphate/ATP-NAD kinase, N-terminal;IPR016064: NAD kinase/diacylglycerol kinase-like domain superfamily	Cytoplasmic	Cytoplasmic	Cytoplasmic	Cytoplasmic
A0A7D6JSQ6	Type IV pilus twitching motility protein PilT OS=Thermosynechococcus vestitus E542 OX=2016101 GN=D3A95_04895 PE=3 SV=1	D3A95_04895	GO:0043107 type IV pilus-dependent motility;GO:0043108 pilus retraction	GO:0005737 cytoplasm;GO:0044096 type IV pilus	GO:0005524 ATP binding;GO:0016887 ATP hydrolysis activity	N: Cell motility;W: Extracellular structures	--	IPR001482: Type II/IV secretion system protein;IPR027417: P-loop containing nucleoside triphosphate hydrolase;IPR006321: Pilus retraction protein PilT/PilU	Cytoplasmic	Cytoplasmic	Cytoplasmic	Cytoplasmic
Q8DJ43	Photosystem II reaction center protein H OS=Thermosynechococcus vestitus (strain NIES-2133 / IAM M-273 / BP-1) OX=197221 GN=psbH PE=1 SV=1	psbH	GO:0015979 photosynthesis;GO:0050821 protein stabilization	GO:0009523 photosystem II;GO:0016021 integral component of membrane;GO:0031676 plasma membrane-derived thylakoid membrane	GO:0042301 phosphate ion binding	C: Energy production and conversion	ko00195: Photosynthesis;ko01100: Metabolic pathways	IPR001056: Photosystem II reaction centre protein H;IPR036863: Photosystem II reaction centre protein H superfamily	Cytoplasmic Membrane	Cytoplasmic Membrane	Cytoplasmic Membrane	Cytoplasmic Membrane
Q8DJN6	Probable phosphoketolase OS=Thermosynechococcus vestitus (strain NIES-2133 / IAM M-273 / BP-1) OX=197221 GN=tll1186 PE=3 SV=1	tll1186	GO:0005975 carbohydrate metabolic process	--	GO:0016832 aldehyde-lyase activity	G: Carbohydrate transport and metabolism	ko00030: Pentose phosphate pathway;ko00710: Carbon fixation in photosynthetic organisms;ko01100: Metabolic pathways;ko01120: Microbial metabolism in diverse environments	IPR005593: Xylulose 5-phosphate/Fructose 6-phosphate phosphoketolase;IPR029061: Thiamin diphosphate-binding fold;IPR009014: Transketolase C-terminal/Pyruvate-ferredoxin oxidoreductase domain II;IPR018969: Xylulose 5-phosphate/Fructose 6-phosphate phosphoketolase, C-terminal;IPR019789: Xylulose 5-phosphate/Fructose 6-phosphate phosphoketolase, thiamine diphosphate binding site;IPR023962: Probable …	Cytoplasmic	Cytoplasmic	Cytoplasmic	Cytoplasmic
A0A3B7MD25	RNA-binding protein OS=Thermosynechococcus vestitus E542 OX=2016101 GN=D3A95_01440 PE=4 SV=1	D3A95_01440	--	--	GO:0003723 RNA binding	J: Translation, ribosomal structure and biogenesis	--	IPR012677: Nucleotide-binding alpha-beta plait domain superfamily;IPR035979: RNA-binding domain superfamily;IPR000504: RNA recognition motif domain	Cytoplasmic	Cytoplasmic	Cytoplasmic	Cytoplasmic
A0A3B7MD30	SlyX family protein OS=Thermosynechococcus vestitus E542 OX=2016101 GN=D3A95_01535 PE=4 SV=1	D3A95_01535	--	--	--	--	--	--	Cytoplasmic	Cytoplasmic	Cytoplasmic	Cytoplasmic
Q8DJB4	Aldehyde decarbonylase OS=Thermosynechococcus vestitus (strain NIES-2133 / IAM M-273 / BP-1) OX=197221 GN=tll1313 PE=3 SV=1	tll1313	--	--	GO:0009924 octadecanal decarbonylase activity;GO:0046914 transition metal ion binding;GO:1990465 aldehyde oxygenase (deformylating) activity	--	--	IPR022612: Long-chain fatty aldehyde decarbonylase;IPR012347: Ferritin-like;IPR009078: Ferritin-like superfamily	Cytoplasmic	Cytoplasmic	Cytoplasmic	Cytoplasmic
A0A7D6ETV9	Uncharacterized protein OS=Thermosynechococcus vestitus E542 OX=2016101 GN=D3A95_07365 PE=4 SV=1	D3A95_07365	--	--	--	--	--	--	--	--	--	--
A0A7D6IYR0	Diaminopimelate decarboxylase OS=Thermosynechococcus vestitus E542 OX=2016101 GN=lysA PE=3 SV=1	lysA	GO:0009089 lysine biosynthetic process via diaminopimelate	--	GO:0008836 diaminopimelate decarboxylase activity;GO:0030170 pyridoxal phosphate binding	E: Amino acid transport and metabolism	ko00300: Lysine biosynthesis;ko00470: D-Amino acid metabolism;ko01100: Metabolic pathways;ko01110: Biosynthesis of secondary metabolites;ko01120: Microbial metabolism in diverse environments;ko01230: Biosynthesis of amino acids	IPR002986: Diaminopimelate decarboxylase, LysA;IPR029066: PLP-binding barrel;IPR009006: Alanine racemase/group IV decarboxylase, C-terminal;IPR022643: Orn/DAP/Arg decarboxylase 2, C-terminal;IPR000183: Ornithine/DAP/Arg decarboxylase;IPR022644: Orn/DAP/Arg decarboxylase 2, N-terminal;IPR022657: Orn/DAP/Arg decarboxylase 2, conserved site	Cytoplasmic	Cytoplasmic	Cytoplasmic	Cytoplasmic
A0A3B7MFZ3	M61 family metallopeptidase OS=Thermosynechococcus vestitus E542 OX=2016101 GN=D3A95_10235 PE=4 SV=1	D3A95_10235	--	--	--	R: General function prediction only	--	IPR001478: PDZ domain;IPR040756: Peptidase M61, N-terminal domain;IPR036034: PDZ superfamily;IPR039382: M61 glycyl-aminopeptidase, PDZ domain;IPR024191: Peptidase M61;IPR027268: Peptidase M4/M1, CTD superfamily;IPR007963: Peptidase M61, catalytic domain	Cytoplasmic	Cytoplasmic	Cytoplasmic	Cytoplasmic
A0A7D6J480	Peptide ABC transporter substrate-binding protein OS=Thermosynechococcus vestitus E542 OX=2016101 GN=D3A95_01370 PE=3 SV=1	D3A95_01370	GO:0055085 transmembrane transport	GO:0030288 outer membrane-bounded periplasmic space;GO:0043190 ATP-binding cassette (ABC) transporter complex	--	E: Amino acid transport and metabolism	ko02024: Quorum sensing	IPR030678: Peptide/nickel binding protein, MppA-type;IPR000914: Solute-binding protein family 5 domain	--	--	--	--
A0A7D6IYT0	S-layer homology domain-containing protein OS=Thermosynechococcus vestitus E542 OX=2016101 GN=D3A95_10530 PE=4 SV=1	D3A95_10530	--	--	--	--	--	IPR001119: S-layer homology domain	Extracellular	Extracellular	Extracellular	Extracellular
A0A7D6EWY6	GDP-mannose 4,6-dehydratase OS=Thermosynechococcus vestitus E542 OX=2016101 GN=gmd PE=3 SV=1	gmd	GO:0019673 GDP-mannose metabolic process;GO:0042351 'de novo' GDP-L-fucose biosynthetic process	--	GO:0008446 GDP-mannose 4,6-dehydratase activity;GO:0070401 NADP+ binding	M: Cell wall/membrane/envelope biogenesis	ko00051: Fructose and mannose metabolism;ko00520: Amino sugar and nucleotide sugar metabolism;ko00541: O-Antigen nucleotide sugar biosynthesis;ko01100: Metabolic pathways;ko01250: Biosynthesis of nucleotide sugars	IPR006368: GDP-mannose 4,6-dehydratase;IPR036291: NAD(P)-binding domain superfamily;IPR016040: NAD(P)-binding domain	Cytoplasmic	Cytoplasmic	Cytoplasmic	Cytoplasmic
Q8DLB2	GTP pyrophosphokinase OS=Thermosynechococcus vestitus (strain NIES-2133 / IAM M-273 / BP-1) OX=197221 GN=tll0584 PE=3 SV=1	tll0584	GO:0015970 guanosine tetraphosphate biosynthetic process	--	GO:0008893 guanosine-3',5'-bis(diphosphate) 3'-diphosphatase activity	T: Signal transduction mechanisms;K: Transcription	ko00230: Purine metabolism;ko01100: Metabolic pathways	IPR033655: RelA/SpoT, TGS domain;IPR002912: ACT domain;IPR007685: RelA/SpoT;IPR003607: HD/PDEase domain;IPR043519: Nucleotidyltransferase superfamily;IPR004095: TGS;IPR012676: TGS-like;IPR004811: RelA/SpoT family;IPR012675: Beta-grasp domain superfamily;IPR006674: HD domain;IPR045600: RelA/SpoT, AH and RIS domains;IPR045865: ACT-like domain	Cytoplasmic	Cytoplasmic	Cytoplasmic	Cytoplasmic
Q8DIJ7	Glutamine synthetase OS=Thermosynechococcus vestitus (strain NIES-2133 / IAM M-273 / BP-1) OX=197221 GN=glnA PE=3 SV=1	glnA	GO:0006542 glutamine biosynthetic process	GO:0005737 cytoplasm	GO:0004356 glutamate-ammonia ligase activity;GO:0005524 ATP binding;GO:0046872 metal ion binding	E: Amino acid transport and metabolism	ko00220: Arginine biosynthesis;ko00250: Alanine, aspartate and glutamate metabolism;ko00630: Glyoxylate and dicarboxylate metabolism;ko00910: Nitrogen metabolism;ko01100: Metabolic pathways;ko01120: Microbial metabolism in diverse environments;ko01230: Biosynthesis of amino acids;ko02020: Two-component system	IPR027303: Glutamine synthetase, glycine-rich site;IPR027302: Glutamine synthetase, N-terminal conserved site;IPR036651: Glutamine synthetase, N-terminal domain superfamily;IPR008147: Glutamine synthetase, N-terminal domain;IPR014746: Glutamine synthetase/guanido kinase, catalytic domain;IPR008146: Glutamine synthetase, catalytic domain;IPR004809: Glutamine synthetase type I	Cytoplasmic	Cytoplasmic	Cytoplasmic	Cytoplasmic
A0A7D6IN43	ATP-dependent Clp protease proteolytic subunit OS=Thermosynechococcus vestitus E542 OX=2016101 GN=clpP PE=3 SV=1	clpP	GO:0006508 proteolysis	GO:0005737 cytoplasm	GO:0004176 ATP-dependent peptidase activity;GO:0004252 serine-type endopeptidase activity	O: Posttranslational modification, protein turnover, chaperones	--	IPR023562: Clp protease proteolytic subunit /Translocation-enhancing protein TepA;IPR001907: ATP-dependent Clp protease proteolytic subunit;IPR029045: ClpP/crotonase-like domain superfamily	Cytoplasmic	Cytoplasmic	Cytoplasmic	Cytoplasmic
A0A3B7MHJ3	DUF3172 domain-containing protein OS=Thermosynechococcus vestitus E542 OX=2016101 GN=D3A95_01435 PE=4 SV=2	D3A95_01435	--	--	--	C: Energy production and conversion	--	IPR021511: Protein of unknown function DUF3172	--	--	--	--
Q8DK08	Tll1062 protein OS=Thermosynechococcus vestitus (strain NIES-2133 / IAM M-273 / BP-1) OX=197221 GN=tll1062 PE=4 SV=1	tll1062	--	--	--	E: Amino acid transport and metabolism	ko00250: Alanine, aspartate and glutamate metabolism;ko00460: Cyanoamino acid metabolism;ko01100: Metabolic pathways;ko01110: Biosynthesis of secondary metabolites	IPR010349: L-asparaginase II	Cytoplasmic	Cytoplasmic	Cytoplasmic	Cytoplasmic
Q8DLX9	CheW protein OS=Thermosynechococcus vestitus (strain NIES-2133 / IAM M-273 / BP-1) OX=197221 GN=cheW PE=4 SV=1	cheW	GO:0006935 chemotaxis;GO:0007165 signal transduction	GO:0005829 cytosol	GO:0019904 protein domain specific binding	T: Signal transduction mechanisms	ko02020: Two-component system	IPR002545: CheW-like domain;IPR036061: CheW-like domain superfamily	Cytoplasmic Membrane	Cytoplasmic Membrane	Cytoplasmic Membrane	Cytoplasmic Membrane
A0A7D6IN67	Trypsin-like peptidase domain-containing protein OS=Thermosynechococcus vestitus E542 OX=2016101 GN=D3A95_01825 PE=3 SV=1	D3A95_01825	GO:0006508 proteolysis	--	GO:0004252 serine-type endopeptidase activity	O: Posttranslational modification, protein turnover, chaperones	--	IPR009003: Peptidase S1, PA clan;IPR043504: Peptidase S1, PA clan, chymotrypsin-like fold;IPR008915: Peptidase M50;IPR001940: Peptidase S1C;IPR001478: PDZ domain;IPR036034: PDZ superfamily	--	--	--	--
A0A3B7MH12	TIGR00297 family protein OS=Thermosynechococcus vestitus E542 OX=2016101 GN=D3A95_04165 PE=3 SV=2	D3A95_04165	--	GO:0005886 plasma membrane;GO:0016020 membrane;GO:0016021 integral component of membrane	--	R: General function prediction only	--	IPR002794: Protein of unknown function DUF92, TMEM19	Cytoplasmic Membrane	Cytoplasmic Membrane	Cytoplasmic Membrane	Cytoplasmic Membrane
Q8DIS8	Valine--tRNA ligase OS=Thermosynechococcus vestitus (strain NIES-2133 / IAM M-273 / BP-1) OX=197221 GN=valS PE=3 SV=1	valS	GO:0006438 valyl-tRNA aminoacylation	GO:0005737 cytoplasm	GO:0002161 aminoacyl-tRNA editing activity;GO:0004832 valine-tRNA ligase activity;GO:0005524 ATP binding	J: Translation, ribosomal structure and biogenesis	ko00970: Aminoacyl-tRNA biosynthesis	IPR002300: Aminoacyl-tRNA synthetase, class Ia;IPR033705: Valyl tRNA synthetase, anticodon-binding domain;IPR009008: Valyl/Leucyl/Isoleucyl-tRNA synthetase, editing domain;IPR014729: Rossmann-like alpha/beta/alpha sandwich fold;IPR013155: Methionyl/Valyl/Leucyl/Isoleucyl-tRNA synthetase, anticodon-binding;IPR010978: Class I and II aminoacyl-tRNA synthetase, tRNA-binding arm;IPR002303: Valine-tRNA…	Cytoplasmic Membrane	Cytoplasmic Membrane	Cytoplasmic Membrane	Cytoplasmic Membrane
A0A7D6F2D6	NADH-quinone oxidoreductase subunit M OS=Thermosynechococcus vestitus E542 OX=2016101 GN=D3A95_04630 PE=3 SV=1	D3A95_04630	GO:0042773 ATP synthesis coupled electron transport	GO:0016021 integral component of membrane;GO:0031676 plasma membrane-derived thylakoid membrane	GO:0008137 NADH dehydrogenase (ubiquinone) activity;GO:0048038 quinone binding	C: Energy production and conversion	ko00190: Oxidative phosphorylation;ko01100: Metabolic pathways	IPR001750: NADH:quinone oxidoreductase/Mrp antiporter, membrane subunit;IPR003918: NADH:ubiquinone oxidoreductase;IPR010227: NADH-quinone oxidoreductase, chain M/4	Cytoplasmic Membrane	Cytoplasmic Membrane	Cytoplasmic Membrane	Cytoplasmic Membrane
A0A7D6EW04	Aspartate aminotransferase OS=Thermosynechococcus vestitus E542 OX=2016101 GN=D3A95_08325 PE=4 SV=1	D3A95_08325	GO:0033362 lysine biosynthetic process via diaminopimelate, diaminopimelate-aminotransferase pathway	--	GO:0010285 L,L-diaminopimelate aminotransferase activity;GO:0030170 pyridoxal phosphate binding	E: Amino acid transport and metabolism	ko00220: Arginine biosynthesis;ko00250: Alanine, aspartate and glutamate metabolism;ko00270: Cysteine and methionine metabolism;ko00330: Arginine and proline metabolism;ko00350: Tyrosine metabolism;ko00360: Phenylalanine metabolism;ko00400: Phenylalanine, tyrosine and tryptophan biosynthesis;ko00401: Novobiocin biosynthesis;ko01100: Metabolic pathways;ko01110: Biosynthesis of secondary metabolite…	IPR004839: Aminotransferase, class I/classII;IPR015422: Pyridoxal phosphate-dependent transferase, small domain;IPR015424: Pyridoxal phosphate-dependent transferase;IPR015421: Pyridoxal phosphate-dependent transferase, major domain	Cytoplasmic	Cytoplasmic	Cytoplasmic	Cytoplasmic
Q8DJ30	Tll1399 protein OS=Thermosynechococcus vestitus (strain NIES-2133 / IAM M-273 / BP-1) OX=197221 GN=tll1399 PE=4 SV=1	tll1399	GO:0017000 antibiotic biosynthetic process;GO:0062142 L-beta-ethynylserine biosynthetic process	--	GO:0005524 ATP binding;GO:0046872 metal ion binding;GO:0062145 L-propargylglycine--L-glutamate ligase activity	M: Cell wall/membrane/envelope biogenesis;R: General function prediction only	--	IPR041356: PGM1 C-terminal domain	Cytoplasmic	Cytoplasmic	Cytoplasmic	Cytoplasmic
A0A7D6IN12	Crp/Fnr family transcriptional regulator OS=Thermosynechococcus vestitus E542 OX=2016101 GN=D3A95_08605 PE=4 SV=1	D3A95_08605	GO:0010628 positive regulation of gene expression;GO:0045893 positive regulation of transcription, DNA-templated	--	GO:0000976 transcription cis-regulatory region binding;GO:0003677 DNA binding;GO:0003700 DNA-binding transcription factor activity;GO:0030552 cAMP binding;GO:0042803 protein homodimerization activity;GO:0043565 sequence-specific DNA binding	T: Signal transduction mechanisms	ko02020: Two-component system;ko02024: Quorum sensing	IPR036390: Winged helix DNA-binding domain superfamily;IPR036388: Winged helix-like DNA-binding domain superfamily;IPR014710: RmlC-like jelly roll fold;IPR000595: Cyclic nucleotide-binding domain;IPR018490: Cyclic nucleotide-binding domain superfamily	Cytoplasmic	Cytoplasmic	Cytoplasmic	Cytoplasmic
A0A7D6INI0	DUF1997 domain-containing protein OS=Thermosynechococcus vestitus E542 OX=2016101 GN=D3A95_02670 PE=4 SV=1	D3A95_02670	--	--	--	X: Mobilome: prophages, transposons	--	IPR018971: Protein of unknown function DUF1997	Cytoplasmic	Cytoplasmic	Cytoplasmic	Cytoplasmic
Q8DKY0	NAD(P)H-quinone oxidoreductase chain 4 1 OS=Thermosynechococcus vestitus (strain NIES-2133 / IAM M-273 / BP-1) OX=197221 GN=ndhD1 PE=1 SV=2	ndhD1	GO:0042773 ATP synthesis coupled electron transport	GO:0016021 integral component of membrane;GO:0031676 plasma membrane-derived thylakoid membrane	GO:0008137 NADH dehydrogenase (ubiquinone) activity;GO:0048038 quinone binding	C: Energy production and conversion	ko00190: Oxidative phosphorylation;ko01100: Metabolic pathways	IPR010227: NADH-quinone oxidoreductase, chain M/4;IPR001750: NADH:quinone oxidoreductase/Mrp antiporter, membrane subunit;IPR022997: NADH-quinone oxidoreductase chain 4;IPR003918: NADH:ubiquinone oxidoreductase	Cytoplasmic Membrane	Cytoplasmic Membrane	Cytoplasmic Membrane	Cytoplasmic Membrane
A0A7D6EX40	Peptide methionine sulfoxide reductase MsrA OS=Thermosynechococcus vestitus E542 OX=2016101 GN=msrA PE=3 SV=1	msrA	--	--	GO:0008113 peptide-methionine (S)-S-oxide reductase activity;GO:0033744 L-methionine:thioredoxin-disulfide S-oxidoreductase activity	O: Posttranslational modification, protein turnover, chaperones	--	IPR002569: Peptide methionine sulphoxide reductase MsrA domain;IPR036509: Peptide methionine sulphoxide reductase MsrA superfamily	--	--	--	--
Q8DMF2	Large ribosomal subunit protein bL27 OS=Thermosynechococcus vestitus (strain NIES-2133 / IAM M-273 / BP-1) OX=197221 GN=rpmA PE=3 SV=1	rpmA	GO:0006412 translation	GO:0005840 ribosome	GO:0003735 structural constituent of ribosome	J: Translation, ribosomal structure and biogenesis	ko03010: Ribosome	IPR001684: Ribosomal protein L27;IPR018261: Ribosomal protein L27, conserved site	Cytoplasmic	Cytoplasmic	Cytoplasmic	Cytoplasmic
A0A7D6F3H5	DUF3611 family protein OS=Thermosynechococcus vestitus E542 OX=2016101 GN=D3A95_09045 PE=4 SV=1	D3A95_09045	--	--	--	C: Energy production and conversion	--	IPR022051: Protein of unknown function DUF3611	Cytoplasmic Membrane	Cytoplasmic Membrane	Cytoplasmic Membrane	Cytoplasmic Membrane
A0A7D6EVB4	FHA domain-containing protein OS=Thermosynechococcus vestitus E542 OX=2016101 GN=D3A95_13345 PE=4 SV=1	D3A95_13345	GO:0055085 transmembrane transport	GO:0005829 cytosol;GO:0005886 plasma membrane;GO:0009274 peptidoglycan-based cell wall;GO:0016020 membrane;GO:0016021 integral component of membrane	GO:0005524 ATP binding;GO:0042626 ATPase-coupled transmembrane transporter activity	V: Defense mechanisms;V: Defense mechanisms;T: Signal transduction mechanisms	--	IPR027417: P-loop containing nucleoside triphosphate hydrolase;IPR000253: Forkhead-associated (FHA) domain;IPR008984: SMAD/FHA domain superfamily;IPR017871: ABC transporter-like, conserved site;IPR013525: ABC-2 type transporter;IPR003593: AAA+ ATPase domain;IPR003439: ABC transporter-like, ATP-binding domain	Cytoplasmic Membrane	Cytoplasmic Membrane	Cytoplasmic Membrane	Cytoplasmic Membrane
A0A3B7MEM7	Type III-B CRISPR-associated protein Cas10/Cmr2 OS=Thermosynechococcus vestitus E542 OX=2016101 GN=cas10 PE=4 SV=1	cas10	--	--	--	V: Defense mechanisms	--	IPR024615: CRISPR-associated protein Cmr2, N-terminal;IPR038242: CRISPR-Cas system, Cmr2 subunit, D1 domain, cysteine cluster;IPR013407: CRISPR-associated protein Cmr2;IPR043128: Reverse transcriptase/Diguanylate cyclase domain	--	--	--	--
A0A3B7MFI1	Coenzyme F420 hydrogenase/dehydrogenase, beta subunit C-terminal domain OS=Thermosynechococcus vestitus E542 OX=2016101 GN=D3A95_10825 PE=4 SV=2	D3A95_10825	--	--	GO:0016491 oxidoreductase activity	C: Energy production and conversion	ko00860: Porphyrin metabolism;ko01100: Metabolic pathways	IPR007516: Coenzyme F420 hydrogenase/dehydrogenase beta subunit, N-terminal;IPR007525: Coenzyme F420 hydrogenase/dehydrogenase beta subunit, C-terminal	Cytoplasmic	Cytoplasmic	Cytoplasmic	Cytoplasmic
A0A3B7MAX5	DUF2203 domain-containing protein OS=Thermosynechococcus vestitus E542 OX=2016101 GN=D3A95_05545 PE=4 SV=1	D3A95_05545	--	--	--	--	--	--	--	--	--	--
Q8DKF0	3-isopropylmalate dehydratase large subunit OS=Thermosynechococcus vestitus (strain NIES-2133 / IAM M-273 / BP-1) OX=197221 GN=leuC PE=3 SV=1	leuC	GO:0009098 leucine biosynthetic process	--	GO:0003861 3-isopropylmalate dehydratase activity;GO:0046872 metal ion binding;GO:0051539 4 iron, 4 sulfur cluster binding	E: Amino acid transport and metabolism	ko00290: Valine, leucine and isoleucine biosynthesis;ko00660: C5-Branched dibasic acid metabolism;ko01100: Metabolic pathways;ko01110: Biosynthesis of secondary metabolites;ko01210: 2-Oxocarboxylic acid metabolism;ko01230: Biosynthesis of amino acids	IPR004430: 3-isopropylmalate dehydratase, large subunit;IPR018136: Aconitase family, 4Fe-4S cluster binding site;IPR001030: Aconitase/3-isopropylmalate dehydratase large subunit, alpha/beta/alpha domain;IPR033941: 3-Isopropylmalate dehydratase, catalytic domain;IPR036008: Aconitase, iron-sulfur domain;IPR015931: Aconitase/3-isopropylmalate dehydratase large subunit, alpha/beta/alpha, subdomain 1/3	Cytoplasmic	Cytoplasmic	Cytoplasmic	Cytoplasmic
A0A969P6A5	Photosystem II CP43 reaction center protein OS=Leptolyngbyaceae cyanobacterium RU_5_1 OX=2720449 GN=psbC PE=3 SV=1	psbC	GO:0009772 photosynthetic electron transport in photosystem II	GO:0009523 photosystem II;GO:0016021 integral component of membrane;GO:0031676 plasma membrane-derived thylakoid membrane	GO:0016168 chlorophyll binding;GO:0045156 electron transporter, transferring electrons within the cyclic electron transport pathway of photosynthesis activity;GO:0046872 metal ion binding	C: Energy production and conversion	ko00195: Photosynthesis;ko01100: Metabolic pathways	IPR000932: Photosystem antenna protein-like;IPR036001: Photosystem antenna protein-like superfamily;IPR005869: Photosystem II CP43 reaction centre protein;IPR044900: Photosystem II CP43 reaction centre protein superfamily	Cytoplasmic Membrane	Cytoplasmic Membrane	Cytoplasmic Membrane	Cytoplasmic Membrane
Q8DIS0	Mg-protoporphyrin IX chelatase OS=Thermosynechococcus vestitus (strain NIES-2133 / IAM M-273 / BP-1) OX=197221 GN=chlI PE=3 SV=1	chlI	GO:0015979 photosynthesis;GO:0015995 chlorophyll biosynthetic process	--	GO:0005524 ATP binding;GO:0016851 magnesium chelatase activity	H: Coenzyme transport and metabolism	ko00860: Porphyrin metabolism;ko01100: Metabolic pathways;ko01110: Biosynthesis of secondary metabolites	IPR027417: P-loop containing nucleoside triphosphate hydrolase;IPR003593: AAA+ ATPase domain;IPR041628: ChlI/MoxR, AAA lid domain;IPR000523: Magnesium chelatase ChlI-like, catalytic domain;IPR011775: Magnesium chelatase, ATPase subunit I	Cytoplasmic	Cytoplasmic	Cytoplasmic	Cytoplasmic
A0A7D6JIY4	Cyanophycin synthetase OS=Thermosynechococcus vestitus E542 OX=2016101 GN=cphA PE=3 SV=1	cphA	GO:0009059 macromolecule biosynthetic process	--	GO:0005524 ATP binding;GO:0046872 metal ion binding;GO:0071160 cyanophycin synthetase activity (L-aspartate-adding);GO:0071161 cyanophycin synthetase activity (L-arginine-adding)	M: Cell wall/membrane/envelope biogenesis;M: Cell wall/membrane/envelope biogenesis;R: General function prediction only	ko00300: Lysine biosynthesis;ko00550: Peptidoglycan biosynthesis;ko01100: Metabolic pathways	IPR004101: Mur ligase, C-terminal;IPR036615: Mur ligase, C-terminal domain superfamily;IPR036565: Mur-like, catalytic domain superfamily;IPR011761: ATP-grasp fold;IPR013651: ATP-grasp fold, RimK-type;IPR013221: Mur ligase, central;IPR044019: Cyanophycin synthase-like, N-terminal;IPR011810: Cyanophycin synthetase	Cytoplasmic	Cytoplasmic	Cytoplasmic	Cytoplasmic
A0A7D6IR38	B12-binding domain-containing radical SAM protein OS=Thermosynechococcus vestitus E542 OX=2016101 GN=D3A95_03525 PE=4 SV=1	D3A95_03525	GO:0032259 methylation	--	GO:0008168 methyltransferase activity;GO:0031419 cobalamin binding;GO:0046872 metal ion binding;GO:0051536 iron-sulfur cluster binding	R: General function prediction only	--	IPR034466: Methyltransferase, class B;IPR007197: Radical SAM;IPR006158: Cobalamin (vitamin B12)-binding domain;IPR023404: Radical SAM, alpha/beta horseshoe;IPR025274: Domain of unknown function DUF4070;IPR034530: Hopanoid C2-methyltransferase, HpnP-like;IPR006638: Elp3/MiaA/NifB-like, radical SAM core domain	Cytoplasmic	Cytoplasmic	Cytoplasmic	Cytoplasmic
A0A7D6INE9	N-acetylmuramic acid 6-phosphate etherase OS=Thermosynechococcus vestitus E542 OX=2016101 GN=murQ PE=3 SV=1	murQ	GO:0005975 carbohydrate metabolic process;GO:0046348 amino sugar catabolic process;GO:0097173 N-acetylmuramic acid catabolic process	--	GO:0016835 carbon-oxygen lyase activity;GO:0097367 carbohydrate derivative binding	M: Cell wall/membrane/envelope biogenesis	ko00520: Amino sugar and nucleotide sugar metabolism;ko01100: Metabolic pathways	IPR005488: N-acetylmuramic acid 6-phosphate etherase MurQ;IPR001347: SIS domain;IPR005486: Glucokinase regulatory protein, conserved site;IPR046348: SIS domain superfamily	Cytoplasmic	Cytoplasmic	Cytoplasmic	Cytoplasmic
A0A3B7MDM4	HAD-IIB family hydrolase OS=Thermosynechococcus vestitus E542 OX=2016101 GN=D3A95_05110 PE=3 SV=1	D3A95_05110	GO:0005986 sucrose biosynthetic process	--	GO:0016157 sucrose synthase activity;GO:0046524 sucrose-phosphate synthase activity	M: Cell wall/membrane/envelope biogenesis;H: Coenzyme transport and metabolism;R: General function prediction only	ko00500: Starch and sucrose metabolism;ko01100: Metabolic pathways;ko01110: Biosynthesis of secondary metabolites	IPR012821: Sucrose phosphate synthase, sucrose phosphatase-like domain;IPR036412: HAD-like superfamily;IPR006380: Sucrose phosphatase-like domain;IPR028098: Glycosyltransferase subfamily 4-like, N-terminal domain;IPR012822: Sucrose-phosphate synthase, glycosyltransferase domain;IPR001296: Glycosyl transferase, family 1;IPR006379: HAD-superfamily hydrolase, subfamily IIB;IPR023214: HAD superfamily	Cytoplasmic	Cytoplasmic	Cytoplasmic	Cytoplasmic
A0A3B7MEN6	Isocitrate/isopropylmalate dehydrogenase family protein OS=Thermosynechococcus vestitus E542 OX=2016101 GN=D3A95_05845 PE=3 SV=1	D3A95_05845	GO:0006097 glyoxylate cycle;GO:0006099 tricarboxylic acid cycle	--	GO:0000287 magnesium ion binding;GO:0004450 isocitrate dehydrogenase (NADP+) activity;GO:0051287 NAD binding	C: Energy production and conversion;E: Amino acid transport and metabolism	ko00020: Citrate cycle (TCA cycle);ko00480: Glutathione metabolism;ko01100: Metabolic pathways;ko01110: Biosynthesis of secondary metabolites;ko01120: Microbial metabolism in diverse environments;ko01200: Carbon metabolism;ko01210: 2-Oxocarboxylic acid metabolism;ko01230: Biosynthesis of amino acids	IPR024084: Isopropylmalate dehydrogenase-like domain;IPR019818: Isocitrate/isopropylmalate dehydrogenase, conserved site	Cytoplasmic	Cytoplasmic	Cytoplasmic	Cytoplasmic
A0A3B7MEZ8	2-hydroxyacid dehydrogenase OS=Thermosynechococcus vestitus E542 OX=2016101 GN=D3A95_11480 PE=3 SV=1	D3A95_11480	GO:0009408 response to heat;GO:0019664 mixed acid fermentation	GO:0005829 cytosol	GO:0008720 D-lactate dehydrogenase activity;GO:0070404 NADH binding	C: Energy production and conversion;H: Coenzyme transport and metabolism;R: General function prediction only	ko00620: Pyruvate metabolism;ko01100: Metabolic pathways;ko01120: Microbial metabolism in diverse environments	IPR036291: NAD(P)-binding domain superfamily;IPR006140: D-isomer specific 2-hydroxyacid dehydrogenase, NAD-binding domain;IPR006139: D-isomer specific 2-hydroxyacid dehydrogenase, catalytic domain;IPR029753: D-isomer specific 2-hydroxyacid dehydrogenase, NAD-binding domain conserved site;IPR029752: D-isomer specific 2-hydroxyacid dehydrogenase, NAD-binding domain conserved site 1	Cytoplasmic	Cytoplasmic	Cytoplasmic	Cytoplasmic
Q8DHK2	Thiamine-phosphate synthase OS=Thermosynechococcus vestitus (strain NIES-2133 / IAM M-273 / BP-1) OX=197221 GN=thiE PE=3 SV=2	thiE	GO:0009228 thiamine biosynthetic process;GO:0009229 thiamine diphosphate biosynthetic process	--	GO:0000287 magnesium ion binding;GO:0004789 thiamine-phosphate diphosphorylase activity	H: Coenzyme transport and metabolism	ko00730: Thiamine metabolism;ko01100: Metabolic pathways;ko01240: Biosynthesis of cofactors	IPR016229: Thiamine-phosphate synthase, cyanobacterial/bacterial;IPR022998: Thiamine phosphate synthase/TenI;IPR034291: Thiamine phosphate synthase;IPR041397: ThiD2;IPR013785: Aldolase-type TIM barrel;IPR036206: Thiamin phosphate synthase superfamily	Cytoplasmic	Cytoplasmic	Cytoplasmic	Cytoplasmic
A0A3B7M9Y4	Sulfate ABC transporter substrate-binding protein OS=Thermosynechococcus vestitus E542 OX=2016101 GN=D3A95_02525 PE=3 SV=1	D3A95_02525	GO:1902358 sulfate transmembrane transport	GO:0042597 periplasmic space	GO:1901681 sulfur compound binding	P: Inorganic ion transport and metabolism	ko00920: Sulfur metabolism;ko02010: ABC transporters	IPR005669: Thiosulphate/Sulfate-binding protein	Periplasmic	Periplasmic	Periplasmic	Periplasmic
A0A7D6JSU2	VacB/RNase II family 3'-5' exoribonuclease OS=Thermosynechococcus vestitus E542 OX=2016101 GN=D3A95_06120 PE=4 SV=1	D3A95_06120	--	GO:0005829 cytosol	GO:0003723 RNA binding;GO:0004527 exonuclease activity;GO:0004540 ribonuclease activity	K: Transcription	ko03018: RNA degradation	IPR003029: S1 domain;IPR012340: Nucleic acid-binding, OB-fold;IPR001900: Ribonuclease II/R;IPR013223: Ribonuclease B, N-terminal OB domain;IPR011129: Cold shock domain;IPR022967: RNA-binding domain, S1	Cytoplasmic	Cytoplasmic	Cytoplasmic	Cytoplasmic
A0A3B7MD07	ABC transporter ATP-binding protein OS=Thermosynechococcus vestitus E542 OX=2016101 GN=D3A95_12095 PE=4 SV=1	D3A95_12095	GO:0015808 L-alanine transport;GO:0042941 D-alanine transport;GO:0098713 leucine import across plasma membrane;GO:1903805 L-valine import across plasma membrane;GO:1903806 L-isoleucine import across plasma membrane	GO:0005886 plasma membrane	GO:0005304 L-valine transmembrane transporter activity;GO:0005524 ATP binding;GO:0015188 L-isoleucine transmembrane transporter activity;GO:0015190 L-leucine transmembrane transporter activity;GO:0015192 L-phenylalanine transmembrane transporter activity	E: Amino acid transport and metabolism	ko02010: ABC transporters	IPR003439: ABC transporter-like, ATP-binding domain;IPR017871: ABC transporter-like, conserved site;IPR027417: P-loop containing nucleoside triphosphate hydrolase;IPR032823: Branched-chain amino acid ATP-binding cassette transporter, C-terminal;IPR003593: AAA+ ATPase domain	Cytoplasmic	Cytoplasmic	Cytoplasmic	Cytoplasmic
A0A3B7MIP2	UTP--glucose-1-phosphate uridylyltransferase OS=Thermosynechococcus vestitus E542 OX=2016101 GN=cugP PE=3 SV=1	cugP	GO:0006011 UDP-glucose metabolic process;GO:0009058 biosynthetic process	GO:0005737 cytoplasm	GO:0000287 magnesium ion binding;GO:0002134 UTP binding;GO:0003983 UTP:glucose-1-phosphate uridylyltransferase activity;GO:0016779 nucleotidyltransferase activity	J: Translation, ribosomal structure and biogenesis;M: Cell wall/membrane/envelope biogenesis	ko00051: Fructose and mannose metabolism;ko00520: Amino sugar and nucleotide sugar metabolism;ko01100: Metabolic pathways;ko01110: Biosynthesis of secondary metabolites;ko01240: Biosynthesis of cofactors;ko01250: Biosynthesis of nucleotide sugars	IPR011004: Trimeric LpxA-like superfamily;IPR005835: Nucleotidyl transferase domain;IPR029044: Nucleotide-diphospho-sugar transferases;IPR037538: UTP--glucose-1-phosphate uridylyltransferase, cyanobacteria	Cytoplasmic	Cytoplasmic	Cytoplasmic	Cytoplasmic
A0A3B7MCW7	ATP-dependent zinc metalloprotease FtsH OS=Thermosynechococcus vestitus E542 OX=2016101 GN=hflB PE=3 SV=1	hflB	GO:0006508 proteolysis;GO:0010206 photosystem II repair;GO:0030163 protein catabolic process	GO:0009579 thylakoid;GO:0016021 integral component of membrane;GO:0042651 thylakoid membrane	GO:0004176 ATP-dependent peptidase activity;GO:0004222 metalloendopeptidase activity;GO:0005524 ATP binding;GO:0008270 zinc ion binding;GO:0016887 ATP hydrolysis activity	O: Posttranslational modification, protein turnover, chaperones	--	IPR037219: Peptidase M41-like;IPR003959: ATPase, AAA-type, core;IPR005936: Peptidase, FtsH;IPR000642: Peptidase M41;IPR003593: AAA+ ATPase domain;IPR041569: AAA ATPase, AAA+ lid domain;IPR027417: P-loop containing nucleoside triphosphate hydrolase;IPR003960: ATPase, AAA-type, conserved site	Cytoplasmic Membrane	Cytoplasmic Membrane	Cytoplasmic Membrane	Cytoplasmic Membrane
Q8DLI1	ATP-dependent Clp protease ATP-binding subunit ClpX OS=Thermosynechococcus vestitus (strain NIES-2133 / IAM M-273 / BP-1) OX=197221 GN=clpX PE=3 SV=1	clpX	--	--	GO:0005524 ATP binding;GO:0008270 zinc ion binding;GO:0016887 ATP hydrolysis activity;GO:0046983 protein dimerization activity;GO:0051082 unfolded protein binding;GO:0140662 ATP-dependent protein folding chaperone	O: Posttranslational modification, protein turnover, chaperones	--	IPR003959: ATPase, AAA-type, core;IPR019489: Clp ATPase, C-terminal;IPR004487: Clp protease, ATP-binding subunit ClpX;IPR010603: Zinc finger, ClpX C4-type;IPR003593: AAA+ ATPase domain;IPR046425: Clp protease, ATP-binding subunit ClpX, bacteria;IPR027417: P-loop containing nucleoside triphosphate hydrolase;IPR038366: Zinc finger, ClpX C4-type superfamily	Cytoplasmic	Cytoplasmic	Cytoplasmic	Cytoplasmic
Q8DJL7	Serine/threonine protein kinase OS=Thermosynechococcus vestitus (strain NIES-2133 / IAM M-273 / BP-1) OX=197221 GN=tll1205 PE=4 SV=1	tll1205	GO:0006468 protein phosphorylation	--	GO:0004674 protein serine/threonine kinase activity;GO:0005524 ATP binding;GO:0106310 protein serine kinase activity	T: Signal transduction mechanisms;T: Signal transduction mechanisms	--	IPR000719: Protein kinase domain;IPR017441: Protein kinase, ATP binding site;IPR007890: CHASE2;IPR011009: Protein kinase-like domain superfamily	Cytoplasmic Membrane	Cytoplasmic Membrane	Cytoplasmic Membrane	Cytoplasmic Membrane
Q8DHE1	Cell division topological specificity factor OS=Thermosynechococcus vestitus (strain NIES-2133 / IAM M-273 / BP-1) OX=197221 GN=minE PE=3 SV=1	minE	GO:0007049 cell cycle;GO:0032955 regulation of division septum assembly;GO:0051301 cell division	--	--	D: Cell cycle control, cell division, chromosome partitioning	--	IPR005527: Cell division topological specificity factor MinE;IPR036707: Cell division topological specificity factor MinE superfamily	--	--	--	--
A0A7D6JSE6	Proteasome-type protease OS=Thermosynechococcus vestitus E542 OX=2016101 GN=D3A95_01695 PE=4 SV=1	D3A95_01695	--	--	--	O: Posttranslational modification, protein turnover, chaperones	--	IPR016545: Uncharacterised conserved protein UCP009120, proteasome-type protease, Sll0069;IPR001353: Proteasome, subunit alpha/beta;IPR029055: Nucleophile aminohydrolases, N-terminal	--	--	--	--
A0A3B7MH66	Serine/threonine-protein kinase B OS=Thermosynechococcus vestitus E542 OX=2016101 GN=D3A95_00365 PE=3 SV=1	D3A95_00365	GO:0006468 protein phosphorylation	--	GO:0004674 protein serine/threonine kinase activity;GO:0005524 ATP binding;GO:0106310 protein serine kinase activity	T: Signal transduction mechanisms;S: Function unknown	--	IPR000719: Protein kinase domain;IPR001646: Pentapeptide repeat;IPR011009: Protein kinase-like domain superfamily;IPR016252: Serine/threonine-protein kinase SpkB;IPR017441: Protein kinase, ATP binding site	--	--	--	--
A0A3B7MIZ6	Branched-chain amino acid ABC transporter permease OS=Thermosynechococcus vestitus E542 OX=2016101 GN=D3A95_06245 PE=3 SV=1	D3A95_06245	GO:0006865 amino acid transport	GO:0005886 plasma membrane;GO:0016021 integral component of membrane	GO:0022857 transmembrane transporter activity	E: Amino acid transport and metabolism	ko02010: ABC transporters	IPR001851: ABC transporter, permease	Cytoplasmic Membrane	Cytoplasmic Membrane	Cytoplasmic Membrane	Cytoplasmic Membrane
A0A7D6JK00	Glycine--tRNA ligase beta subunit OS=Thermosynechococcus vestitus E542 OX=2016101 GN=glyS PE=3 SV=1	glyS	GO:0006426 glycyl-tRNA aminoacylation	GO:0005737 cytoplasm	GO:0004820 glycine-tRNA ligase activity;GO:0005524 ATP binding	J: Translation, ribosomal structure and biogenesis	ko00970: Aminoacyl-tRNA biosynthesis	IPR008909: DALR anticodon binding;IPR006194: Glycine-tRNA synthetase, heterodimeric;IPR015944: Glycine-tRNA ligase, beta subunit	Cytoplasmic	Cytoplasmic	Cytoplasmic	Cytoplasmic
A0A7D6ERQ4	Cysteine synthase A OS=Thermosynechococcus vestitus E542 OX=2016101 GN=D3A95_08000 PE=4 SV=1	D3A95_08000	GO:0019343 cysteine biosynthetic process via cystathionine	GO:0005737 cytoplasm	GO:0004122 cystathionine beta-synthase activity	E: Amino acid transport and metabolism	ko00270: Cysteine and methionine metabolism;ko00920: Sulfur metabolism;ko01100: Metabolic pathways;ko01110: Biosynthesis of secondary metabolites;ko01120: Microbial metabolism in diverse environments;ko01200: Carbon metabolism;ko01230: Biosynthesis of amino acids	IPR036052: Tryptophan synthase beta chain-like, PALP domain superfamily;IPR001216: Cysteine synthase/cystathionine beta-synthase, pyridoxal-phosphate attachment site;IPR001926: Tryptophan synthase beta chain-like, PALP domain	Cytoplasmic	Cytoplasmic	Cytoplasmic	Cytoplasmic
A0A3B7M9X6	Uncharacterized protein OS=Thermosynechococcus vestitus E542 OX=2016101 GN=D3A95_02420 PE=4 SV=1	D3A95_02420	--	--	--	--	--	--	--	--	--	--
A0A3B7MFL5	Phosphoribosylformylglycinamidine cyclo-ligase OS=Thermosynechococcus vestitus E542 OX=2016101 GN=purM PE=3 SV=1	purM	GO:0006189 'de novo' IMP biosynthetic process	GO:0005737 cytoplasm	GO:0004641 phosphoribosylformylglycinamidine cyclo-ligase activity;GO:0005524 ATP binding	F: Nucleotide transport and metabolism	ko00230: Purine metabolism;ko01100: Metabolic pathways;ko01110: Biosynthesis of secondary metabolites	IPR036921: PurM-like, N-terminal domain superfamily;IPR010918: PurM-like, C-terminal domain;IPR036676: PurM-like, C-terminal domain superfamily;IPR016188: PurM-like, N-terminal domain;IPR004733: Phosphoribosylformylglycinamidine cyclo-ligase	Cytoplasmic Membrane	Cytoplasmic Membrane	Cytoplasmic Membrane	Cytoplasmic Membrane
Q8DJZ9	ATP-dependent Clp protease proteolytic subunit 2 OS=Thermosynechococcus vestitus (strain NIES-2133 / IAM M-273 / BP-1) OX=197221 GN=clpP2 PE=3 SV=1	clpP2	GO:0006508 proteolysis	GO:0005737 cytoplasm	GO:0004176 ATP-dependent peptidase activity;GO:0004252 serine-type endopeptidase activity	O: Posttranslational modification, protein turnover, chaperones	--	IPR023562: Clp protease proteolytic subunit /Translocation-enhancing protein TepA;IPR018215: ClpP, Ser active site;IPR029045: ClpP/crotonase-like domain superfamily;IPR001907: ATP-dependent Clp protease proteolytic subunit;IPR033135: ClpP, histidine active site	Cytoplasmic	Cytoplasmic	Cytoplasmic	Cytoplasmic
A0A3B7MM55	SRPBCC family protein OS=Thermosynechococcus vestitus E542 OX=2016101 GN=D3A95_09135 PE=4 SV=1	D3A95_09135	--	--	--	--	--	IPR023393: START-like domain superfamily	Cytoplasmic	Cytoplasmic	Cytoplasmic	Cytoplasmic
Q8DJD9	NAD(P)H-quinone oxidoreductase subunit H OS=Thermosynechococcus vestitus (strain NIES-2133 / IAM M-273 / BP-1) OX=197221 GN=ndhH PE=1 SV=1	ndhH	GO:0019684 photosynthesis, light reaction	GO:0031676 plasma membrane-derived thylakoid membrane	GO:0016655 oxidoreductase activity, acting on NAD(P)H, quinone or similar compound as acceptor;GO:0048038 quinone binding;GO:0051287 NAD binding	C: Energy production and conversion	ko00190: Oxidative phosphorylation;ko01100: Metabolic pathways	IPR001135: NADH-quinone oxidoreductase, subunit D;IPR029014: [NiFe]-hydrogenase, large subunit;IPR014029: NADH:ubiquinone oxidoreductase, 49kDa subunit, conserved site;IPR022885: NAD(P)H-quinone oxidoreductase subunit D/H	Cytoplasmic	Cytoplasmic	Cytoplasmic	Cytoplasmic
A0A3B7MC00	Uncharacterized protein OS=Thermosynechococcus vestitus E542 OX=2016101 GN=D3A95_00135 PE=4 SV=1	D3A95_00135	--	--	--	--	--	--	--	--	--	--
Q8DHB9	UDP-N-acetylglucosamine 2-epimerase (non-hydrolyzing) OS=Thermosynechococcus vestitus (strain NIES-2133 / IAM M-273 / BP-1) OX=197221 GN=tll2040 PE=3 SV=1	tll2040	GO:0009246 enterobacterial common antigen biosynthetic process	GO:0005737 cytoplasm	GO:0008761 UDP-N-acetylglucosamine 2-epimerase activity	M: Cell wall/membrane/envelope biogenesis	ko00520: Amino sugar and nucleotide sugar metabolism;ko00541: O-Antigen nucleotide sugar biosynthesis;ko01100: Metabolic pathways;ko01250: Biosynthesis of nucleotide sugars;ko02020: Two-component system	IPR029767: UDP-N-acetylglucosamine 2-epimerase WecB-like;IPR003331: UDP-N-acetylglucosamine 2-epimerase domain	Cytoplasmic	Cytoplasmic	Cytoplasmic	Cytoplasmic
A0A3B7MH96	Aldo/keto reductase OS=Thermosynechococcus vestitus E542 OX=2016101 GN=D3A95_00580 PE=4 SV=1	D3A95_00580	--	--	GO:0016491 oxidoreductase activity	H: Coenzyme transport and metabolism;R: General function prediction only	--	IPR018170: Aldo/keto reductase, conserved site;IPR020471: Aldo-keto reductase;IPR023210: NADP-dependent oxidoreductase domain;IPR036812: NADP-dependent oxidoreductase domain superfamily	Cytoplasmic	Cytoplasmic	Cytoplasmic	Cytoplasmic
A0A3B7MGI9	Aspartate carbamoyltransferase OS=Thermosynechococcus vestitus E542 OX=2016101 GN=pyrB PE=3 SV=1	pyrB	GO:0006207 'de novo' pyrimidine nucleobase biosynthetic process;GO:0006520 cellular amino acid metabolic process;GO:0044205 'de novo' UMP biosynthetic process	--	GO:0004070 aspartate carbamoyltransferase activity;GO:0016597 amino acid binding	F: Nucleotide transport and metabolism	ko00240: Pyrimidine metabolism;ko00250: Alanine, aspartate and glutamate metabolism;ko01100: Metabolic pathways;ko01240: Biosynthesis of cofactors	IPR006132: Aspartate/ornithine carbamoyltransferase, carbamoyl-P binding;IPR002082: Aspartate carbamoyltransferase;IPR006130: Aspartate/ornithine carbamoyltransferase;IPR006131: Aspartate/ornithine carbamoyltransferase, Asp/Orn-binding domain;IPR036901: Aspartate/ornithine carbamoyltransferase superfamily	Cytoplasmic	Cytoplasmic	Cytoplasmic	Cytoplasmic
A0A3B7MM07	Aminotransferase OS=Thermosynechococcus vestitus E542 OX=2016101 GN=D3A95_08785 PE=3 SV=1	D3A95_08785	GO:0009058 biosynthetic process	GO:0005737 cytoplasm	GO:0004069 L-aspartate:2-oxoglutarate aminotransferase activity;GO:0030170 pyridoxal phosphate binding	E: Amino acid transport and metabolism	ko00220: Arginine biosynthesis;ko00250: Alanine, aspartate and glutamate metabolism;ko00270: Cysteine and methionine metabolism;ko00330: Arginine and proline metabolism;ko00350: Tyrosine metabolism;ko00360: Phenylalanine metabolism;ko00400: Phenylalanine, tyrosine and tryptophan biosynthesis;ko00401: Novobiocin biosynthesis;ko01100: Metabolic pathways;ko01110: Biosynthesis of secondary metabolite…	IPR004838: Aminotransferases, class-I, pyridoxal-phosphate-binding site;IPR004839: Aminotransferase, class I/classII;IPR015421: Pyridoxal phosphate-dependent transferase, major domain;IPR015422: Pyridoxal phosphate-dependent transferase, small domain;IPR015424: Pyridoxal phosphate-dependent transferase	Cytoplasmic	Cytoplasmic	Cytoplasmic	Cytoplasmic
A0A3B7MHU4	Thioredoxin reductase OS=Thermosynechococcus vestitus E542 OX=2016101 GN=trxB PE=3 SV=1	trxB	GO:0019430 removal of superoxide radicals	GO:0005737 cytoplasm	GO:0004791 thioredoxin-disulfide reductase activity	O: Posttranslational modification, protein turnover, chaperones;O: Posttranslational modification, protein turnover, chaperones	ko00450: Selenocompound metabolism	IPR036188: FAD/NAD(P)-binding domain superfamily;IPR013766: Thioredoxin domain;IPR008255: Pyridine nucleotide-disulphide oxidoreductase, class-II, active site;IPR023753: FAD/NAD(P)-binding domain;IPR005982: Thioredoxin reductase;IPR036249: Thioredoxin-like superfamily	Cytoplasmic	Cytoplasmic	Cytoplasmic	Cytoplasmic
Q8DKD3	ABC transporter ATP-binding protein OS=Thermosynechococcus vestitus (strain NIES-2133 / IAM M-273 / BP-1) OX=197221 GN=tlr0926 PE=3 SV=1	tlr0926	GO:0015833 peptide transport	GO:0005886 plasma membrane	GO:0005524 ATP binding;GO:0016787 hydrolase activity	O: Posttranslational modification, protein turnover, chaperones	ko02024: Quorum sensing	IPR003593: AAA+ ATPase domain;IPR003439: ABC transporter-like, ATP-binding domain;IPR017871: ABC transporter-like, conserved site;IPR013563: Oligopeptide/dipeptide ABC transporter, C-terminal;IPR027417: P-loop containing nucleoside triphosphate hydrolase	Cytoplasmic Membrane	Cytoplasmic Membrane	Cytoplasmic Membrane	Cytoplasmic Membrane
A0A7D6EVH1	Aconitate hydratase B OS=Thermosynechococcus vestitus E542 OX=2016101 GN=acnB PE=3 SV=1	acnB	GO:0006099 tricarboxylic acid cycle;GO:0019629 propionate catabolic process, 2-methylcitrate cycle	GO:0005829 cytosol	GO:0003729 mRNA binding;GO:0003730 mRNA 3'-UTR binding;GO:0003994 aconitate hydratase activity;GO:0046872 metal ion binding;GO:0047456 2-methylisocitrate dehydratase activity;GO:0047780 citrate dehydratase activity;GO:0051539 4 iron, 4 sulfur cluster binding	C: Energy production and conversion	ko00020: Citrate cycle (TCA cycle);ko00630: Glyoxylate and dicarboxylate metabolism;ko00640: Propanoate metabolism;ko01100: Metabolic pathways;ko01110: Biosynthesis of secondary metabolites;ko01120: Microbial metabolism in diverse environments;ko01200: Carbon metabolism;ko01210: 2-Oxocarboxylic acid metabolism;ko01230: Biosynthesis of amino acids	IPR015933: Aconitase B, HEAT-like domain;IPR015929: Aconitase B, swivel;IPR036288: Aconitase B, HEAT-like domain superfamily;IPR015931: Aconitase/3-isopropylmalate dehydratase large subunit, alpha/beta/alpha, subdomain 1/3;IPR004406: Aconitase B;IPR015932: Aconitase, domain 2;IPR015928: Aconitase/3-isopropylmalate dehydratase, swivel;IPR036008: Aconitase, iron-sulfur domain;IPR001030: Aconitase/3…	Cytoplasmic	Cytoplasmic	Cytoplasmic	Cytoplasmic
A0A7D6INR8	Fe-S cluster assembly protein SufD OS=Thermosynechococcus vestitus E542 OX=2016101 GN=sufD PE=4 SV=1	sufD	GO:0016226 iron-sulfur cluster assembly	--	--	O: Posttranslational modification, protein turnover, chaperones	--	IPR000825: SUF system FeS cluster assembly, SufBD;IPR037284: SUF system FeS cluster assembly, SufBD superfamily;IPR011542: SUF system FeS cluster assembly, SufD	Cytoplasmic	Cytoplasmic	Cytoplasmic	Cytoplasmic
A0A3B7MDR3	Alpha-1,4 glucan phosphorylase OS=Thermosynechococcus vestitus E542 OX=2016101 GN=D3A95_03575 PE=3 SV=1	D3A95_03575	GO:0005980 glycogen catabolic process	GO:0005737 cytoplasm	GO:0008184 glycogen phosphorylase activity;GO:0030170 pyridoxal phosphate binding;GO:0102250 linear malto-oligosaccharide phosphorylase activity;GO:0102499 SHG alpha-glucan phosphorylase activity	G: Carbohydrate transport and metabolism	ko00500: Starch and sucrose metabolism;ko01100: Metabolic pathways;ko01110: Biosynthesis of secondary metabolites	IPR000811: Glycosyl transferase, family 35;IPR011833: Glycogen/starch/alpha-glucan phosphorylase;IPR035090: Phosphorylase pyridoxal-phosphate attachment site	Cytoplasmic	Cytoplasmic	Cytoplasmic	Cytoplasmic
A0A7D6IR11	TPM domain-containing protein OS=Thermosynechococcus vestitus E542 OX=2016101 GN=D3A95_02685 PE=4 SV=1	D3A95_02685	--	--	--	S: Function unknown	--	IPR007621: TPM domain	--	--	--	--
A0A3B7MCI0	Prepilin-type N-terminal cleavage/methylation domain-containing protein OS=Thermosynechococcus vestitus E542 OX=2016101 GN=D3A95_01785 PE=4 SV=1	D3A95_01785	--	--	--	N: Cell motility;U: Intracellular trafficking, secretion, and vesicular transport;W: Extracellular structures	--	IPR012902: Prokaryotic N-terminal methylation site;IPR045584: Pilin-like	--	--	--	--
Q8DLP4	ATP synthase subunit delta OS=Thermosynechococcus vestitus (strain NIES-2133 / IAM M-273 / BP-1) OX=197221 GN=atpH PE=1 SV=1	atpH	--	GO:0031676 plasma membrane-derived thylakoid membrane;GO:0045261 proton-transporting ATP synthase complex, catalytic core F(1)	GO:0046933 proton-transporting ATP synthase activity, rotational mechanism	C: Energy production and conversion	ko00190: Oxidative phosphorylation;ko00195: Photosynthesis;ko01100: Metabolic pathways	IPR000711: ATPase, OSCP/delta subunit;IPR026015: F1F0 ATP synthase OSCP/delta subunit, N-terminal domain superfamily	--	--	--	--
Q8DIH9	Glutathione reductase OS=Thermosynechococcus vestitus (strain NIES-2133 / IAM M-273 / BP-1) OX=197221 GN=tll1608 PE=3 SV=1	tll1608	GO:0006749 glutathione metabolic process;GO:0045454 cell redox homeostasis	GO:0005737 cytoplasm	GO:0004362 glutathione-disulfide reductase (NADPH) activity;GO:0050660 flavin adenine dinucleotide binding;GO:0050661 NADP binding	C: Energy production and conversion	ko00480: Glutathione metabolism;ko01100: Metabolic pathways	IPR004099: Pyridine nucleotide-disulphide oxidoreductase, dimerisation domain;IPR036188: FAD/NAD(P)-binding domain superfamily;IPR016156: FAD/NAD-linked reductase, dimerisation domain superfamily;IPR006324: Glutathione reductase;IPR012999: Pyridine nucleotide-disulphide oxidoreductase, class I, active site;IPR001100: Pyridine nucleotide-disulphide oxidoreductase, class I;IPR023753: FAD/NAD(P)-bin…	Cytoplasmic	Cytoplasmic	Cytoplasmic	Cytoplasmic
A0A3B7MGJ4	Large ribosomal subunit protein bL9 OS=Thermosynechococcus vestitus E542 OX=2016101 GN=rplI PE=3 SV=1	rplI	GO:0006412 translation	GO:0005840 ribosome	GO:0003735 structural constituent of ribosome;GO:0019843 rRNA binding	J: Translation, ribosomal structure and biogenesis	ko03010: Ribosome	IPR020594: Ribosomal protein L9, bacteria/chloroplast;IPR036791: Ribosomal protein L9, C-terminal domain superfamily;IPR036935: Ribosomal protein L9, N-terminal domain superfamily;IPR020070: Ribosomal protein L9, N-terminal;IPR020069: Ribosomal protein L9, C-terminal;IPR009027: Ribosomal protein L9/RNase H1, N-terminal	Cytoplasmic	Cytoplasmic	Cytoplasmic	Cytoplasmic
A0A3B7MH10	Trypsin-like peptidase domain-containing protein OS=Thermosynechococcus vestitus E542 OX=2016101 GN=D3A95_09540 PE=4 SV=1	D3A95_09540	GO:0006508 proteolysis	--	GO:0004252 serine-type endopeptidase activity	O: Posttranslational modification, protein turnover, chaperones	--	IPR001940: Peptidase S1C;IPR001478: PDZ domain;IPR009003: Peptidase S1, PA clan;IPR036034: PDZ superfamily;IPR008915: Peptidase M50	Periplasmic	Periplasmic	Periplasmic	Periplasmic
A0A3B7MN48	Gamma-glutamyl phosphate reductase OS=Thermosynechococcus vestitus E542 OX=2016101 GN=proA PE=3 SV=1	proA	GO:0055129 L-proline biosynthetic process	GO:0005737 cytoplasm	GO:0004350 glutamate-5-semialdehyde dehydrogenase activity;GO:0050661 NADP binding	E: Amino acid transport and metabolism	ko00330: Arginine and proline metabolism;ko00332: Carbapenem biosynthesis;ko01100: Metabolic pathways;ko01110: Biosynthesis of secondary metabolites;ko01230: Biosynthesis of amino acids	IPR000965: GPR domain;IPR015590: Aldehyde dehydrogenase domain;IPR020593: Gamma-glutamyl phosphate reductase GPR, conserved site;IPR016161: Aldehyde/histidinol dehydrogenase;IPR016163: Aldehyde dehydrogenase, C-terminal;IPR012134: Glutamate-5-semialdehyde dehydrogenase;IPR016162: Aldehyde dehydrogenase, N-terminal	Cytoplasmic	Cytoplasmic	Cytoplasmic	Cytoplasmic
Q8DKC8	Short-chain dehydrogenase/reductase family OS=Thermosynechococcus vestitus (strain NIES-2133 / IAM M-273 / BP-1) OX=197221 GN=tll0931 PE=3 SV=1	tll0931	GO:0042619 poly-hydroxybutyrate biosynthetic process	GO:0005737 cytoplasm	GO:0018454 acetoacetyl-CoA reductase activity	I: Lipid transport and metabolism	ko00061: Fatty acid biosynthesis;ko00780: Biotin metabolism;ko01100: Metabolic pathways;ko01110: Biosynthesis of secondary metabolites;ko01212: Fatty acid metabolism;ko01240: Biosynthesis of cofactors	IPR036291: NAD(P)-binding domain superfamily;IPR002347: Short-chain dehydrogenase/reductase SDR;IPR020904: Short-chain dehydrogenase/reductase, conserved site	Cytoplasmic	Cytoplasmic	Cytoplasmic	Cytoplasmic
A0A7D6J3W2	Type II/IV secretion system protein OS=Thermosynechococcus vestitus E542 OX=2016101 GN=D3A95_09955 PE=3 SV=1	D3A95_09955	GO:0009297 pilus assembly	GO:0005737 cytoplasm	GO:0005524 ATP binding;GO:0016887 ATP hydrolysis activity;GO:0046872 metal ion binding	N: Cell motility;U: Intracellular trafficking, secretion, and vesicular transport;W: Extracellular structures	--	IPR037257: Type II secretion system protein GspE, N-terminal superfamily;IPR007831: Type II secretion system protein GspE, N-terminal;IPR027417: P-loop containing nucleoside triphosphate hydrolase;IPR001482: Type II/IV secretion system protein;IPR003593: AAA+ ATPase domain	Cytoplasmic	Cytoplasmic	Cytoplasmic	Cytoplasmic
Q8DGY6	Tlr2176 protein OS=Thermosynechococcus vestitus (strain NIES-2133 / IAM M-273 / BP-1) OX=197221 GN=tlr2176 PE=4 SV=1	tlr2176	--	--	--	R: General function prediction only	--	IPR002035: von Willebrand factor, type A;IPR036465: von Willebrand factor A-like domain superfamily	Cytoplasmic	Cytoplasmic	Cytoplasmic	Cytoplasmic
Q8DJ62	Urease accessory protein UreE OS=Thermosynechococcus vestitus (strain NIES-2133 / IAM M-273 / BP-1) OX=197221 GN=ureE PE=3 SV=1	ureE	GO:0006457 protein folding;GO:0019627 urea metabolic process;GO:0065003 protein-containing complex assembly	GO:0005737 cytoplasm	GO:0016151 nickel cation binding;GO:0051082 unfolded protein binding	O: Posttranslational modification, protein turnover, chaperones	--	IPR007864: Urease accessory protein UreE, C-terminal domain;IPR012406: Urease accessory protein UreE;IPR004029: UreE urease accessory, N-terminal;IPR036118: UreE urease accessory, N-terminal domain superfamily	Cytoplasmic	Cytoplasmic	Cytoplasmic	Cytoplasmic
A0A7D6ES61	FAD-binding oxidoreductase OS=Thermosynechococcus vestitus E542 OX=2016101 GN=D3A95_03080 PE=4 SV=1	D3A95_03080	GO:0046296 glycolate catabolic process;GO:1903457 lactate catabolic process	GO:0005886 plasma membrane	GO:0004458 D-lactate dehydrogenase (cytochrome) activity;GO:0008720 D-lactate dehydrogenase activity;GO:0019154 glycolate dehydrogenase activity;GO:0047809 D-2-hydroxy-acid dehydrogenase activity;GO:0050660 flavin adenine dinucleotide binding;GO:0071949 FAD binding	C: Energy production and conversion	ko00630: Glyoxylate and dicarboxylate metabolism;ko01100: Metabolic pathways;ko01110: Biosynthesis of secondary metabolites;ko01120: Microbial metabolism in diverse environments	IPR016169: FAD-binding, type PCMH, subdomain 2;IPR016166: FAD-binding domain, PCMH-type;IPR036318: FAD-binding, type PCMH-like superfamily;IPR006094: FAD linked oxidase, N-terminal;IPR016164: FAD-linked oxidase-like, C-terminal	Cytoplasmic	Cytoplasmic	Cytoplasmic	Cytoplasmic
A0A7D6ESB4	Phosphoribulokinase OS=Thermosynechococcus vestitus E542 OX=2016101 GN=D3A95_05960 PE=3 SV=1	D3A95_05960	GO:0016310 phosphorylation;GO:0019253 reductive pentose-phosphate cycle	GO:0005737 cytoplasm	GO:0005524 ATP binding;GO:0008974 phosphoribulokinase activity	F: Nucleotide transport and metabolism	ko00710: Carbon fixation in photosynthetic organisms;ko01100: Metabolic pathways;ko01120: Microbial metabolism in diverse environments;ko01200: Carbon metabolism	IPR006082: Phosphoribulokinase;IPR006083: Phosphoribulokinase/uridine kinase;IPR027417: P-loop containing nucleoside triphosphate hydrolase	Cytoplasmic	Cytoplasmic	Cytoplasmic	Cytoplasmic
Q8DJ88	ABC transporter ATP-binding protein OS=Thermosynechococcus vestitus (strain NIES-2133 / IAM M-273 / BP-1) OX=197221 GN=tll1340 PE=4 SV=1	tll1340	GO:0055085 transmembrane transport	GO:0005829 cytosol;GO:0005886 plasma membrane;GO:0009274 peptidoglycan-based cell wall;GO:0016020 membrane;GO:0016021 integral component of membrane	GO:0005524 ATP binding;GO:0042626 ATPase-coupled transmembrane transporter activity	V: Defense mechanisms;T: Signal transduction mechanisms	--	IPR008984: SMAD/FHA domain superfamily;IPR003439: ABC transporter-like, ATP-binding domain;IPR000253: Forkhead-associated (FHA) domain;IPR027417: P-loop containing nucleoside triphosphate hydrolase;IPR017871: ABC transporter-like, conserved site;IPR013525: ABC-2 type transporter;IPR003593: AAA+ ATPase domain	Cytoplasmic Membrane	Cytoplasmic Membrane	Cytoplasmic Membrane	Cytoplasmic Membrane
P59327	Probable small ribosomal subunit protein cS23 OS=Thermosynechococcus vestitus (strain NIES-2133 / IAM M-273 / BP-1) OX=197221 GN=tlr0301 PE=3 SV=1	tlr0301	GO:0006412 translation	GO:0005840 ribosome	GO:0003735 structural constituent of ribosome	--	--	IPR006924: Ribosomal protein PSRP-3/Ycf65;IPR038447: PSRP-3/Ycf65 superfamily	--	--	--	--
Q8DK16	Tlr1054 protein OS=Thermosynechococcus vestitus (strain NIES-2133 / IAM M-273 / BP-1) OX=197221 GN=tlr1054 PE=4 SV=1	tlr1054	--	--	GO:0016491 oxidoreductase activity	H: Coenzyme transport and metabolism;R: General function prediction only	--	IPR018170: Aldo/keto reductase, conserved site;IPR023210: NADP-dependent oxidoreductase domain;IPR036812: NADP-dependent oxidoreductase domain superfamily;IPR020471: Aldo-keto reductase	Cytoplasmic	Cytoplasmic	Cytoplasmic	Cytoplasmic
A0A3B7M9S2	GDP-L-fucose synthase OS=Thermosynechococcus vestitus E542 OX=2016101 GN=fcl PE=3 SV=1	fcl	GO:0042351 'de novo' GDP-L-fucose biosynthetic process	--	GO:0016853 isomerase activity;GO:0050577 GDP-L-fucose synthase activity;GO:0070401 NADP+ binding	M: Cell wall/membrane/envelope biogenesis	ko00051: Fructose and mannose metabolism;ko00520: Amino sugar and nucleotide sugar metabolism;ko00541: O-Antigen nucleotide sugar biosynthesis;ko01100: Metabolic pathways;ko01250: Biosynthesis of nucleotide sugars	IPR036291: NAD(P)-binding domain superfamily;IPR001509: NAD-dependent epimerase/dehydratase;IPR028614: GDP-L-fucose synthase/GDP-L-colitose synthase	--	--	--	--
A0A3B7MLF6	Histidine phosphatase family protein OS=Thermosynechococcus vestitus E542 OX=2016101 GN=D3A95_09080 PE=4 SV=1	D3A95_09080	GO:0006564 L-serine biosynthetic process	--	GO:0036424 L-phosphoserine phosphatase activity	G: Carbohydrate transport and metabolism	ko00260: Glycine, serine and threonine metabolism;ko00680: Methane metabolism;ko01100: Metabolic pathways;ko01110: Biosynthesis of secondary metabolites;ko01120: Microbial metabolism in diverse environments;ko01200: Carbon metabolism;ko01230: Biosynthesis of amino acids	IPR013078: Histidine phosphatase superfamily, clade-1;IPR029033: Histidine phosphatase superfamily	Cytoplasmic	Cytoplasmic	Cytoplasmic	Cytoplasmic
A0A7D6JSD3	Amino acid ABC transporter permease OS=Thermosynechococcus vestitus E542 OX=2016101 GN=D3A95_01380 PE=3 SV=1	D3A95_01380	GO:0006865 amino acid transport	GO:0005886 plasma membrane;GO:0043190 ATP-binding cassette (ABC) transporter complex	GO:0022857 transmembrane transporter activity	E: Amino acid transport and metabolism	ko02010: ABC transporters	IPR035906: MetI-like superfamily;IPR000515: ABC transporter type 1, transmembrane domain MetI-like;IPR010065: Amino acid ABC transporter, permease protein, 3-TM domain	Cytoplasmic Membrane	Cytoplasmic Membrane	Cytoplasmic Membrane	Cytoplasmic Membrane
[truncated: 286 more rows]
