# Supplementary material for: High-Purity Isolation of Polyphosphate-Rich Stabilisomes Defines Their Conserved Chemical Architecture in Thermophilic Cyanobacteria
Source: Plants (Basel). 2026 Feb 5;15(3):499. doi: 10.3390/plants15030499 (PMC12899096; doi:10.3390/plants15030499)
Supplement: Supplementary file 1 [file plants-15-00499-s001.zip › Supplementary Table S3.xlsx]

## Sheet: S4
Index	Compounds	Class I	Class II	Formula	MSI Level	score	CAS
MEDN0364	1-Octadecanoyl-sn-glycero-3-phosphoethanolamine	Lipids	LPE	C23H48NO7P	2	0.8787	69747-55-3
MW0052460	Docosatrienoic acid	Lipids	Free fatty acids	C22H38O2	2	0.7283	28845-86-5
MEDN1172	Sphinganine 1-phosphate	Lipids	Sphingolipids	C18H40NO5P	2	0.702	19794-97-9
MEDP1685	Phytosphingosine	Lipids	Sphingolipids	C18H39NO3	2	0.8695	554-62-1
MEDL00392	1-(9Z-octadecenoyl)-sn-glycero-3-phosphocholine	Lipids	LPC	C26H52NO7P	2	0.696	19420-56-5
MW0056741	Palmitoleoyl 3-carbacyclic Phosphatidic Acid	Lipids	Free fatty acids	C20H37O5P	2	0.6953	910228-13-6
MEDP0585	FFA(18:4)	Lipids	Free fatty acids	C18H28O2	2	0.6859	2012-14-8
MEDN0400	gamma-Linolenic Acid	Lipids	Free fatty acids	C18H30O2	2	0.6366	506-26-3
MEDP0338	LysoPC 16:0	Lipids	LPC	C24H50NO7P	2	0.6347	17364-16-8
MW0014651	5,8,11-Eicosatriynoic Acid	Lipids	Free fatty acids	C20H28O2	2	0.6276	13488-22-7
MW0102892	2-Dodecenoic acid	Lipids	Free fatty acids	C12H22O2	2	0.5958	32466-54-9 | 4412-16-2 | 1289-45-8
MEDN0669	5-KETE	Lipids	Free fatty acids	C20H30O3	2	0.5629	126432-17-5
MW0012346	13(S)-HpOTrE(gamma)	Lipids	Free fatty acids	C18H30O4	2	0.5596	121107-97-9
MW0012946	Lysophosphatidic acid	Lipids	Glycerol ester	C21H41O7P	2	0.5587	65528-98-5
MW0012300	13,16,19-Docosatrienoic acid	Lipids	Free fatty acids	C22H38O2	2	0.5021	59708-86-0
MW0154729	Oleoyl Ethanolamide-d4	Lipids	Free fatty acids	C20H35D4NO2	2	0.8592	-
MW0012843	1-Tetracosanoyl-sn-glycero-3-phosphocholine	Lipids	LPC	C32H66NO7P	2	0.7643	-
MW0063221	1-beta-D-Galactosylsphingosine	Lipids	Sphingolipids	C24H47NO7	2	0.6471	-
MW0011592	(R)-3-Hydroxy-hexadecanoic acid	Lipids	Free fatty acids	C16H32O3	2	0.6174	-
MEDP0902	12-Hydroxydodecanoic acid	Lipids	Free fatty acids	C12H24O3	2	0.9704	505-95-3
MEDN0807	FFA(14:0)	Lipids	Free fatty acids	C14H28O2	2	0.9612	544-63-8
MEDL02332	FFA(12:0)	Lipids	Free fatty acids	C12H24O2	2	0.9483	143-07-7
MEDN0381	FFA(16:0)	Lipids	Free fatty acids	C16H32O2	2	0.9259	57-10-3
MEDN1081	12,13-DiHOME	Lipids	Free fatty acids	C18H34O4	2	0.9258	263399-35-5
MEDN0383	FFA(18:2)	Lipids	Free fatty acids	C18H32O2	2	0.9233	60-33-3
MEDL00684	FAA(18:1)	Lipids	Free fatty acids	C18H34O2	2	0.9199	506-17-2
MEDN1033	FFA(18:0)	Lipids	Free fatty acids	C18H36O2	2	0.9052	57-11-4
MEDN1078	Epoxyoleic acid	Lipids	Free fatty acids	C18H34O3	2	0.7899	24560-98-3
MEDN0732	12-HOME	Lipids	Free fatty acids	C18H34O3	2	0.779	141-22-0
MEDN0604	Tetradecanedioic acid	Lipids	Free fatty acids	C14H26O4	2	0.7774	821-38-5
MEDP0904	FFA(18:1)	Lipids	Free fatty acids	C18H34O2	2	0.701	112-80-1
MW0014855	Sciadonic acid	Lipids	Free fatty acids	C20H34O2	2	0.6894	7019-85-4
MW0061025	Pentacosanoic acid	Lipids	Free fatty acids	C25H50O2	2	0.6821	506-38-7
MW0012774	1-Eicosanoyl-sn-glycero-3-phosphocholine	Lipids	LPC	C28H58NO7P	2	0.6619	108341-80-6
MW0142174	22-Hydroxydocosanoic acid	Lipids	Free fatty acids	C22H44O3	2	0.6005	-
MEDP1102	Carnitine C10:0	FA	CAR	C17H33NO4	2	0.6937	1492-27-9
MW0054292	Lauroyl diethanolamide	FA	Others	C16H33NO3	2	0.6771	120-40-1
MW0154004	[(1S)-3-[[(3S)-1-hydroxy-2-oxo-azepan-3-yl]amino]-1-methyl-3-oxo-propyl] (2S)-6-[hydroxy-[(Z)-octadec-2-enoyl]amino]-2-[[(4S)-2-(2-hydroxyphenyl)-4,5-dihydrooxazole-4-carbonyl]amino]hexanoate	FA	Others	C44H69N5O10	2	0.5326	26769-11-9 | 26769-21-1
MW0154554	N-methylundec-10-enamide	FA	Others	C12H23NO	2	0.7604	-
ZINC95910852	Ebracteatoside C	FA	Others	C20H36O12	2	0.6841	-
MW0012901	[3,4,5-Trihydroxy-6-(hydroxymethyl)oxan-2-yl] 15-(5,6-dihydroxy-6-methylheptan-2-yl)-4,6-dihydroxy-7,12,16-trimethylpentacyclo[9.7.0.01,3.03,8.012,16]octadecane-7-carboxylate	FA	Others	C36H60O11	2	0.6813	-
MEDP1378	Carnitine C21:2	FA	CAR	C28H51NO4	2	0.5523	-
ZINC14620302	Lanyuamide I	FA	Others	C18H31NO2	2	0.5518	-
MW0054311	19-[(2S,3S)-3,6-Dihydro-3-methyl-6-oxo-2H-pyran-2-yl]-17-ethyl-6-hydroxy-3,5S,7S,9R,11,15R,hexamethyl-8-oxo-2E,10E,12E,16Z,18E-nonadecapentaenoic acid	FA	Others	C33H48O6	2	0.5394	-
MW0055276	Neopellitorine A	FA	Others	C15H19NO	2	0.5186	-
MW0063595	Sorbitan laurate	FA	Others	C18H34O6	2	0.7174	16287-68-6 | 1338-39-2 | 5959-89-7
MW0063799	Tetracosyl acetate	FA	Others	C26H52O2	2	0.6734	-
MW0012203	Auda	FA	Others	C23H40N2O3	2	0.5983	-
MW0114786	Maduramicin	Steroids	Steroid	C47H83NO17	2	0.9468	84878-61-5 | 61991-54-6
MW0015539	Acetyldigitoxin	Steroids	Steroid	C43H66O14	2	0.8094	25395-32-8
MW0147203	Carnosifloside I	Steroids	Steroid	C42H68O13	2	0.7352	109985-90-2
MW0052353	Digoxigenin	Steroids	Cardiac glycoside	C23H34O5	2	0.6624	1672-46-4
MW0017048	Chikusetsusaponin III	Steroids	Steroid	C47H80O17	2	0.6566	29845-71-4
MW0147204	Carnosifloside III	Steroids	Steroid	C48H78O18	2	0.5956	109985-92-4
MW0146391	Astrasieversianin XVI	Steroids	Steroid	C47H78O18	2	0.5431	101843-82-7
MEDL01752	Asparagoside C	Steroids	Steroidal saponins	C39H64O13	2	0.6982	-
MW0052355	Digoxin	Steroids	Steroid	C41H64O14	2	0.7177	20830-75-5
MW0016972	Cellobiotol	Steroids	Steroid	C12H24O11	2	0.6855	535-94-4
MW0147730	Colubrin	Steroids	Steroid	C48H76O18	2	0.6158	87834-09-1
MW0154750	Ophiopogonin A	Steroids	Steroidal saponins	C41H64O13	2	0.6035	11054-24-3 | 182284-68-0
MW0126314	Pyridine	Heterocyclic compounds	Heterocyclic compounds	C5H5N	2	0.8643	110-86-1
MW0115141	Physostigmine	Heterocyclic compounds	Heterocyclic compounds	C15H21N3O2	2	0.7676	57-47-6
MW0054002	Hyperforin	Heterocyclic compounds	Heterocyclic compounds	C35H52O4	2	0.7112	11079-53-1
MW0146470	Avermectin B1b	Heterocyclic compounds	Heterocyclic compounds	C47H70O14	2	0.7885	65195-56-4
MEDP1810	2,2,6,6-Tetramethyl-4-piperidinone	Heterocyclic compounds	Heterocyclic compounds	C9H17NO	2	0.7884	826-36-8
MEDP0540	Dihydrobiopterin	Heterocyclic compounds	Pteridines and derivatives	C9H13N5O3	2	0.7377	6779-87-9
MEDP2164	2,2-Dihydroxymethyl-1-azabicyclo[2.2.2]octan-3-one	Heterocyclic compounds	Heterocyclic compounds	C9H15NO3	2	0.702	5608-24-2
MW0125204	Molsidomine	Heterocyclic compounds	Heterocyclic compounds	C9H14N4O4	2	0.6845	25717-80-0
MW0116071	gamma-Nonanolactone	Heterocyclic compounds	Heterocyclic compounds	C9H16O2	2	0.681	63357-97-1
MW0116680	4-Thiazolylacetonitrile	Heterocyclic compounds	Heterocyclic compounds	C5H4N2S	2	0.6655	7709-59-3
ZINC13377886	5-O-Methylhirsutanonol	Heterocyclic compounds	Heterocyclic compounds	C20H24O6	2	0.6598	876293-04-8
MW0154300	Narasin B	Heterocyclic compounds	Heterocyclic compounds	C43H70O11	2	0.6517	58439-94-4
ZINC13377898	Hirsutanonol	Heterocyclic compounds	Heterocyclic compounds	C19H22O6	2	0.5949	41137-86-4
ZINC15111359	Lushanrubescensin H	Heterocyclic compounds	Heterocyclic compounds	C22H30O6	2	0.5672	476640-22-9
MW0169279	Huperzine-A	Heterocyclic compounds	Heterocyclic compounds	C15H18N2O	2	0.7963	-
MW0139667	Schisandrin	Heterocyclic compounds	Heterocyclic compounds	C24H32O7	2	0.7775	-
MW0143481	5-(3-Hydroxy-4-acetoxybut-1-ynyl)-2,2'-bithiophene	Heterocyclic compounds	Heterocyclic compounds	C14H12O3S2	2	0.7731	-
ZINC14614474	Sibiriquinone B	Heterocyclic compounds	Heterocyclic compounds	C19H22O2	2	0.7323	-
ZINC85508720	(5S)-5-dodecyloxolan-2-one	Heterocyclic compounds	Heterocyclic compounds	C16H30O2	2	0.7137	-
MW0052610	(1R,2R,5R,10R,14R,16R,17S,18R,21S)-17,18-dihydroxy-2,5-dimethyl-8-propan-2-yl-15,20,22-trioxapentacyclo[12.8.0.02,10.05,9.016,21]docosa-8,12-diene-13-carbaldehyde	Heterocyclic compounds	Heterocyclic compounds	C25H36O6	2	0.7075	-
MW0126846	3-[(1R)-1-methyl-1-oxidopyrrolidin-1-ium-2-yl]pyridine	Heterocyclic compounds	Heterocyclic compounds	C10H14N2O	2	0.699	-
MW0127315	3-Vinyl-4H-1,2-dithiin	Heterocyclic compounds	Heterocyclic compounds	C6H8S2	2	0.6633	-
MW0153914	Militarinone A	Heterocyclic compounds	Heterocyclic compounds	C26H37NO6	2	0.6212	-
MW0114118	Cotinine-glucuronide	Heterocyclic compounds	Heterocyclic compounds	C16H20N2O7	2	0.594	-
MW0155483	phenyl 5-phosphono-alpha-D-ribofuranoside	Heterocyclic compounds	Heterocyclic compounds	C11H15O8P	2	0.5913	-
MW0160998	(R)-nicotinium(1+)	Heterocyclic compounds	Heterocyclic compounds	C10H15N2+	2	0.5022	-
MW0139231	Pachyrrhizin	Heterocyclic compounds	Heterocyclic compounds	C19H12O6	2	0.7277	10091-01-7
MW0109529	Remikiren	Heterocyclic compounds	Heterocyclic compounds	C33H50N4O6S	2	0.9658	126222-34-2 | 135669-48-6
MW0146861	Brevetoxin A	Heterocyclic compounds	Heterocyclic compounds	C49H70O13	2	0.7613	98112-41-5
MW0125942	Ocinaplon	Heterocyclic compounds	Heterocyclic compounds	C17H11N5O	2	0.7116	96604-21-6
MW0125866	N'-nitrosonornicotine	Heterocyclic compounds	Heterocyclic compounds	C9H11N3O	2	0.7074	16543-55-8
MW0121842	7,8-Dimethyl-10-(2'-acetoxyethyl)isoalloxazine	Heterocyclic compounds	Heterocyclic compounds	C16H16N4O4	2	0.6809	6266-58-6
MW0119782	3-Vinyl-1,2-dithiacyclohex-4-ene	Heterocyclic compounds	Heterocyclic compounds	C6H8S2	2	0.6768	62488-52-2
MW0155573	Pilocereine	Heterocyclic compounds	Heterocyclic compounds	C45H65N3O6	2	0.6653	2552-47-8
MW0109829	Thapsigargin	Heterocyclic compounds	Heterocyclic compounds	C34H50O12	2	0.634	67526-95-8 | 123269-03-4
MW0053644	Gitoxin	Heterocyclic compounds	Heterocyclic compounds	C41H64O14	2	0.6022	4562-36-1
MW0132617	5-Hydroxypseudobaptigenin	Heterocyclic compounds	Heterocyclic compounds	C16H10O6	2	0.7384	-
MW0148400	Diacetyl-8-gingerdiol	Heterocyclic compounds	Heterocyclic compounds	C23H36O6	2	0.7335	-
MW0010749	(+)-7-iso-Jasmonic acid	Organic acids	Organic acids	C12H18O3	2	0.7876	62653-85-4
MW0049160	Dethiobiotin	Organic acids	Organic acids	C10H18N2O3	2	0.78	533-48-2
MEDL00397	3-hydroxy-tetradecanoic acid	Organic acids	Organic acids	C14H28O3	2	0.7665	1961-72-4
MEDN1311	Hydroxyoctanoic acid	Organic acids	Organic acids	C8H16O3	2	0.7589	617-73-2
MW0052505	Ecdysone	Organic acids	Organic acids	C27H44O6	2	0.7095	3604-87-3
MEDP1614	Isopentenyl pyrophosphate	Organic acids	Organic acids	C5H12O7P2	2	0.9173	358-71-4
MW0162863	3-(Imidazol-4-yl)-2-oxopropyl phosphate(2-)	Organic acids	Organic acids	C6H7N2O5P-2	2	0.8327	99979-59-6
MEDL02759	2-Hydroxyglutarate	Organic acids	Organic acids	C5H8O5	2	0.8036	2889-31-8
MEDL02339	Diethyl hydrogen phosphate	Organic acids	Organic acids	C4H11O4P	2	0.7703	598-02-7
MEDN1476	Allantoic acid	Organic acids	Organic acids	C4H8N4O4	2	0.7683	99-16-1
MW0013649	Allyl cyclohexanebutyrate	Organic acids	Organic acids	C13H22O2	2	0.7488	7493-65-4
MW0052479	{[(6E)-3,7,11-trimethyldodeca-6,10-dien-1-yl]oxy}phosphonic acid	Organic acids	Organic acids	C15H29O4P	2	0.7108	34457-14-2
MEDP0714	Ethyl carbamate	Organic acids	Organic acids	C3H7NO2	2	0.7054	51-79-6
MW0104172	1,2,5-Oxadiazole-3,4-dicarboxylic acid	Organic acids	Organic acids	C4H2N2O5	2	0.699	48113-77-5
MW0103912	(3S,4S)-3-hydroxytetradecane-1,3,4-tricarboxylic acid	Organic acids	Organic acids	C17H30O7	2	0.6856	96738-35-1
MW0142233	2-Amino-5-oxohexanoic acid	Organic acids	Organic acids	C6H11NO3	2	0.6791	24438-52-6
MEDP0588	Ritalinic acid	Organic acids	Organic acids	C13H17NO2	2	0.6735	19395-41-6
MW0157084	S-methyl-5-thio-alpha-D-ribose 1-phosphate	Organic acids	Organic acids	C6H13O7PS	2	0.6551	68134-74-7
MEDP1799	Quinaldic acid	Organic acids	Organic acids	C10H7NO2	2	0.6449	93-10-7
MW0012308	Isoacitretin	Organic acids	Organic acids	C21H26O3	2	0.6357	69427-46-9
MW0109260	Phosphonoacetate	Organic acids	Organic acids	C2H5O5P	2	0.6245	4408-78-0
MW0013463	2-Ethylhydracrylic acid	Organic acids	Organic acids	C5H10O3	2	0.6186	4374-62-3
MEDN1148	2-Hydroxyhexadecanoic acid	Organic acids	Organic acids	C16H32O3	2	0.6034	764-67-0
MW0126804	3',5'-Cyclic dtmp	Organic acids	Organic acids	C10H13N2O7P	2	0.6013	6453-60-7
MW0148864	methyl (1S,9R,10S,12S,13E,18R)-13-ethylidene-10-hydroxy-18-(hydroxymethyl)-15-methyl-8-aza-15-azoniapentacyclo[10.5.1.01,9.02,7.09,15]octadeca-2,4,6-triene-18-carboxylate	Organic acids	Organic acids	C22H29N2O4+	2	0.5823	6871-44-9
MW0151707	Iminoacetic acid	Organic acids	Organic acids	C2H3NO2	2	0.5601	4472-12-2
MEDN1479	N-Palmitoyl Taurine	Organic acids	Organic acids	C18H37NO4S	2	0.5575	83982-06-3
MW0052889	Fasciculic acid C	Organic acids	Organic acids	C38H63NO11	2	0.5323	126882-56-2
MW0140455	14(15)-Eet-SI	Organic acids	Organic acids	C21H35NO4S	2	0.53	218461-97-3
MEDP1168	1-Aminocyclopropanecarboxylic acid	Organic acids	Organic acids	C4H7NO2	2	0.5207	22059-21-8
MW0013827	3,4-Dimethyl-5-pentyl-2-furanpentadecanoic acid	Organic acids	Organic acids	C26H46O3	2	0.5182	116627-42-0
MW0013835	3,4-Dimethyl-5-propyl-2-furanpentadecanoic acid	Organic acids	Organic acids	C24H42O3	2	0.5003	180346-59-2
MEDP1241	5-Hydroxy-2-oxo-4-ureido-2,5-dihydro-1H-imidazole-5-carboxylic acid ester	Organic acids	Organic acids	C5H6N4O5	2	0.9007	-
MW0011279	NCGC00347421-02_C35H54O10_Olean-12-ene-23,28-dioic acid, 16-hydroxy-3-(beta-D-xylopyranosyloxy)-, (3beta,5xi,9xi,16alpha)-	Organic acids	Organic acids	C35H54O10	2	0.7812	-
MW0148609	ditrans,heptacis-Decaprenyl diphosphate	Organic acids	Organic acids	C50H84O7P2	2	0.7062	-
MW0127639	({1-[6-(5,7-dihydroxy-4-oxo-3,4-dihydro-2H-1-benzopyran-2-yl)-7-hydroxy-2-methyl-2H-chromen-2-yl]-4-methylpent-3-en-1-yl}oxy)sulfonic acid	Organic acids	Organic acids	C25H26O10S	2	0.675	-
MW0161055	3-(Methylthio)propionate	Organic acids	Organic acids	C4H7O2S-	2	0.6737	-
MW0127671	({5-[(2-{[5,7-dihydroxy-2-(4-hydroxyphenyl)-4-oxo-4H-chromen-3-yl]oxy}-4,5-dihydroxy-6-(hydroxymethyl)oxan-3-yl)oxy]-3,4-dihydroxyoxolan-3-yl}methoxy)sulfonic acid	Organic acids	Organic acids	C26H28O18S	2	0.668	-
ZINC85511895	(1S,4aS,10aR)-6-[(4bS,8S,8aR)-8-carboxy-2-hydroxy-4b,8-dimethyl-1-propan-2-yl-5,6,7,8a,9,10-hexahydrophenanthren-3-yl]-7-hydroxy-1,4a-dimethyl-8-propan-2-yl-2,3,4,9,10,10a-hexahydrophenanthrene-1-carboxylic acid	Organic acids	Organic acids	C40H54O6	2	0.6645	-
MW0143657	5-Methyldeoxycytidine 5'-(trihydrogen diphosphate)	Organic acids	Organic acids	C10H17N3O10P2	2	0.6534	-
ZINC44352579	acinospesigenin-C	Organic acids	Organic acids	C31H46O8	2	0.642	-
ZINC95910677	3beta,19alpha,23-Trihydroxy-6-oxours-12-ene-28-oic acid	Organic acids	Organic acids	C30H46O6	2	0.6395	-
ZINC13302725	7-Oxo-15-acetoxyabieta-8,11,13-triene-18-oic acid	Organic acids	Organic acids	C22H28O5	2	0.6258	-
MW0148610	Ditrans,polycis-heptaprenyl diphosphate	Organic acids	Organic acids	C35H60O7P2	2	0.6225	-
MW0128643	[3-(3,4-Dihydroxyphenyl)-3-oxo-1-phenylpropoxy]sulfonic acid	Organic acids	Organic acids	C15H14O7S	2	0.6179	-
MW0013756	3,4,5-trihydroxy-6-(2-methyl-3-oxo-1-phenylbutoxy)oxane-2-carboxylic acid	Organic acids	Organic acids	C17H22O8	2	0.6173	-
MW0011474	(9E,15E,19E)-3-(2-Amino-2-oxoethyl)-11,13-dihydroxy-14,21-dimethoxy-8,10,12-trimethyl-7,21-dioxohenicosa-9,15,19-trienoic acid	Organic acids	Organic acids	C28H45NO9	2	0.6092	-
MW0154730	1-Oleoylglycerone 3-phosphate	Organic acids	Organic acids	C21H39O7P	2	0.6057	-
MW0132397	3,4,5-trihydroxy-6-{3,4,5-trihydroxy-2-[3-(3-hydroxyphenyl)-2-oxopropanoyl]phenoxy}oxane-2-carboxylic acid	Organic acids	Organic acids	C21H20O13	2	0.5983	-
MW0013832	3,4-Dimethyl-5-propyl-2-furandodecanoic acid	Organic acids	Organic acids	C21H36O3	2	0.5921	-
MW0161093	5-Formyl-2-furoate	Organic acids	Organic acids	C6H3O4-	2	0.5854	-
MW0148612	(2z,6z,10z,14z,18z,22e,26e)-3,7,11,15,19,23,27,31-Octamethyldotriaconta-2,6,10,14,18,22,26,30-Octaen-1-Yl Trihydrogen Diphosphate	Organic acids	Organic acids	C40H68O7P2	2	0.569	-
MW0127692	({6-[2-(3,4-dihydroxyphenyl)-5,7-dihydroxy-4-oxo-3-[3,4,5-trihydroxy-6-(hydroxymethyl)oxan-2-yl]-4H-chromen-6-yl]-3,4,5-trihydroxyoxan-2-yl}methoxy)sulfonic acid	Organic acids	Organic acids	C27H30O19S	2	0.5555	-
MW0113625	6-{[2-(2,4-dihydroxyphenyl)propanoyl]oxy}-3,4,5-trihydroxyoxane-2-carboxylic acid	Organic acids	Organic acids	C15H18O10	2	0.5552	-
ZINC35999090	(5beta,9alpha,10alpha,13S)-15-[(3,4-Dihydroxy-trans-cinnamoyl)oxy]labd-8(20)-en-19-oic acid	Organic acids	Organic acids	C29H40O6	2	0.5202	-
MW0013469	3-Carboxy-4-methyl-5-propyl-2-furanpropionic acid	Organic acids	Organic acids	C12H16O5	2	0.8631	86879-39-2
MEDN0198	Citric acid	Organic acids	Organic acids	C6H8O7	2	0.9814	77-92-9
MW0160592	Presqualene diphosphate	Organic acids	Organic acids	C30H52O7P2	2	0.9525	29849-75-0
MEDN1086	FFA(22:4)	Organic acids	Organic acids	C22H36O2	2	0.7793	28874-58-0
MEDP0709	Methyl dihydrojasmonate	Organic acids	Organic acids	C13H22O3	2	0.7336	24851-98-7
MW0117664	2-(6-(4-Aminophenoxy)-3-oxo-3H-xanthen-9-yl)benzoic acid	Organic acids	Organic acids	C26H17NO5	2	0.731	359010-70-1
MW0014165	3-Methyl-5-pentyl-2-furanpropanoic acid	Organic acids	Organic acids	C13H20O3	2	0.7224	69662-69-7
MEDN0342	Sebacic acid	Organic acids	Organic acids	C10H18O4	2	0.7202	111-20-6
MW0154715	Okadaic acid	Organic acids	Organic acids	C44H68O13	2	0.7197	78111-17-8
MEDP1615	Azobenzene-4-sulfonic acid	Organic acids	Organic acids	C12H10N2O3S	2	0.706	2484-88-0
MEDN0563	2-Benzylsuccinic acid	Organic acids	Organic acids	C11H12O4	2	0.6356	884-33-3
MW0161340	Adefovir monophosphate	Organic acids	Organic acids	C8H13N5O7P2	2	0.5987	129556-87-2
MW0126778	Thieno[3,2-b][1]benzothiophene-2-carboxylic acid	Organic acids	Organic acids	C11H6O2S2	2	0.5971	30126-05-7 | 30376-45-5
MW0105387	7-Hydroxyoctanoic acid	Organic acids	Organic acids	C8H16O3	2	0.5247	17173-14-7
MW0142384	5-Formyl-2-hydroxyhepta-2,4-dienedioic acid	Organic acids	Organic acids	C8H8O6	2	0.5234	2461-62-3
MW0123498	Deacetoxy(7)-7-oxokhivorinic acid	Organic acids	Organic acids	C27H36O10	2	0.7363	-
MEDN1229	5-Oxo-4,5-dihydro-2-furylacetic acid	Organic acids	Organic acids	C6H6O4	2	0.9624	-
MW0129291	{4-[2,3-dioxo-3-(2,4,6-trihydroxy-3-methoxyphenyl)propyl]-2-methoxyphenyl}oxidanesulfonic acid	Organic acids	Organic acids	C17H16O11S	2	0.8661	-
MW0132576	NCGC00380505-01_C23H30O12_3,4-Dihydroxy-5-[(6-O-{[4-(2-hydroxy-2-propanyl)-1-cyclohexen-1-yl]carbonyl}-beta-D-glucopyranosyl)oxy]benzoic acid	Organic acids	Organic acids	C23H30O12	2	0.8256	-
MW0055351	Nonic acid	Organic acids	Organic acids	C9H16O4	2	0.7672	-
MW0010963	(E)-2-methyl-6-(4,4,8,10,14-pentamethyl-3-oxo-5,6,7,9,11,15,16,17-octahydrocyclopenta[a]phenanthren-17-yl)hept-2-enoic acid	Organic acids	Organic acids	C30H44O3	2	0.7589	-
MW0128914	{[(3E)-4-(5-hydroxy-1-oxo-1H-isochromen-3-yl)but-3-en-1-yl]oxy}sulfonic acid	Organic acids	Organic acids	C13H12O7S	2	0.7468	-
MW0108527	N-[2-(3,4-dimethoxyphenyl)ethyl]-3-[3-methoxy-4-(sulfooxy)phenyl]propanimidic acid	Organic acids	Organic acids	C20H25NO8S	2	0.7353	-
MW0131583	3,4,5-trihydroxy-6-({6-[3-(4-methoxy-1-benzofuran-5-yl)-3-oxopropanoyl]-2H-1,3-benzodioxol-5-yl}oxy)oxane-2-carboxylic acid	Organic acids	Organic acids	C25H22O13	2	0.7148	-
MW0128915	{[(3E)-4-(5-hydroxy-1-oxo-1H-isochromen-3-yl)but-3-en-2-yl]oxy}sulfonic acid	Organic acids	Organic acids	C13H12O7S	2	0.7076	-
MW0129423	{8-[2-(acetyloxy)propan-2-yl]-2-oxo-2H,8H,9H-furo[2,3-h]chromen-9-yl}oxidanesulfonic acid	Organic acids	Organic acids	C16H16O9S	2	0.6892	-
MW0134813	6-(2,4-dihydroxy-5-{3,5,7-trihydroxy-8-[3,4,5-trihydroxy-6-(hydroxymethyl)oxan-2-yl]-3,4-dihydro-2H-1-benzopyran-2-yl}phenoxy)-3,4,5-trihydroxyoxane-2-carboxylic acid	Organic acids	Organic acids	C27H32O18	2	0.6694	-
MW0146663	beta-D-Mannosylphosphodecaprenol	Organic acids	Organic acids	C56H93O9P	2	0.6681	-
MW0148611	Di-trans,poly-cis-hexaprenyl diphosphate	Organic acids	Organic acids	C30H52O7P2	2	0.6678	-
MW0112182	2-Keto-3-Deoxy-D-Mannooctanoic Acid	Organic acids	Organic acids	C8H14O8	2	0.6671	-
MW0105171	4-[(2-{[4-({8-[2-(acetyloxy)-1-hydroxypropan-2-yl]-2-oxo-2H,8H,9H-furo[2,3-h]chromen-9-yl}oxy)-3-methyl-4-oxobutan-2-yl]sulfanyl}-1-[(carboxymethyl)-C-hydroxycarbonimidoyl]ethyl)-C-hydroxycarbonimidoyl]-2-aminobutanoic acid	Organic acids	Organic acids	C31H39N3O14S	2	0.6665	-
MW0128815	[5-(3,5-dihydroxy-7-methoxy-4-oxo-4H-chromen-2-yl)-2-hydroxyphenyl]oxidanesulfonic acid	Organic acids	Organic acids	C16H12O10S	2	0.6542	-
MW0113603	6-{[(1R,16S)-5,7-dihydroxy-8,8,10,12,16-pentamethyl-3-[1-(2-methyl-1,3-thiazol-4-yl)prop-1-en-2-yl]-9-oxo-17-oxa-4-azabicyclo[14.1.0]heptadec-4-en-11-yl]oxy}-3,4,5-trihydroxyoxane-2-carboxylic acid	Organic acids	Organic acids	C33H50N2O11S	2	0.6482	-
MW0132897	3-[3,4-dihydroxy-5-(2,3,4,5-tetrahydroxybenzoyloxy)benzoyloxy]-4,5-dihydroxybenzoic acid	Organic acids	Organic acids	C21H14O14	2	0.6449	-
MW0131609	3,4,5-trihydroxy-6-({7-methoxy-4-oxo-2-phenyl-6,8-bis[3,4,5-trihydroxy-6-(hydroxymethyl)oxan-2-yl]-4H-chromen-5-yl}oxy)oxane-2-carboxylic acid	Organic acids	Organic acids	C34H40O20	2	0.6203	-
MW0151246	Hydrogenobyrinate diamide	Organic acids	Organic acids	C45H62N6O12	2	0.6179	-
MW0147511	cis-Dihomoaconitic acid	Organic acids	Organic acids	C8H10O6	2	0.6174	-
MW0142513	2-O-alpha-mannosyl-D-glycerate	Organic acids	Organic acids	C9H16O9	2	0.6116	-
MW0132903	3-[3,4-dihydroxy-5-(3,4,5-trihydroxybenzoyloxy)benzoyloxy]-5-hydroxy-4-methoxybenzoic acid	Organic acids	Organic acids	C22H16O13	2	0.6111	-
MW0128814	[5-(3,5-dihydroxy-4-oxo-7-{[3,4,5-trihydroxy-6-(hydroxymethyl)oxan-2-yl]oxy}-4H-chromen-2-yl)-2-hydroxyphenyl]oxidanesulfonic acid	Organic acids	Organic acids	C21H20O15S	2	0.5983	-
MW0148506	Dihydrogeranylgeranyl diphosphate	Organic acids	Organic acids	C20H38O7P2	2	0.5941	-
MW0010964	(E)-2-methyl-6-(4,4,8,10,14-pentamethyl-3-oxo-5,6,7,15,16,17-hexahydrocyclopenta[a]phenanthren-17-yl)hept-2-enoic acid	Organic acids	Organic acids	C30H42O3	2	0.593	-
MW0131786	3,4,5-trihydroxy-6-[1-(6-hydroxy-2H-1,3-benzodioxol-5-yl)-3-(4-methoxy-1-benzofuran-5-yl)-1,3-dioxopropan-2-yl]oxane-2-carboxylic acid	Organic acids	Organic acids	C25H22O13	2	0.5883	-
MW0128925	{[(6Z)-7-hydroxy-6-(phenylmethylidene)heptyl]oxy}sulfonic acid	Organic acids	Organic acids	C14H20O5S	2	0.5809	-
MW0135342	6-[1-(2H-1,3-benzodioxol-5-yl)-3-(6-hydroxy-4-methoxy-1-benzofuran-5-yl)-1,3-dioxopropan-2-yl]-3,4,5-trihydroxyoxane-2-carboxylic acid	Organic acids	Organic acids	C25H22O13	2	0.5786	-
MW0104757	2-Hydroxy-3-(sulfooxy)benzoic acid	Organic acids	Organic acids	C7H6O7S	2	0.5566	-
MW0128975	[5-[3,4-Dihydroxy-4-(sulooxymethyl)oxolan-2-yl]oxy-3,4-dihydroxy-6-[5-hydroxy-2-(4-hydroxyphenyl)-4-oxochromen-7-yl]oxyoxan-2-yl]methyl acetate	Organic acids	Organic acids	C28H30O18S	2	0.5286	-
ZINC95912489	(2S,3S,4S,5R,6S)-6-[5,7-dihydroxy-2-(4-hydroxyphenyl)-4-oxochromen-8-yl]oxy-4-hydroxy-3,5-disulfooxyoxane-2-carboxylic acid	Organic acids	Organic acids	C21H18O18S2	2	0.5226	-
MW0128771	[4-(7-Hydroxy-8-methoxy-4-oxo-2,3-dihydrochromen-2-yl)phenyl] hydrogen sulate	Organic acids	Organic acids	C16H14O8S	2	0.5197	-
MW0129946	2-({[3,4-dihydroxy-5-(2,3,4,5-tetrahydroxybenzoyloxy)phenyl](hydroxy)methylidene}amino)acetic acid	Organic acids	Organic acids	C16H13NO11	2	0.5132	-
MW0149467	Ganoderic acid A	Terpenoids	Triterpene	C30H44O7	2	0.7902	81907-62-2
MW0015702	alpha-Hederin	Terpenoids	Triterpene Saponin	C41H66O12	2	0.7817	27013-91-8 | 104748-88-1
MEDP1836	Nootkatone	Terpenoids	Sesquiterpenoids	C15H22O	2	0.8313	4674-50-4 | 28834-25-5
MW0155560	(2R)-2-[(3R,8S,9R,10R,13R,14S,16R,17R)-3-[(2S,3R,4S,5R)-4,5-dihydroxy-3-[(2S,3R,4R,5R,6S)-3,4,5-trihydroxy-6-methyloxan-2-yl]oxyoxan-2-yl]oxy-16-hydroxy-4,4,9,13,14-pentamethyl-11-oxo-1,2,3,7,8,10,12,15,16,17-decahydrocyclopenta[a]phenanthren-17-yl]-2-methyl-5-propan-2-ylfuran-3-one	Terpenoids	Triterpene Saponin	C41H62O13	2	0.7779	97230-47-2
MW0168671	Abietic acid	Terpenoids	Ditepenoids	C20H30O2	2	0.7575	514-10-3
MW0055481	(4S,5Z,6R)-4-[2-[2-(3,4-dihydroxyphenyl)ethoxy]-2-oxoethyl]-5-ethylidene-6-[[(2S,3R,4S,5S,6R)-3,4,5-trihydroxy-6-(hydroxymethyl)-2-oxanyl]oxy]-4H-pyran-3-carboxylic acid methyl ester	Terpenoids	Monoterpenoids	C25H32O13	2	0.7564	32619-42-4
MW0054697	Medicagenic acid	Terpenoids	Triterpene	C30H46O6	2	0.7425	599-07-5
MW0144439	Ajugalactone	Terpenoids	Ditepenoids	C29H40O8	2	0.7377	42975-12-2
MW0053598	Ginsenoside A1	Terpenoids	Triterpene Saponin	C42H72O14	2	0.7332	69884-00-0
MW0053785	Goyaglycoside h	Terpenoids	Triterpene Saponin	C42H70O15	2	0.7325	333333-19-0
MW0157471	Thalicoside A	Terpenoids	Triterpene	C42H70O14	2	0.7212	93208-45-8
MW0011150	(3b,21b)-12-Oleanene-3,21,28-triol 28-[arabinosyl-(1->3)-arabinosyl-(1->3)-arabinoside]	Terpenoids	Terpene	C45H74O15	2	0.7008	243468-98-6
MEDL00436	Dehydroabietic acid	Terpenoids	Ditepenoids	C20H28O2	2	0.6611	1740-19-8
ZINC95914579	Pseudolaric acid D	Terpenoids	Terpene	C20H30O3	2	0.6585	115028-67-6
ZINC5166389	Longikaurin E	Terpenoids	Ditepenoids	C22H30O6	2	0.6577	77949-42-9
ZINC26293293	Oxyphyllenodiol A	Terpenoids	Sesquiterpenoids	C14H22O3	2	0.6505	363610-30-4
MW0054021	Ingenol	Terpenoids	Ditepenoids	C20H28O5	2	0.635	30220-46-3
MW0115078	Paederoside	Terpenoids	Monoterpenoids	C18H22O11S	2	0.626	20547-45-9
MW0063587	Solanesyl-PP	Terpenoids	Terpene	C45H76O7P2	2	0.6131	146340-00-3
ZINC33913426	grayanotoxin III	Terpenoids	Ditepenoids	C20H34O6	2	0.5939	4678-45-9
MW0157319	Synaptolepis factor K1	Terpenoids	Ditepenoids	C36H54O8	2	0.5926	66268-94-8
MW0146383	Astrasieversianin IV	Terpenoids	Triterpene Saponin	C45H72O16	2	0.5317	91739-00-3
MW0053620	Ginsenoside Re	Terpenoids	Triterpene Saponin	C48H82O18	2	0.5136	52286-59-6 | 51542-56-4
MW0114671	[(1aS,1bS,5S,5aS,6S)-6-hydroxy-6-(hydroxymethyl)-2-[[(2R,3R,4S,5S,6R)-3,4,5-trihydroxy-6-(hydroxymethyl)oxan-2-yl]oxymethyl]-1b,5,5a,6a-tetrahydro-1aH-oxireno[3,4]cyclopenta[1,3-d]pyran-5-yl] 3-methylbutanoate	Terpenoids	Terpene	C21H32O12	2	0.7442	-
pmp000198	Soyasaponin betac	Terpenoids	Triterpene Saponin	C47H76O17	2	0.8096	-
MW0155720	[(1R,2R,3R)-2-methyl-3-[(5E,9E)-2,6,10,14-tetramethylpentadeca-1,5,9,13-tetraenyl]-2-[(3E,7E)-4,8,12-trimethyltrideca-3,7,11-trienyl]cyclopropyl]methyl phosphono hydrogen phosphate	Terpenoids	Triterpene	C40H68O7P2	2	0.704	-
MW0103098	Vinaginsenoside R12	Terpenoids	Triterpene Saponin	C36H64O11	2	0.6784	-
ZINC95910804	Neoangustifolin	Terpenoids	Terpene	C22H32O7	2	0.6371	-
MEDL01984	Goshonoside F7	Terpenoids	Ditepenoids	C32H54O12	2	0.6111	-
ZINC102171506	Taxezopidine D	Terpenoids	Ditepenoids	C22H32O6	2	0.5911	-
ZINC100793835	Taxezopidine C	Terpenoids	Ditepenoids	C22H32O6	2	0.5843	-
Lmzn004933	Saponin IV methyl ester	Terpenoids	Triterpene Saponin	C43H68O14	2	0.5531	-
MW0102977	Triptophenolide	Terpenoids	Ditepenoids	C20H24O3	2	0.918	74285-86-2
MW0015555	Acetylvalerenolic acid	Terpenoids	Sesquiterpenoids	C17H24O4	2	0.7693	81397-67-3
MW0015928	Artesunate	Terpenoids	Sesquiterpenoids	C19H28O8	2	0.7653	88495-63-0
MW0053624	Ginsenoside Rg3	Terpenoids	Triterpene Saponin	C42H72O13	2	0.7064	14197-60-5 | 11019-45-7
MW0052939	Forskolin	Terpenoids	Ditepenoids	C22H34O7	2	0.9162	66575-29-9 | 66428-89-5
MEDN1026	Biosone	Terpenoids	Triterpene	C30H46O4	2	0.8417	471-53-4
MW0157166	Spinoside A	Terpenoids	Triterpene	C39H56O12	2	0.7686	119626-74-3
MW0063290	Quinquenoside F1	Terpenoids	Triterpene	C42H74O15	2	0.7436	336161-28-5
MEDL01834	Capsianoside I	Terpenoids	Ditepenoids	C32H52O14	2	0.7154	121924-04-7
MW0055417	Nudicauline	Terpenoids	Ditepenoids	C38H50N2O11	2	0.697	99815-83-5
MW0156381	Rhodojaponin IV	Terpenoids	Ditepenoids	C24H38O8	2	0.6579	30460-34-5
MW0055473	(-)-Oleoside 11-methyl ester	Terpenoids	Monoterpenoids	C17H24O11	2	0.6413	60539-23-3
MW0154955	Pedilstatin	Terpenoids	Ditepenoids	C30H40O7	2	0.5774	70028-76-1
MW0053622	Ginsenoside RG1	Terpenoids	Triterpene Saponin	C42H72O14	2	0.5664	22427-39-0
MEDL00401	Confertifoline	Terpenoids	Sesquiterpenoids	C15H22O2	2	0.9487	-
MW0011340	(2S,3R,4R,5R,6S)-2-[(2R,3S,4R,5R,6R)-4,5-dihydroxy-2-(hydroxymethyl)-6-[(4S,6R,7S,8R,9S,13R,16S)-5',7,9,13-tetramethylspiro[5-oxapentacyclo[10.8.0.02,9.04,8.013,18]icos-18-ene-6,2'-oxane]-16-yl]oxyoxan-3-yl]oxy-6-methyloxane-3,4,5-triol	Terpenoids	Terpene	C39H62O12	2	0.833	-
ZINC101577365	euphornin B	Terpenoids	Ditepenoids	C31H42O8	2	0.8144	-
MW0000044	(S)-2-Propylpiperidine	Alkaloids	Alkaloids	C8H17N	2	0.8297	458-88-8
MW0000034	3-Hydroxyquinidine	Alkaloids	Alkaloids	C20H24N2O3	2	0.7717	53467-23-5 | 129702-12-1
MW0124506	Isorhynchophylline	Alkaloids	Plumerane	C22H28N2O4	2	0.7636	6859-01-4
MW0000482	Leurocristine	Alkaloids	Alkaloids	C46H56N4O10	2	0.7628	57-22-7 | 132142-73-5
MW0118718	2-Methyl-3-N,N-dimethylaminomethylindole	Alkaloids	Plumerane	C12H16N2	2	0.7321	37125-92-1
MW0124325	Huperzine b	Alkaloids	Alkaloids	C16H20N2O	2	0.7021	103548-82-9
MEDP1838	Spermine	Alkaloids	Alkaloids	C10H26N4	2	0.952	71-44-3
MEDP0456	Piperidine	Alkaloids	Piperidine alkaloids	C5H11N	2	0.9431	110-89-4
MW0157470	Thalicarpine	Alkaloids	Alkaloids	C41H48N2O8	2	0.7879	5373-42-2
MEDL01845	Homodihydrocapsaicin	Alkaloids	Phenolamine	C19H31NO3	2	0.7788	20279-06-5
MW0000297	Hydroquinidine	Alkaloids	Quinoline alkaloids	C20H26N2O2	2	0.7639	1435-55-8
MEDP0734	2-Aminophenol	Alkaloids	Phenolamine	C6H7NO	2	0.751	95-55-6
MEDP1597	Securinine	Alkaloids	Terpenoid alkaloids	C13H15NO2	2	0.745	5610-40-2
MEDL02258	Nordihydrocapsaicin	Alkaloids	Phenolamine	C17H27NO3	2	0.7107	28789-35-7
MEDP1604	3-Indoleacetonitrile	Alkaloids	Plumerane	C10H8N2	2	0.7057	771-51-7
MW0144436	Agroclavine	Alkaloids	Alkaloids	C16H18N2	2	0.6964	548-42-5
MEDN0562	Indole-3-carbinol	Alkaloids	Plumerane	C9H9NO	2	0.6925	700-06-1
ZINC103565563	Oxotuberostemonine	Alkaloids	Pyrrole alkaloids	C22H31NO5	2	0.6726	20675-62-1
MEDL01838	Nonivamide	Alkaloids	Phenolamine	C17H27NO3	2	0.6708	2444-46-4
MEDP0069	N-Acetylputrescine	Alkaloids	Alkaloids	C6H14N2O	2	0.6702	18233-70-0
MW0103202	Zygadenine	Alkaloids	Steroid alkaloids	C27H43NO7	2	0.6694	545-45-9
MEDP1002	Acetylcholine	Alkaloids	Alkaloids	C7H16NO2+	2	0.6668	51-84-3
MW0000298	(1R)-((2S,4S,5R)-5-Ethylquinuclidin-2-yl)(6-methoxyquinolin-4-yl)methanol	Alkaloids	Alkaloids	C20H26N2O2	2	0.6655	522-66-7 | 23495-98-9 | 1435-55-8
MW0053507	Germine	Alkaloids	Steroid alkaloids	C27H43NO8	2	0.658	508-65-6
MW0151809	Isococculidine	Alkaloids	Alkaloids	C18H23NO2	2	0.6448	60229-91-6
MW0000486	Ethyl eburnamenine-14-carboxylate	Alkaloids	Alkaloids	C22H26N2O2	2	0.6427	77549-94-1 | 68780-77-8
MW0000280	Heliotrine	Alkaloids	Pyrrole alkaloids	C16H27NO5	2	0.638	303-33-3
MW0141981	2,3,6-Trihydroxypyridine	Alkaloids	Pyridine alkaloids	C5H5NO3	2	0.6377	39954-19-3
MEDL01963	Salicylamide	Alkaloids	Phenolamine	C7H7NO2	2	0.6367	65-45-2
MEDP1084	Carnitine C12:0	Alkaloids	Alkaloids	C19H37NO4	2	0.6354	25518-54-1
MEDL01822	4,5-Dihydropiperlonguminine	Alkaloids	Alkaloids	C16H21NO3	2	0.6288	23512-53-0
MEDL02683	Sinapine	Alkaloids	Phenolamine	C16H24NO5+	2	0.6182	18696-26-9 | 84123-22-8
MW0000241	3-Hydroxy-8-methyl-8-azabicyclo[3.2.1]octane-2-carboxylic acid	Alkaloids	Tropan alkaloids	C9H15NO3	2	0.6165	481-37-8
MW0126436	Retrofractamide A	Alkaloids	Alkaloids	C20H25NO3	2	0.5879	94079-67-1
MEDP1764	Harmaline	Alkaloids	Plumerane	C13H14N2O	2	0.5673	304-21-2
ZINC33833446	Aspidocarpine	Alkaloids	Alkaloids	C22H30N2O3	2	0.5572	466-45-5
MEDP0129	Phenethylamine	Alkaloids	Alkaloids	C8H11N	2	0.5335	64-04-0
MW0005861	Benzanthrone	Alkaloids	Alkaloids	C17H10O	2	0.859	-
MW0000303	(1R,9R,13S,14S,16S)-13-ethyl-8-methyl-8,15-diazahexacyclo[14.2.1.01,9.02,7.010,15.012,17]nonadeca-2,4,6-triene-14,18-diol	Alkaloids	Alkaloids	C20H26N2O2	2	0.7563	-
MW0143747	6,8-Dimethyl-6,7-didehydroergolin-6-ium	Alkaloids	Alkaloids	C16H19N2+	2	0.6998	-
ZINC15121726	(1R,4R,12R,13S,16S,18R)-5,14-diazaheptacyclo[12.5.3.01,13.04,12.04,18.06,11.012,16]docosa-6,8,10,20-tetraene-15,17-dione	Alkaloids	Alkaloids	C20H18N2O2	2	0.6848	-
MEDL02686	Ethanaminium, 2-((3-(3,4-dihydroxyphenyl)-1-oxo-2-propenyl)oxy)-N,N,N-trimethyl-	Alkaloids	Alkaloids	C14H20NO4+	2	0.6282	-
MW0000450	6-Phosphogluconic acid tri(cyclohexylammonium) salt, Grade V	Alkaloids	Alkaloids	C15H26N2	2	0.5557	-
MW0107389	Hydroxyhomodestruxin B	Alkaloids	Alkaloids	C31H53N5O8	2	0.5011	-
MW0148485	Isorescinnamine, dihydro-	Alkaloids	Alkaloids	C35H44N2O9	2	0.9256	6335-49-5
MW0159351	Vinblastine	Alkaloids	Plumerane	C46H58N4O9	2	0.9181	865-21-4
MW0141227	10-Hydroxydihydrosanguinarine	Alkaloids	Alkaloids	C20H15NO5	2	0.8537	131984-76-4
MW0009360	Pentoxifylline	Alkaloids	Alkaloids	C13H18N4O3	2	0.7911	6493-05-6
MW0114753	Lobeline	Alkaloids	Piperidine alkaloids	C22H27NO2	2	0.6603	90-69-7
MW0000480	Vincamine	Alkaloids	Plumerane	C21H26N2O3	2	0.6058	1617-90-9
MW0149373	Gabunine	Alkaloids	Alkaloids	C42H50N4O5	2	0.5762	1357-30-8
MW0149372	N-Demethylconoduramine B640243K425	Alkaloids	Alkaloids	C42H50N4O5	2	0.5665	66086-99-5
MEDL01793	Jubanine A	Alkaloids	Pyrrole alkaloids	C40H49N5O6	2	0.5549	60375-07-7
MW0000462	1-(1,2,3,4,5-Pentahydroxypent-1-yl)-1,2,3,4-tetrahydro-beta-carboline-3-carboxylate	Alkaloids	Alkaloids	C17H22N2O7	2	0.6818	-
MW0168292	Praecoxin A	Tannins	Tannin	C41H28O27	2	0.6185	-
MW0139917	Vescalagin	Tannins	Tannin	C41H26O26	2	0.7097	36001-47-5
MW0148496	N-acetylsphinganine	SL	SPH	C20H41NO3	2	0.733	13031-64-6
MW0014226	Sulfatide (d18:1/24:1(15Z))	SL	Cer	C48H91NO11S	2	0.9058	151057-28-2
MEDL00101	Sphinganine	SL	SPH	C18H39NO2	2	0.8634	764-22-7
MW0014225	3'-Sulfogalactosylceramide	SL	Cer	C48H93NO11S	2	0.6839	151122-71-3
MW0053661	Glucocerebrosides	SL	Cer	C40H75NO9	2	0.6164	497155-61-0
MW0055323	N-(dodecanoyl)-sphing-4-enine-1-phosphocholine	SL	SM	C35H71N2O6P	2	0.7704	-
MW0053014	Ganglioside GA1 (d18:1/16:0)	SL	Cer	C60H110N2O23	2	0.8318	-
MW0053013	Ganglioside GA1 (d18:1/12:0)	SL	Cer	C56H102N2O23	2	0.7911	-
MW0053217	Ganglioside GM3 (d18:0/14:0)	SL	Cer	C55H102N2O21	2	0.7299	-
MW0170030	Zearalenone	Others	Ketone compounds	C18H22O5	2	0.8979	17924-92-4 | 36455-70-6
MEDN1778	Lauryl glucoside	Others	Saccharides	C18H36O6	2	0.7752	59122-55-3 | 85618-22-0
MW0128216	(E)-1,7-bis(4-hydroxyphenyl)hept-4-en-3-one	Others	Ketone compounds	C19H20O3	2	0.7658	56973-65-0
MW0052336	Diethyl fumarate	Others	Lactones	C8H12O4	2	0.7265	623-91-6 | 26298-06-6
MEDN1558	Ascorbyl palmitate	Others	Lactones	C22H38O7	2	0.7097	137-66-6
MEDP1660	Bis(2-ethylhexyl) adipate	Others	Lactones	C22H42O4	2	0.9451	103-23-1
MW0157174	Spiramycin III	Others	Lactones	C46H78N2O15	2	0.9419	24916-52-7
MW0013252	U-74389G maleate	Others	Lactones	C41H54N6O6	2	0.8934	153190-29-5
MEDP0688	Benzophenone	Others	Aldehyde compounds	C13H10O	2	0.8652	119-61-9
MEDP1314	Monoisobutyl phthalate	Others	Lactones	C12H14O4	2	0.8277	30833-53-5
MEDN1562	Monobutyl phthalate	Others	Lactones	C12H14O4	2	0.8074	131-70-4
ZINC85490208	Hexacosyl tetracosanoate	Others	Lactones	C50H100O2	2	0.7645	121878-03-3
MW0015017	6-Geranylgeranyl 8'-methyl 6,8'-diapocarotene-6,8'-dioate	Others	Lactones	C43H60O4	2	0.7644	247030-33-7
MW0151967	JWH 210 N-(5-hydroxypentyl)	Others	Lactones	C26H27NO2	2	0.7389	1427521-40-1
MW0114169	Dambonitol	Others	Saccharides	C8H16O6	2	0.7309	523-94-4
MEDL02685	Butylphthalide	Others	Lactones	C12H14O2	2	0.7268	3413-15-8
MW0124673	(E)-Ligustilide	Others	Lactones	C12H14O2	2	0.7204	4431-01-0
MW0054671	Malyngamide H	Others	Ketone compounds	C26H41NO4	2	0.7186	165337-92-8
MW0116803	10a-[2-[4-(Dimethylamino)phenyl]ethenyl]-3,4,10,10a-tetrahydro-10,10-dimethylpyrimido[1,2-a]indol-2(1H)-one	Others	Ketone compounds	C23H27N3O	2	0.7146	60946-69-2
MW0116019	3,4-Methylenedioxycinnamaldehyde	Others	Aldehyde compounds	C10H8O3	2	0.6945	14756-00-4 | 58095-77-5
MW0129681	Lactonic Sophorolipid	Others	Ketone compounds	C34H56O14	2	0.6944	148409-20-5
MW0113098	4'-Methoxy-alpha-pyrrolidinopropiophenone	Others	Ketone compounds	C14H19NO2	2	0.6858	478243-09-3
MW0111729	4-Hydroxy-3-(3-methyl-2-butenyl)acetophenone	Others	Ketone compounds	C13H16O2	2	0.6849	26932-05-8
MW0119413	Triapine	Others	Ketone compounds	C7H9N5S	2	0.6839	143621-35-6 | 236392-56-6 | 200933-27-3
MW0109011	(S)-Methyl 2-amino-3-(tert-butoxy)propanoate	Others	Lactones	C8H17NO3	2	0.6827	17083-26-0
MW0115173	Propanal	Others	Aldehyde compounds	C3H6O	2	0.6648	123-38-6
MW0155621	[(2R,3S,4S,6R,8R,14R)-4-ethenyl-3-hydroxy-2,4,7,14-tetramethyl-9-oxo-6-tricyclo[5.4.3.01,8]tetradecanyl] 2-hydroxyacetate	Others	Lactones	C22H34O5	2	0.6613	125-65-5
MW0126006	Oxolan-3-one	Others	Ketone compounds	C4H6O2	2	0.66	22929-52-8
MW0123627	diethyl 1H-pyrazole-3,5-dicarboxylate	Others	Lactones	C9H12N2O4	2	0.6539	37687-24-4
MW0127419	Butylate	Others	Lactones	C11H23NOS	2	0.6489	2008-41-5
ZINC95914754	Rabdosianin C	Others	Lactones	C22H30O6	2	0.639	80138-59-6
ZINC95919103	[(1S,2S,5R,7R,8S,9S,10S,11R,15R)-7-acetyloxy-9,15-dihydroxy-12,12-dimethyl-6-methylidene-17-oxapentacyclo[7.6.2.15,8.01,11.02,8]octadecan-10-yl] acetate	Others	Lactones	C24H34O7	2	0.6331	23811-50-9
ZINC44406126	Brevifoliol	Others	Others	C31H40O9	2	0.632	134955-83-2
MW0015201	7-Hydroxycadalene	Others	Hydrocarbon derivatives	C15H18O	2	0.6305	2102-75-2
MW0103135	Withanolide B	Others	Others	C28H38O5	2	0.5928	56973-41-2
MW0113917	alpha-Pyrrolidinovalerophenone	Others	Ketone compounds	C15H21NO	2	0.5899	14530-33-7
MW0111801	1D-myo-Inositol 1,4,5,6-tetrakisphosphate	Others	Saccharides	C6H16O18P4	2	0.5576	109837-24-3
MW0014491	4-Hydroxyandrostenedione glucuronide	Others	Ketone compounds	C25H34O9	2	0.551	102848-54-4
MEDN0236	Raffinose	Others	Saccharides	C18H32O16	2	0.5508	512-69-6
MW0013359	28-Glucosyl-3b,23-dihydroxy-12,19(29)-ursadien-28-oate 3-arabinoside	Others	Lactones	C41H64O13	2	0.5404	356785-73-4
MW0141459	16alpha,17alpha-Dihydroxyprogesterone acetophenide	Others	Ketone compounds	C29H36O4	2	0.525	1179-87-9 | 24356-94-3
MW0151214	HoPhe-HoPhe-OH	Others	Lactones	C25H24N2O6	2	0.8927	-
MW0048990	[(2R,3R,4S,5R,6S,8S,13S,16S,17R)-11-ethyl-8,16-dihydroxy-6-methoxy-13-(methoxymethyl)-11-azahexacyclo[7.7.2.12,5.01,10.03,8.013,17]nonadecan-4-yl] acetate	Others	Lactones	C25H39NO6	2	0.7561	-
MW0163019	5-(Methylsulfanyl)-2,3-dioxopentyl phosphate(2-)	Others	Lactones	C6H9O6PS-2	2	0.9844	-
MW0133232	2',4',6'-Trihydroxy-3',5'-diprenyldihydrochalcone	Others	Ketone compounds	C25H30O4	2	0.8096	-
ZINC26468953	Taxa-4(20),11-diene-2alpha,5alpha,10beta,14beta-tetrol 2,5,10-triacetate 14-[(S)-2-methylbutanoate]	Others	Lactones	C31H46O8	2	0.77	-
ZINC34500156	(1'R,2S,3'E,5'R,7'S,11'R,12'R,13'S,14'S)-1',11',13'-trihydroxy-3',6',6',14'-tetramethylspiro[oxirane-2,10'-tricyclo[10.3.0.05,7]pentadec-3-ene]-2'-one	Others	Ketone compounds	C20H30O5	2	0.7508	-
ZINC95911466	Excisanin G	Others	Ketone compounds	C20H32O6	2	0.744	-
MW0118058	4,5-Dihydroxy-10-methyloxecane-2,7-dione	Others	Ketone compounds	C10H16O5	2	0.7361	-
MW0146457	Avermectin A1a aglycone	Others	Ketone compounds	C35H50O8	2	0.7323	-
ZINC95911517	Formosaninol	Others	Others	C40H56O4	2	0.7236	-
ZINC14826743	Usararotenoid A	Others	Ketone compounds	C18H12O8	2	0.7004	-
MW0161323	Bixin aldehyde	Others	Aldehyde compounds	C24H28O2	2	0.6951	-
MW0106462	Dimethyl hydrogen phosphate	Others	Lactones	C2H7O4P	2	0.6789	-
ZINC95910341	[(1R,2S,3E,5S,7S,8S,10R,13S)-13-acetyloxy-2,7,10-trihydroxy-8,12,15,15-tetramethyl-9-oxo-5-tricyclo[9.3.1.14,8]hexadeca-3,11-dienyl] (2R,3S)-3-(dimethylamino)-2-hydroxy-3-phenylpropanoate	Others	Lactones	C33H45NO9	2	0.6743	-
MW0164199	2-[2-(2-Azaniumylethoxy)-2-oxoethyl]-2-hydroxybutanedioate	Others	Lactones	C8H12NO7-	2	0.6709	-
ZINC95915004	Salvigreside C	Others	Lactones	C28H46O10	2	0.6666	-
ZINC85584429	4,6-diacetylhygrophorone A	Others	Lactones	C22H36O6	2	0.6519	-
ZINC42878511	(4S)-5,5-dimethyl-4-[(3R)-3-[(2R,3R,4S,5S,6R)-3,4,5-trihydroxy-6-[[(2R,3R,4S,5S,6R)-3,4,5-trihydroxy-6-(hydroxymethyl)oxan-2-yl]oxymethyl]oxan-2-yl]oxybutyl]cyclohex-2-en-1-one	Others	Ketone compounds	C24H40O12	2	0.6307	-
MW0144918	alpha,alpha'-Trehalose 6-palmitate	Others	Lactones	C28H52O12	2	0.6305	-
ZINC95914262	3beta,5beta-Dihydroxy-21,23-epoxy-8alpha,15-cyclo-14,15-seco-24-nor-5beta-chola-20(22)-ene-14,23-dione	Others	Ketone compounds	C23H32O5	2	0.6287	-
ZINC95911367	3-Methyl-2-butenoic acid (E)-2-[(1S)-2alpha-methyl-2-[2-[(2S)-3,3-dimethyloxirane-2beta-yl]ethyl]-5-(hydroxymethyl)-6-oxo-7beta-acetonyl-4-cycloheptene-1alpha-yl]ethenyl ester	Others	Lactones	C25H36O6	2	0.626	-
ZINC70455296	6alpha-Hydroxytriptocalline A	Others	Ketone compounds	C28H42O5	2	0.6258	-
ZINC44386713	2-O-Acetyl-5-O-methylembelin	Others	Lactones	C20H30O5	2	0.6188	-
MW0114199	Desethylamiodarone	Others	Ketone compounds	C23H25I2NO3	2	0.616	-
ZINC95910428	Deoxygaudichaudione A	Others	Ketone compounds	C33H40O6	2	0.6154	-
ZINC39180402	19-Hydroxygaleopsin	Others	Lactones	C22H32O6	2	0.6115	-
ZINC59587878	Carthamoside A1	Others	Saccharides	C19H26O6	2	0.61	-
ZINC95910173	Cordiaketal A	Others	Lactones	C32H48O6	2	0.6071	-
ZINC38244054	7beta-Acetoxyisopimara-8(14),15-dien-1-one	Others	Lactones	C22H32O3	2	0.605	-
MW0161942	3,6-Dioxocyclohexa-1,4-dien-1-olate	Others	Lactones	C6H3O3-	2	0.6032	-
MW0110042	Tris(2-butoxyethyl) phosphate	Others	Lactones	C18H39O7P	2	0.6007	-
ZINC95914624	Pubescene B	Others	Lactones	C30H44O9	2	0.5939	-
MW0015132	7',8'-Dihydro-8'-hydroxyreticulataxanthin	Others	Ketone compounds	C33H46O3	2	0.593	-
ZINC95914784	(2E,4E,6S)-4-Methyl-6-(acetoxymethyl)-8-acetoxy-2,4-octadienoic acid (2R)-2alpha-[(1S,3R,5E)-1,3,5-trimethyl-5-heptenyl]-6-oxo-3,6-dihydro-2H-pyran-3alpha-yl ester	Others	Lactones	C29H42O8	2	0.5907	-
ZINC86002124	[(1R,4R)-4-acetyloxy-5-hydroxy-5-tridecanoylcyclopent-2-en-1-yl] acetate	Others	Lactones	C22H36O6	2	0.586	-
ZINC33830118	Ceriopsin A	Others	Others	C21H32O4	2	0.5838	-
ZINC70455629	Bis(7-hydroxyheptyl) icosanedioate	Others	Lactones	C34H66O6	2	0.5821	-
ZINC85935062	(1R)-1-Isopropyl-3abeta,6-dimethyl-1,2,3,3a,4,7,8,8aalpha-octahydroazulene-1beta,3alpha,4beta,8alpha-tetraol 3-acetate 4-cinnamate 8-[(2Z)-2-methyl-2-butenoate]	Others	Lactones	C31H40O7	2	0.567	-
MW0143067	3-Nitroacrylic acid	Others	Lactones	C3H3NO4	2	0.5612	-
ZINC59586371	Tonkinochromane E	Others	Ketone compounds	C32H42O5	2	0.5602	-
MEDP1245	3-Hydroxycaprolactone	Others	Lactones	C12H16N2O4	2	0.5573	-
MW0115327	Sulfamethoxazole N1-Glucuronide	Others	Saccharides	C16H19N3O9S	2	0.5565	-
ZINC95912397	8-O-Isobutyryl-9alpha-acetoxycumambrin B	Others	Lactones	C21H28O7	2	0.5552	-
ZINC85508105	n-Hexacosanyl isovalerate	Others	Lactones	C31H62O2	2	0.5551	-
ZINC70454005	Decanoic acid [(1aR,10aalpha)-1a,2,5,5a,6,9,10,10a-octahydro-5beta,5abeta,6beta-trihydroxy-1,1,7,9alpha-tetramethyl-11-oxo-1H-2alpha,8aalpha-methanocyclopenta[a]cyclopropa[e]cyclodecene-4-yl]methyl ester	Others	Lactones	C30H46O6	2	0.5496	-
ZINC85530933	[(2S,3R,4S,5R,6S)-3,4-dihydroxy-6-methyl-5-[(2S,3R,4R,5R,6S)-3,4,5-trihydroxy-6-methyloxan-2-yl]oxyoxan-2-yl] (11S)-11-hydroxyhexadecanoate	Others	Lactones	C28H52O11	2	0.5351	-
ZINC15113881	[3-hydroxy-2-[11-oxo-11-(2,4,6-trihydroxyphenyl)undecyl]phenyl] Acetate	Others	Lactones	C25H32O7	2	0.5292	-
ZINC95817182	[(1S,2S,6R,10S,11R,13S,14R,15R)-1,6-dihydroxy-8-(hydroxymethyl)-4,12,12,15-tetramethyl-14-[(E)-2-methylbut-2-enoyl]oxy-5-oxo-13-tetracyclo[8.5.0.02,6.011,13]pentadeca-3,8-dienyl] dodecanoate	Others	Lactones	C37H56O8	2	0.5257	-
MW0165454	(2S)-2-azaniumyl-5-[[(2R)-1-[[2-[4-(3-azaniumylpropylazaniumyl)butylamino]-2-oxoethyl]amino]-1-oxo-3-sulfanylpropan-2-yl]amino]-5-oxopentanoate	Others	Lactones	C17H36N6O5S+2	2	0.5252	-
ZINC70450991	(2E,4Z)-2,4-Decadienoic acid [(1aR,10aalpha)-1a,2,5,5a,6,9,10,10a-octahydro-5beta,5abeta,6beta-trihydroxy-1,1,7,9alpha-tetramethyl-11-oxo-1H-2alpha,8aalpha-methanocyclopenta[a]cyclopropa[e]cyclodecene-4-yl]methyl ester	Others	Lactones	C30H42O6	2	0.5086	-
MW0006472	Cannabidiolic acid	Others	Others	C22H30O4	2	0.8582	1244-58-2
MW0015990	Atractyloside	Others	Others	C30H44K2O16S2	2	0.7767	17754-44-8
MW0054822	7,11-Methano-2H-cycloocta[f][2]benzopyran-8-aceticacid,4-(3-furanyl)-4,4a,5,6,6a,7,8,9,10,11,12,12a-dodecahydro-4a,7,9,9-tetramethyl-2,10,13-trioxo-,methyl ester, (4R,4aR,7S,8S,11S)-	Others	Lactones	C27H32O7	2	0.776	3463-88-5
MW0013912	3-Acetyl-11-keto-beta-boswellic acid	Others	Others	C32H48O5	2	0.731	67416-61-9
MEDN1129	D-Erythrose	Others	Saccharides	C4H8O4	2	1	583-50-6 | 1758-51-6
MEDN0232	Rhamnose	Others	Saccharides	C6H12O5	2	0.8692	3615-41-6
MEDN1388	Sedoheptulose	Others	Saccharides	C7H14O7	2	0.8104	3019-74-7
MEDN0221	D-Mannose	Others	Saccharides	C6H12O6	2	0.7796	530-26-7 | 46032-76-2
MW0146836	Botrydial	Others	Lactones	C17H26O5	2	0.7197	54986-75-3
MW0147861	Cucurbitacin C	Others	Lactones	C32H48O8	2	0.6808	5988-76-1
MEDTP01470	Octyl-Beta-D-Glucopyranoside	Others	Saccharides	C14H28O6	2	0.6323	29836-26-8 | 144388-20-5 | 78168-20-4
MW0011956	1,4-Nonanediol diacetate	Others	Lactones	C13H24O4	2	0.6273	67715-81-5
MW0157104	Sodium glucuronate	Others	Saccharides	C6H9NaO7	2	0.6259	14984-34-0 | 7182-77-6
MW0148605	12-Deoxy-phorbol-13-alpha-methylbutyrate-20-acetate	Others	Lactones	C27H38O7	2	0.6183	25090-73-7
MEDN0239	Gluconic acid	Others	Saccharides	C6H12O7	2	0.6117	526-95-4
MW0154413	Neu5Gc2-6Gal1-4GlcNAcSp	Others	Saccharides	C27H45N5O20	2	0.854	-
MW0149382	Gal1-3Gal1-4[Fuc1-3]GlcNAcSp	Others	Saccharides	C28H48N4O20	2	0.8135	-
MW0154403	Neu5Ac2-6Gal1-4GlcNAcSp	Others	Saccharides	C27H45N5O19	2	0.7633	-
MW0149376	Gal(1-3)[Fuc(1-2)]Gal(1-4)GlcSp	Others	Saccharides	C26H45N3O20	2	0.7511	-
MW0011659	(x)-2-Heptanol glucoside	Others	Saccharides	C13H26O6	2	0.9962	-
MW0157044	S-Formylmycothiol	Others	Saccharides	C18H30N2O13S	2	0.8786	-
MW0132932	3-[4-hydroxy-2-methoxy-3-(3-methylbut-2-en-1-yl)phenyl]-1-(3-hydroxyphenyl)propan-1-one	Others	Ketone compounds	C21H24O4	2	0.8581	-
MW0166168	preandiloid A	Others	Ketone compounds	C25H34O5	2	0.7613	-
MW0130429	2',4'-Dihydroxychalcone 4'-glucoside	Others	Ketone compounds	C21H22O8	2	0.7513	-
MW0142797	3,7-Dihydroxycoprostanic acid	Others	Lactones	C27H46O4	2	0.7038	-
MEDN0220	Glucose	Others	Saccharides	C6H12O6	2	0.6999	-
MW0137173	8-[5-(5,7-Dihydroxy-4-oxochromen-2-yl)-2-hydroxyphenyl]-5,7-dihydroxy-2-(4-hydroxy-3-methoxyphenyl)chromen-4-one	Others	Ketone compounds	C31H20O11	2	0.6846	-
MW0054718	4-(1,3-Butadienyl)-3,5,5-trimethylcyclohex-2-en-1-one	Others	Aldehyde compounds	C13H18O	2	0.6762	-
MW0054723	Melibiitol	Others	Saccharides	C12H24O11	2	0.6342	-
MW0145232	Archangelolide	Others	Lactones	C29H40O10	2	0.5685	-
MW0014202	NCGC00384880-02_C57H92O27_alpha-L-Arabinopyranose, O-3-O-[(2S,3R,4R)-tetrahydro-3,4-dihydroxy-4-(hydroxymethyl)-2-furanyl]-beta-D-xylopyranosyl-(1->4)-O-6-deoxy-alpha-L-mannopyranosyl-(1->2)-1-O-[(2beta,3beta,5xi,6beta,9xi)-3-(beta-D-glucopyranosyloxy)-2,6,23-trihydroxy-28-oxoolean-12-en-28-yl]-	Others	Saccharides	C57H92O27	2	0.5469	-
ZINC13459282	[(3S,4R)-4-hydroxy-2,2-dimethyl-8-oxo-3,4-dihydropyrano[3,2-g]chromen-3-yl] acetate	Others	Lactones	C16H16O6	2	0.5126	-
MEDL01753	4-Methylesculetin	Lignans and Coumarins	Coumarins	C10H8O4	2	0.7754	529-84-0
MEDL02744	Bergaptol	Lignans and Coumarins	Coumarins	C11H6O4	2	0.7261	486-60-2
ZINC70455475	Tetrandrine metabolite, N'-nor-D-	Lignans and Coumarins	Lignans	C37H40N2O6	2	0.6872	38769-08-3
MW0138460	Isobergapten	Lignans and Coumarins	Coumarins	C12H8O4	2	0.7648	-
ZINC95913460	(2R)-2alpha-[3-Methoxy-4-(beta-D-glucopyranosyloxy)phenyl]-3alpha,4alpha-dihydroxy-4-(3-methoxy-4-hydroxybenzyl)tetrahydrofuran-3-methanol	Lignans and Coumarins	Lignans	C26H34O13	2	0.6252	-
MW0137947	Dicumarol	Lignans and Coumarins	Coumarins	C19H12O6	2	0.8287	66-76-2
MW0153324	(1S,2R)-5,7,8-trimethoxy-2,3-dimethyl-1-(2,4,5-trimethoxyphenyl)-1,2-dihydronaphthalene	Lignans and Coumarins	Lignans	C24H30O6	2	0.7608	86702-02-5
MW0144229	Acanthoside D	Lignans and Coumarins	Lignans	C34H46O18	2	0.6962	66791-77-3
MW0139616	Rutamarin	Lignans and Coumarins	Coumarins	C21H24O5	2	0.5977	14882-94-1
MW0005990	Aloin	Quinones	Anthraquinone	C21H22O9	2	0.7029	28371-16-6 | 8015-61-0 | 5133-19-7
MEDP1807	Thymoquinone	Quinones	Quinones	C10H12O2	2	0.7174	490-91-5
MW0114388	Embelin	Quinones	Quinones	C17H26O4	2	0.9105	-
MW0009734	Sennoside E	Flavonoids	Flavones	C44H38O23	2	0.8025	792907-49-4
MW0138673	2''-p-Coumarylastragalin	Flavonoids	Flavones	C30H26O13	2	0.6047	137018-32-7
MW0169164	Flavone	Flavonoids	Flavones	C15H10O2	2	0.5062	525-82-6
MW0139310	Petunidin 3-(6''-acetylglucoside)	Flavonoids	Anthocyanidins	C24H25O13+	2	0.6844	-
MW0149216	Flavonol 3-O-D-xylosylglucoside	Flavonoids	Flavonols	C26H28O12	2	0.6545	-
FDATN00282	Neohesperidin dihydrochalcone	Flavonoids	Chalcones	C28H36O15	2	0.945	20702-77-6
MW0139542	Vincetoxicoside A	Flavonoids	Flavones	C27H30O16	2	0.8693	18016-58-5 | 163559-06-6
MW0138292	Glycitin	Flavonoids	Isoflavones	C22H22O10	2	0.7989	40246-10-4
MW0133705	4'-Methoxyflavone	Flavonoids	Flavones	C16H12O3	2	0.7137	4143-74-2
MEDN1385	Daidzein	Flavonoids	Isoflavones	C15H10O4	2	0.882	486-66-8
mws0059	Rutin	Flavonoids	Flavonols	C27H30O16	2	0.7776	153-18-4
MEDL00398	Pelargonidin	Flavonoids	Anthocyanidins	C15H11O5+	2	0.6502	7690-51-9
MW0137915	Delphinidin 3,5-diglucoside	Flavonoids	Anthocyanidins	C27H31O17+	2	0.5169	17670-06-3
MEDL02488	Quercetin	Flavonoids	Flavonols	C15H10O7	2	0.5071	117-39-5
MW0136928	7-{4-[(6-carboxy-3,4,5-trihydroxyoxan-2-yl)oxy]-3,5-dimethoxyphenyl}-6,11-dihydroxy-3-(4-hydroxyphenyl)-2lambda8-dioxatricyclo[7.3.1.0,(1)(3)]trideca-1(13),2,4,6,9,11-hexaen-2-ylium	Flavonoids	Flavonoid	C31H27O14	2	0.7614	-
MW0138473	Isoflavone 7-O-beta-D-glucoside	Flavonoids	Flavones	C21H20O8	2	0.7341	-
ZINC13740559	Quercetin-3-o-alpha-d-arabinofuranoside	Flavonoids	Flavonols	C20H18O11	2	0.6375	-
MW0139898	Typhaneoside	Flavonoids	Flavones	C34H42O20	2	0.6226	-
MEDP0160	Adenosine	Nucleotides and derivatives	Nucleotides and derivatives	C10H13N5O4	2	0.953	58-61-7
MEDL02309	Inosinic acid	Nucleotides and derivatives	Nucleotides and derivatives	C10H13N4O8P	2	0.7396	131-99-7 | 30918-54-8 | 25249-22-3
MEDL00815	Cytidine-5'-diphosphate	Nucleotides and derivatives	Nucleotides and derivatives	C9H15N3O11P2	2	0.7364	63-38-7
MW0103599	Inosine triphosphate	Nucleotides and derivatives	Nucleotides and derivatives	C10H15N4O14P3	2	0.7074	132-06-9
MW0103597	Inosine diphosphate	Nucleotides and derivatives	Nucleotides and derivatives	C10H14N4O11P2	2	0.694	86-04-4
MW0103676	Thymidine-5'-triphosphate	Nucleotides and derivatives	Nucleotides and derivatives	C10H17N2O14P3	2	0.6813	365-08-2
MW0103349	2'-Deoxyinosine triphosphate	Nucleotides and derivatives	Nucleotides and derivatives	C10H15N4O13P3	2	0.6554	16595-02-1
MEDL02308	Nicotinic acid adenine dinucleotide	Nucleotides and derivatives	Nucleotides and derivatives	C21H27N6O15P2+	2	0.61	6450-77-7
MW0150660	Guanosine 5'-diphosphate sodium salt	Nucleotides and derivatives	Nucleotides and derivatives	C10H14N5NaO11P2	2	0.6017	43139-22-6
MW0147687	CMP-N,N-diacetyllegionaminic acid	Nucleotides and derivatives	Nucleotides and derivatives	C22H34N5O15P	2	0.6752	-
MW0159411	Xanthosine 5'-(trihydrogen diphosphate)	Nucleotides and derivatives	Nucleotides and derivatives	C10H14N4O12P2	2	0.6707	-
MW0103711	Xanthosine 5'-triphosphate	Nucleotides and derivatives	Nucleotides and derivatives	C10H15N4O15P3	2	0.6704	-
MW0167820	(L-Prolyl)adenylate	Nucleotides and derivatives	Nucleotides and derivatives	C15H21N6O8P	2	0.6128	-
MW0165633	dTDP-3-amino-3,6-dideoxy-alpha-D-galactopyranose(1-)	Nucleotides and derivatives	Nucleotides and derivatives	C16H26N3O14P2-	2	0.5664	-
MW0158749	UDP-2-acetamido-2,6-dideoxy-alpha-D-xylo-hex-4-ulose	Nucleotides and derivatives	Nucleotides and derivatives	C17H25N3O16P2	2	0.5585	-
MEDP0167	Guanosine	Nucleotides and derivatives	Nucleotides and derivatives	C10H13N5O5	2	0.9547	118-00-3 | 26578-09-6 | 197227-95-5 | 103654-69-9 | 103654-70-2 | 146849-94-7 | 197227-93-3 | 202933-46-8 | 244769-87-7 | 247226-75-1 | 250586-91-5 | 250586-97-1 | 30747-23-0
MEDP0171	Inosine	Nucleotides and derivatives	Nucleotides and derivatives	C10H12N4O5	2	0.9447	58-63-9
MEDN1545	Guanosine-5'-monophosphate	Nucleotides and derivatives	Nucleotides and derivatives	C10H14N5O8P	2	0.739	85-32-5 | 128952-18-1 | 29593-02-0
MW0103634	Nadide	Nucleotides and derivatives	Nucleotides and derivatives	C21H27N7O14P2	2	0.6709	53-84-9
MW0103535	2',3'-Dideoxyinosine	Nucleotides and derivatives	Nucleotides and derivatives	C10H12N4O3	2	0.6674	69655-05-6
MEDN1013	2'-Deoxyadenosine-5'-monophosphate	Nucleotides and derivatives	Nucleotides and derivatives	C10H14N5O6P	2	0.6602	653-63-4
MEDL00865	Guanosine-5'-diphosphate	Nucleotides and derivatives	Nucleotides and derivatives	C10H15N5O11P2	2	0.5933	146-91-8 | 157420-46-7 | 105184-12-1 | 105184-46-1
MEDN0609	Uridine triphosphate(UTP)	Nucleotides and derivatives	Nucleotides and derivatives	C9H15N2O15P3	2	0.5474	63-39-8
MW0164401	UDP-4-dehydro-6-deoxy-alpha-D-glucose(2-)	Nucleotides and derivatives	Nucleotides and derivatives	C15H20N2O16P2-2	2	0.6289	-
MW0163321	ADP ribose 1'',2''-cyclic phosphate	Nucleotides and derivatives	Nucleotides and derivatives	C15H19N5O16P3-3	2	0.6078	-
MEDP1448	1-Stearoyl-sn-glycerol	GL	MG	C21H42O4	2	0.8983	22610-61-3
MW0012771	2-Arachidonoyl glycerol-d5	GL	MG	C23H38O4	2	0.7948	-
MW0021658	CL(8:0/10:0/11:0/18:2(9Z,11Z))	GL	CL	C56H104O17P2	2	0.897	-
MW0025539	CL(8:0/8:0/11:0/18:2(9Z,11Z))	GL	CL	C54H100O17P2	2	0.8716	-
MW0166260	[(2S)-2-[(9Z,12E,15Z)-octadeca-9,12,15-trienoyl]oxy-3-[(2R,3R,4S,5R,6R)-3,4,5-trihydroxy-6-[[(2R,3R,4S,5R,6R)-3,4,5-trihydroxy-6-(hydroxymethyl)oxan-2-yl]oxymethyl]oxan-2-yl]oxypropyl] (9Z,12Z,15Z)-octadeca-9,12,15-trienoate	GL	TG	C51H84O15	2	0.8445	-
MW0050206	1-Linoleoyl-3-docosahexaenoyl-sn-glycerol	GL	DG	C44H70O5	2	0.6501	-
MW0072222	TG(16:1(9Z)/14:0/18:1(9Z))	GL	TG	C51H94O6	2	0.6234	-
MW0016429	Cdp-DG(16:0/18:0)	GL	DG	C46H85N3O15P2	2	0.6217	-
MW0055018	MG(17:0/0:0/0:0)	GL	MG	C20H40O4	2	0.6053	-
MW0070771	TG(16:0/16:0/18:1(11Z))	GL	TG	C53H100O6	2	0.6018	-
MW0076422	TG(18:1(9Z)/20:5(5Z,8Z,11Z,14Z,17Z)/18:3(6Z,9Z,12Z))	GL	TG	C59H96O6	2	0.563	-
MW0049749	Glyceryl 1,3-dipalmitate	GL	DG	C35H68O5	2	0.7483	502-52-3
MW0150783	1-O-Hexadecyl-2-acetyl-sn-glycerol	GL	DG	C21H42O4	2	0.7439	77133-35-8
MW0069557	TG(15:0/20:3(5Z,8Z,11Z)/o-18:0)	GL	TG	C56H104O5	2	0.9821	-
MW0167239	[(2S)-2-[(Z)-octadec-9-enoyl]oxy-3-pentadecanoyloxypropyl] icosanoate	GL	TG	C56H106O6	2	0.9706	-
MW0167413	[(2S)-2,3-di(icosanoyloxy)propyl] (13Z,16Z)-docosa-13,16-dienoate	GL	TG	C65H122O6	2	0.8053	-
MW0167370	[(2S)-1-[(4Z,7Z,10Z,13Z,16Z,19Z)-docosa-4,7,10,13,16,19-hexaenoyl]oxy-3-octadecanoyloxypropan-2-yl] docosanoate	GL	TG	C65H114O6	2	0.7063	-
MW0165828	[(2S)-2-[(7Z,10Z)-hexadeca-7,10-dienoyl]oxy-3-[(2R,3R,4S,5R,6R)-3,4,5-trihydroxy-6-(hydroxymethyl)oxan-2-yl]oxypropyl] (9Z,12Z,15Z)-octadeca-9,12,15-trienoate	GL	TG	C43H72O10	2	0.6745	-
MW0167787	[(2R)-2-hexadecanoyloxy-3-octadecanoyloxypropyl] docosanoate	GL	TG	C59H114O6	2	0.6198	-
MW0050014	[(2S)-2-dodecanoyloxy-3-hydroxypropyl] octadecanoate	GL	DG	C33H64O5	2	0.6137	-
MW0096597	TG(i-16:0/a-25:0/16:0)[rac]	GL	TG	C60H116O6	2	0.5904	-
MW0079647	TG(20:0/22:6(4Z,7Z,10Z,13Z,16Z,19Z)/o-18:0)	GL	TG	C63H112O5	2	0.5784	-
MW0141093	1,2-Di-(9Z,12Z,15Z-octadecatrienoyl)-3-O-beta-D-galactosyl-sn-glycerol	GL	TG	C45H74O10	2	0.5577	-
MW0012920	1-Octadecyl Lysophosphatidic Acid	GP	LPA	C21H45O6P	2	0.7693	52977-29-4
MW0011901	1,2-Dioleoyl-sn-glycerol-3-phosphate	GP	PA	C39H73O8P	2	0.7254	14268-17-8
MEDP1657	1-O-Hexadecyl-sn-glycero-3-phosphocholine	GP	PC	C24H52NO6P	2	0.6998	52691-62-0 | 97288-09-0
MW0141122	Dioleoylphosphatidylcholine	GP	PC	C44H84NO8P	2	0.6697	52088-89-8
MW0011869	1,2-Dipalmitoyl-sn-glycerol 3-phosphate	GP	PA	C35H69O8P	2	0.6116	7091-44-3
MW0013395	1-hexadecanoyl-2-(5Z,8Z,11Z,14Z-eicosatetraenoyl)-sn-glycero-3-phosphoethanolamine	GP	PE	C41H74NO8P	2	0.5872	70812-59-8
MW0061712	PI(18:0/20:4(5Z,8Z,11Z,14Z))	GP	PI	C47H83O13P	2	0.8338	-
MW0011860	1,2-Dimyristoleoyl-sn-glycero-3-phosphocholine	GP	PC	C36H68NO8P	2	0.8094	-
MEDP0494	1-Pentadecanoyl-sn-glycero-3-phosphocholine	GP	PC	C23H48NO7P	2	0.7565	-
MW0012778	1-Docosanoyl-sn-glycero-3-phosphocholine	GP	PC	C30H62NO7P	2	0.744	-
MW0058017	1-Tetradecanoyl-2-pentadecanoyl-glycero-3-phosphoethanolamine	GP	PE	C34H68NO8P	2	0.7413	-
MW0056785	1-tetradecanoyl-2-(9Z-hexadecenoyl)-sn-glycero-3-phosphocholine	GP	PC	C38H74NO8P	2	0.9927	-
MW0062407	(2S)-2-amino-3-[[(2R)-3-hexadecanoyloxy-2-[(Z)-tetracos-15-enoyl]oxypropoxy]-hydroxyphosphoryl]oxypropanoic acid	GP	PS	C46H88NO10P	2	0.9879	-
MW0056123	PA(20:5(5Z,8Z,11Z,14Z,17Z)/22:6(4Z,7Z,10Z,13Z,16Z,19Z))	GP	PA	C45H67O8P	2	0.9794	-
MW0055593	1-pentadecanoyl-2-(11Z,14Z-eicosadienoyl)-glycero-3-phosphate	GP	PA	C38H71O8P	2	0.9432	-
MW0061364	Pgp(16:0/20:4(5Z,8Z,11Z,14Z))	GP	PG-P	C42H76O13P2	2	0.8979	-
MW0061360	Pgp(16:0/18:3(6Z,9Z,12Z))	GP	PG-P	C40H74O13P2	2	0.8798	-
MW0061098	PG(16:0/20:3(5Z,8Z,11Z))	GP	PG	C42H77O10P	2	0.8517	-
MW0055594	PA(15:0/20:3(5Z,8Z,11Z))	GP	PA	C38H69O8P	2	0.8224	-
MW0061555	PGP(a-13:0/i-24:0)	GP	PG-P	C43H86O13P2	2	0.7923	-
MW0060324	PE-NMe2(18:0/22:4(7Z,10Z,13Z,16Z))	GP	PE	C47H86NO8P	2	0.7742	-
MW0059213	PE-NMe(11M5/9D3)	GP	PE	C45H78NO10P	2	0.7217	-
MW0061554	PGP(a-13:0/i-22:0)	GP	PG-P	C41H82O13P2	2	0.7049	-
MW0057002	PC(18:1(11Z)/22:2(13Z,16Z))	GP	PC	C48H90NO8P	2	0.6998	-
MW0061286	CID 131823277	GP	PG	C33H65O10P	2	0.6969	-
MW0013614	1-Hexadecanoyl-2-(9Z-octadecenoyl)-sn-glycero-3-phosphoserine	GP	PS	C40H76NO10P	2	0.6953	-
MW0011889	1,2-Dimyristoyl-sn-glycero-3-phospho-l-serine	GP	PS	C34H66NO10P	2	0.6881	-
MW0012973	1-Palmitoyl-2-oleoyl-sn-glycero-3-phosphate	GP	PA	C37H71O8P	2	0.6746	-
MW0012817	1-Hexadecyl-sn-glycerol 3-phosphate	GP	LPA	C19H41O6P	2	0.6641	-
MW0061362	Pgp(16:0/20:3(5Z,8Z,11Z))	GP	PG-P	C42H78O13P2	2	0.6636	-
MW0061397	Pgp(18:0/22:6(4Z,7Z,10Z,13Z,16Z,19Z))	GP	PG-P	C46H80O13P2	2	0.66	-
MW0011908	Dioleoyl phosphatidylserine	GP	PS	C42H78NO10P	2	0.6499	-
MW0060494	PE-NMe2(18:4(6Z,9Z,12Z,15Z)/20:5(5Z,8Z,11Z,14Z,17Z))	GP	PE	C45H72NO8P	2	0.6241	-
MW0012938	1-Oleoyl-sn-glycero-3-phosphoglycerol	GP	PI	C24H47O9P	2	0.6144	-
MW0011907	PE-NMe(18:1(9Z)/18:1(9Z))	GP	PE	C42H80NO8P	2	0.6069	-
MW0061096	PG(16:0/18:3(6Z,9Z,12Z))	GP	PG	C40H73O10P	2	0.6041	-
MW0011913	1,2-Dipalmitoleoyl-sn-glycero-3-phosphocholine	GP	PC	C40H76NO8P	2	0.5906	-
MW0141746	1-Hexadecanoyl-2-(9Z-octadecenoyl)-sn-glycerol 3-pyrophosphate	GP	PA	C37H72O11P2	2	0.5857	-
MW0060486	PE-NMe2(18:4(6Z,9Z,12Z,15Z)/18:4(6Z,9Z,12Z,15Z))	GP	PE	C43H70NO8P	2	0.5848	-
MW0055589	PA(15:0/18:3(6Z,9Z,12Z))	GP	PA	C36H65O8P	2	0.5737	-
MW0141745	1-hexadecanoyl-2-[(Z)-octadec-9-enoyl]-sn-glycero-3-phospho-sn-glycerol 3-phosphate	GP	PG	C40H78O13P2	2	0.5731	-
MW0055810	PA(18:3(9Z,12Z,15Z)/18:3(6Z,9Z,12Z))	GP	PA	C39H65O8P	2	0.5705	-
MW0168281	Dioleoylphosphatidic acid	GP	PA	C39H73O8P	2	0.5469	-
MW0011795	1-(1Z-octadecenyl)-sn-glycero-3-phosphocholine	GP	PC	C26H54NO6P	2	0.5125	-
MW0011859	PC(18:3(9Z,12Z,15Z)/18:3(9Z,12Z,15Z))	GP	PC	C44H76NO8P	2	0.654	2701-19-1
MW0011883	1,2-Dilinoleoyl-SN-glycero-3-phosphocholine	GP	PC	C44H80NO8P	2	0.6531	998-06-1
MW0012930	Hexanolamino PAF C-16	GP	PC	C30H62NO7P	2	0.6374	137566-83-7
MW0012968	1-hexadecanoyl-2-(9Z,12Z-octadecadienoyl)-sn-glycero-3-phosphocholine	GP	PC	C42H80NO8P	2	0.6133	17708-90-6
MW0012966	1-Palmitoyl-2-linoleoyl-sn-glycero-3-phosphate	GP	PA	C37H69O8P	2	0.9379	-
MW0061394	Pgp(18:0/22:4(7Z,10Z,13Z,16Z))	GP	PG-P	C46H84O13P2	2	0.8948	-
MW0056381	PA(22:6(4Z,7Z,10Z,13Z,16Z,19Z)/22:6(4Z,7Z,10Z,13Z,16Z,19Z))	GP	PA	C47H69O8P	2	0.8423	-
MW0055951	1-(11Z,14Z-eicosadienoyl)-2-tetradecanoyl-glycero-3-phosphate	GP	PA	C37H69O8P	2	0.7475	-
MW0054516	LysoPA(i-19:0/0:0)	GP	LPA	C22H45O7P	2	0.6808	-
MW0061539	PGP(a-13:0/a-13:0)	GP	PG-P	C32H64O13P2	2	0.6555	-
MW0061302	[(2R)-3-[[(2S)-2,3-dihydroxypropoxy]-hydroxyphosphoryl]oxy-2-(10-methylundecanoyloxy)propyl] 10-methylundecanoate	GP	PG	C30H59O10P	2	0.6535	-
MW0056356	PA(22:6(4Z,7Z,10Z,13Z,16Z,19Z)/14:1(9Z))	GP	PA	C39H63O8P	2	0.652	-
MEDN1252	LPI(16:1/0:0)	GP	PI	C25H47O12P	2	0.6221	-
MW0012969	1-Palmitoyl-2-myristoyl-sn-glycero-3-phosphocholine	GP	PC	C38H76NO8P	2	0.5981	-
MW0055751	PA(18:2(9Z,12Z)/18:2(9Z,12Z))	GP	PA	C39H69O8P	2	0.5977	-
MW0011790	1-(1Z-octadecenyl)-2-(4Z,7Z,10Z,13Z,16Z,19Z-docosahexaenoyl)-sn-glycero-3-phosphocholine	GP	PC	C48H84NO7P	2	0.5651	-
MEDN1250	1-Tetradecanoyl-glycero-3-phospho-(1'-myo-inositol)	GP	PI	C23H45O12P	2	0.5649	-
MW0141826	1-Palmitoyl-2-(5-keto-8-oxo-6-octenoyl)-sn-glycero-3-phosphatidylcholine	GP	PC	C32H58NO10P	2	0.5338	-
MW0004284	4-(3-Hydroxybutyl)phenol	Phenolic acids	Phenolic acids	C10H14O2	2	0.778	69617-84-1
MW0010461	[8]-Dehydrogingerdione	Phenolic acids	Phenolic acids	C19H26O4	2	0.724	77334-08-8
MEDL01942	Dibutyl phthalate	Phenolic acids	Phenolic acids	C16H22O4	2	0.9882	84-74-2
MEDL01798	2-(((2-Ethylhexyl)oxy)carbonyl)benzoic acid	Phenolic acids	Phenolic acids	C16H22O4	2	0.7506	4376-20-9
MW0009469	Pioglitazone	Phenolic acids	Phenolic acids	C19H20N2O3S	2	0.6749	111025-46-8
MEDL01875	[10]-Shogaol	Phenolic acids	Phenolic acids	C21H32O3	2	0.6577	36752-54-2
MW0007322	Homocapsaicin	Phenolic acids	Phenolic acids	C19H29NO3	2	0.6519	58493-48-4
MW0000973	Gingerol	Phenolic acids	Phenolic acids	C17H26O4	2	0.6476	23513-14-6 | 1391-73-7
MEDL01867	Shogaol	Phenolic acids	Phenolic acids	C17H24O3	2	0.6333	36700-45-5
MEDL01873	[8]-Gingerdione	Phenolic acids	Phenolic acids	C19H28O4	2	0.6132	77334-06-6
MEDL01869	Methylgingerol	Phenolic acids	Phenolic acids	C18H28O4	2	0.6081	61914-52-1
MW0000905	[12]-Gingerol	Phenolic acids	Phenolic acids	C23H38O4	2	0.5844	104264-55-3
MW0145601	Argiotoxin 636	Phenolic acids	Phenolic acids	C29H52N10O6	2	0.5653	108687-79-2 | 105029-41-2
MW0147736	5-[7-[4-(4-Ethyl-4,5-dihydrooxazol-2-yl)phenoxy]heptyl]-3-methyl-isoxazole	Phenolic acids	Phenolic acids	C22H30N2O3	2	0.6487	-
ZINC14715611	Sterehirsutinol	Phenolic acids	Phenolic acids	C17H16O3	2	0.626	-
MW0155534	p-Hydroxyphenylacetothiohydroximate	Phenolic acids	Phenolic acids	C8H9NO2S	2	0.6204	-
MEDL01909	1,7-Bis(4-hydroxyphenyl)-3-heptanone	Phenolic acids	Phenolic acids	C19H22O3	2	0.842	130233-83-9
MW0004191	3-tert-Butyl-4-hydroxyanisole	Phenolic acids	Phenolic acids	C11H16O2	2	0.7584	121-00-6
MEDN0747	2,4-Di-tert-butylphenol	Phenolic acids	Phenolic acids	C14H22O	2	0.9446	96-76-4
MEDN0302	Chlorogenic Acid	Phenolic acids	Phenolic acids	C16H18O9	2	0.8107	202650-88-2
MEDL00572	1,3-Dicaffeoylquinic acid	Phenolic acids	Phenolic acids	C25H24O12	2	0.6336	19870-46-3
MW0000962	[4]-Gingerdiol 3,5-diacetate	Phenolic acids	Phenolic acids	C19H28O6	2	0.6297	53254-50-5
MEDL01837	Nordihydrocapsiate	Phenolic acids	Phenolic acids	C17H26O4	2	0.9691	-
MW0000532	CID 38362561	Phenolic acids	Phenolic acids	C26H34O4	2	0.7624	-
MW0115314	Spiramycin	Alcohol and amines	Alcohols	C43H74N2O14	2	0.7268	24916-50-5 | 8025-81-8
MW0111217	N-Methyldioctylamine	Alcohol and amines	Amines	C17H37N	2	0.7225	4455-26-9
MW0114590	Hexaethylene glycol	Alcohol and amines	Alcohols	C12H26O7	2	0.9608	2615-15-8
MEDN0632	N-oleoylglycine	Alcohol and amines	Amines	C20H37NO3	2	0.889	2601-90-3
MW0127359	5-[(Pyridin-2-ylmethyl)thio]-1,3,4-thiadiazol-2-amine	Alcohol and amines	Amines	C8H8N4S2	2	0.8876	118159-54-9
MW0149129	[(2R,3R,10S,12S,13R,14S,17R)-2,12-dihydroxy-4,4,10,13,14-pentamethyl-17-[(2R,5R)-1,5,6-trihydroxy-6-methylheptan-2-yl]-2,3,5,6,7,11,12,15,16,17-decahydro-1H-cyclopenta[a]phenanthren-3-yl] 3-hydroxy-5-[(2-methoxy-2-oxoethyl)amino]-3-methyl-5-oxopentanoate	Alcohol and amines	Alcohols	C39H65NO11	2	0.7729	65694-20-4
MW0010903	(1S,2S,4R,8S)-p-Menthane-1,2,8,9-tetrol 2-glucoside	Alcohol and amines	Alcohols	C16H30O9	2	0.7489	402593-52-6
MW0152012	ent-Kaur-16-en-19-ol	Alcohol and amines	Alcohols	C20H32O	2	0.7314	2300-11-0
MW0152641	Levopimaradienol	Alcohol and amines	Alcohols	C20H32O	2	0.7198	97640-46-5
MADP0489	Heptethylene glycol	Alcohol and amines	Alcohols	C14H30O8	2	0.695	5617-32-3
ZINC95914510	(Z)-2-[2-[(1R,2R,3aS,8aS)-1,3a-bis(hydroxymethyl)-2,5-dimethyl-2,3,4,7,8,8a-hexahydroazulen-1-yl]ethyl]but-2-ene-1,4-diol	Alcohol and amines	Alcohols	C20H34O4	2	0.6768	34756-98-4
MW0106553	Pantethine	Alcohol and amines	Polyamines	C22H42N4O8S2	2	0.6761	16816-67-4
MW0111314	Thioetheramide PC	Alcohol and amines	Amines	C40H84N2O5PS+	2	0.659	116457-99-9
MW0053496	Geranylgeraniol	Alcohol and amines	Alcohols	C20H34O	2	0.6494	24034-73-9 | 7614-21-3
MW0123085	Benzquinamide	Alcohol and amines	Amines	C22H32N2O5	2	0.6346	63-12-7
MW0012826	1-Hexanol	Alcohol and amines	Alcohols	C6H14O	2	0.6161	111-27-3
ZINC95914850	Rhodomollein XIV	Alcohol and amines	Alcohols	C20H34O7	2	0.5422	798558-84-6
MW0110148	Trunkamide	Alcohol and amines	Amines	C43H63N7O8S	2	0.9246	-
MW0110992	Dicyclohexylamine	Alcohol and amines	Amines	C12H23N	2	0.7948	-
MW0114796	Malyngamide J	Alcohol and amines	Amines	C33H53NO9	2	0.7705	-
MW0126657	Termitomycamide B	Alcohol and amines	Amines	C28H40N2O2	2	0.7357	-
MW0111223	N-Nitrosodibutylamine	Alcohol and amines	Amines	C8H18N2O	2	0.7045	-
MEDP1212	1,3-Dicyclohexylurea	Alcohol and amines	Polyamines	C13H24N2O	2	0.8519	-
MW0115350	Tetraethylene glycol	Alcohol and amines	Alcohols	C8H18O5	2	0.794	-
MEDP2121	Pentadecylamine	Alcohol and amines	Amines	C15H33N	2	0.7778	-
ZINC95913509	Merrillianone	Alcohol and amines	Alcohols	C15H22O5	2	0.7408	-
ZINC40421718	7beta-Hydroxystemodin	Alcohol and amines	Alcohols	C20H34O3	2	0.7199	-
ZINC59586216	(1S,2R,5S,6S,9Z,12R)-1,5,9-trimethyl-12-propan-2-yl-15,16-dioxatricyclo[10.2.1.12,5]hexadec-9-en-6-ol	Alcohol and amines	Alcohols	C20H34O3	2	0.7124	-
MW0111415	(2R*,3R*)-1,2,3-Butanetriol	Alcohol and amines	Alcohols	C4H10O3	2	0.6909	-
MW0147486	Cimigenol	Alcohol and amines	Alcohols	C30H48O5	2	0.6555	-
ZINC95911213	3,3',4,4'-Tetrahydro-3alpha,3'beta,5,5',7-pentahydroxy-2beta,7'-epoxy-2alpha,2'alpha-bis(3,4-dihydroxyphenyl)-4beta,6'-bi[2H-1-benzopyran]	Alcohol and amines	Alcohols	C30H24O12	2	0.631	-
MW0154234	N-Acetyl-leu-leu-leu-leu-tyr-amide	Alcohol and amines	Amines	C35H58N6O7	2	0.6234	-
MW0106383	4-(Isopropylamino)-2-(2-pyridyl)-2-phenylbutyramide	Alcohol and amines	Amines	C18H23N3O	2	0.5968	-
MEDP1446	Octadecadienamide	Alcohol and amines	Amines	C18H33NO	2	0.5118	-
MW0143407	4-Methylthiobutanaldoxime	Alcohol and amines	Alcohols	C5H11NOS	2	0.5083	-
MW0140322	2-Azidoethyl 4-O-beta-D-galactopyranosyl-beta-D-glucopyranoside	Alcohol and amines	Alcohols	C14H25N3O11	2	0.6626	230286-11-0
MEDN1224	Bis(1-inositol) -3,1'-phosphate 1-phosphate	Alcohol and amines	Alcohols	C12H24O17P2	2	0.931	-
MW0016980	Cephalomannine	Benzene and substituted derivatives	Benzene and substituted derivatives	C45H53NO14	2	0.7962	71610-00-9
MW0009418	2-Cyclohexyl-2-hydroxy-2-phenylacetic acid	Benzene and substituted derivatives	Benzene and substituted derivatives	C14H18O3	2	0.7626	4335-77-7 | 50896-04-3
MW0006648	Convolamine	Benzene and substituted derivatives	Benzene and substituted derivatives	C17H23NO4	2	0.7583	500-56-1
MW0108765	Neotame	Benzene and substituted derivatives	Benzene and substituted derivatives	C20H30N2O5	2	0.7535	165450-17-9
MW0004101	3-Methoxybenzyl alcohol	Benzene and substituted derivatives	Benzene and substituted derivatives	C8H10O2	2	0.7527	6971-51-3
MEDL00438	1,4-Dihydroxy-2-naphthoic acid	Benzene and substituted derivatives	Benzene and substituted derivatives	C11H8O4	2	0.7504	31519-22-9
MW0125873	Nomifensine maleate	Benzene and substituted derivatives	Benzene and substituted derivatives	C20H22N2O4	2	0.7275	32795-47-4 | 24524-90-1
MEDP2105	3,6,9,12,15,18,21-Heptaoxatricosane-21,23-diol	Benzene and substituted derivatives	Benzene and substituted derivatives	C16H34O9	2	0.9826	5117-19-1
MEDL01994	Diisobutyl phthalate	Benzene and substituted derivatives	Benzene and substituted derivatives	C16H22O4	2	0.9317	84-69-5
MW0158826	Urdamycin G	Benzene and substituted derivatives	Benzene and substituted derivatives	C37H46O14	2	0.8011	115626-67-0
MW0137498	Benzyl cinnamate	Benzene and substituted derivatives	Benzene and substituted derivatives	C16H14O2	2	0.7942	103-41-3 | 8014-16-2 | 78277-23-3
MEDP0791	4-Aminophenol	Benzene and substituted derivatives	Benzene and substituted derivatives	C6H7NO	2	0.7468	123-30-8
MEDP1899	Benzoylecgonine	Benzene and substituted derivatives	Benzene and substituted derivatives	C16H19NO4	2	0.7432	519-09-5
MW0002666	2-Amino-4-methylbenzophenone	Benzene and substituted derivatives	Benzene and substituted derivatives	C14H13NO	2	0.7324	4937-62-6
MW0004451	Benzenesulfonamide, 4,4'-oxybis-	Benzene and substituted derivatives	Benzene and substituted derivatives	C12H12N2O5S2	2	0.7147	7566-41-8
MW0001668	Bis(2-nitrophenyl)sulfone	Benzene and substituted derivatives	Benzene and substituted derivatives	C12H8N2O6S	2	0.7085	14665-52-2
ZINC1666831	N-Butylbenzenesulfonamide	Benzene and substituted derivatives	Benzene and substituted derivatives	C10H15NO2S	2	0.6879	3622-84-2
MW0006870	Dimoxystrobin	Benzene and substituted derivatives	Benzene and substituted derivatives	C19H22N2O3	2	0.6873	149961-52-4
MW0001499	2-Anthracenesulfonic acid, 1-amino-9,10-dihydro-9,10-dioxo-	Benzene and substituted derivatives	Benzene and substituted derivatives	C14H9NO5S	2	0.6834	83-62-5
MW0001365	1,4-Dibenzylpiperazine	Benzene and substituted derivatives	Benzene and substituted derivatives	C18H22N2	2	0.6823	1034-11-3
MW0117743	2,1,3-Benzothiadiazole-4-carbaldehyde	Benzene and substituted derivatives	Benzene and substituted derivatives	C7H4N2OS	2	0.6611	5170-68-3
ZINC100006468	Benzoylacetone	Benzene and substituted derivatives	Benzene and substituted derivatives	C10H10O2	2	0.6501	93-91-4
MW0003768	3-[4-(2-Methylbutan-2-yl)phenoxy]benzoic acid	Benzene and substituted derivatives	Benzene and substituted derivatives	C18H20O3	2	0.645	74525-53-4
MW0005924	Acequinocyl	Benzene and substituted derivatives	Benzene and substituted derivatives	C24H32O4	2	0.6423	57960-19-7
MW0005220	N'-Hydroxy-4-methylbenzenecarboximidamide	Benzene and substituted derivatives	Benzene and substituted derivatives	C8H10N2O	2	0.6353	19227-13-5 | 923023-83-0 | 69113-24-2
ZINC42834094	[(1S,2S,3S,4S,5R,6S,8S,9S,10R,13S,16S,17S)-11-ethyl-3,8-dihydroxy-4,6,16-trimethoxy-11-azahexacyclo[7.7.2.12,5.01,10.03,8.013,17]nonadecan-13-yl] 2-aminobenzoate	Benzene and substituted derivatives	Benzene and substituted derivatives	C30H42N2O7	2	0.6222	11033-64-0
MW0009218	Benzenesulfonic acid, undecyl-	Benzene and substituted derivatives	Benzene and substituted derivatives	C17H28O3S	2	0.59	50854-94-9
MW0003371	(5R)-5-[(E,3S)-3-hydroxy-4-phenylbut-1-enyl]-1-[6-(2H-tetrazol-5-yl)hexyl]pyrrolidin-2-one	Benzene and substituted derivatives	Benzene and substituted derivatives	C21H29N5O2	2	0.5883	346673-06-1
MW0142760	XV638	Benzene and substituted derivatives	Benzene and substituted derivatives	C41H38N6O5S2	2	0.5877	183854-11-7
MW0116958	2H-Benzo[d][1,2,3]triazol-5-amine	Benzene and substituted derivatives	Benzene and substituted derivatives	C6H6N4	2	0.526	3325-11-9 | 503183-58-2
MW0126438	Retrofractamide D	Benzene and substituted derivatives	Benzene and substituted derivatives	C21H27NO3	2	0.5203	96386-34-4
MW0105633	Antanapeptin B	Benzene and substituted derivatives	Benzene and substituted derivatives	C41H62N4O8	2	0.7875	-
MW0156478	S-4-benzyl-3-((S)-3-hydroxy-2,2-dimethyloct-7-ynoyl)-5,5-dimethyloxazolidin-2-one	Benzene and substituted derivatives	Benzene and substituted derivatives	C22H29NO4	2	0.7653	-
MW0144244	Acetoxy-10-gingerol	Benzene and substituted derivatives	Benzene and substituted derivatives	C23H36O5	2	0.7461	-
MW0105634	Antanapeptin C	Benzene and substituted derivatives	Benzene and substituted derivatives	C41H64N4O8	2	0.7349	-
MW0105632	Antanapeptin A	Benzene and substituted derivatives	Benzene and substituted derivatives	C41H60N4O8	2	0.7271	-
MW0006876	Dioctyl phthalate	Benzene and substituted derivatives	Benzene and substituted derivatives	C24H38O4	2	0.7217	-
MW0006925	4-Dodecylbenzenesulfonic acid	Benzene and substituted derivatives	Benzene and substituted derivatives	C18H30O3S	2	0.708	-
MW0007378	Iobitridol	Benzene and substituted derivatives	Benzene and substituted derivatives	C20H28I3N3O9	2	0.9702	-
ZINC14652332	2,6-Dimethoxy-3-(3-phenyl-2-propenyl)phenol	Benzene and substituted derivatives	Benzene and substituted derivatives	C17H18O3	2	0.7608	-
MW0004656	4-amino-N-(4-tert-butylphenyl)benzenesulfonamide	Benzene and substituted derivatives	Benzene and substituted derivatives	C16H20N2O2S	2	0.7373	-
MW0102835	(1R,2S,4S,6R,7S,8R,9S,12S,13R,18S,19S)-6-methoxy-7,9,13-trimethyl-6-[(3S)-3-methyl-4-[(2R,3R,4S,5S,6R)-3,4,5-trihydroxy-6-(hydroxymethyl)oxan-2-yl]oxybutyl]-19-[(2R,3R,4S,5S,6R)-3,4,5-trihydroxy-6-methyloxan-2-yl]oxy-5-oxapentacyclo[10.8.0.02,9.04,8.013,18]icosan-16-one	Benzene and substituted derivatives	Benzene and substituted derivatives	C40H66O14	2	0.7257	-
ZINC95919036	Thymuside A	Benzene and substituted derivatives	Benzene and substituted derivatives	C16H26O7	2	0.7213	-
MW0166812	(1S,2S)-3-phenoxycyclohexa-3,5-diene-1,2-diol	Benzene and substituted derivatives	Benzene and substituted derivatives	C12H12O3	2	0.7113	-
ZINC40421861	Isovouacapenol D	Benzene and substituted derivatives	Benzene and substituted derivatives	C27H30O4	2	0.6966	-
MW0013082	2,3,16,20,25-Pentahydroxycucurbita-5-ene-11,22-dio	Benzene and substituted derivatives	Benzene and substituted derivatives	C36H58O12	2	0.6953	-
ZINC14952145	[(1S,2S,4aR,8aR)-2-(1,3-benzodioxol-5-yl)-1,2,4a,5,6,7,8,8a-octahydronaphthalen-1-yl]-pyrrolidin-1-ylmethanone	Benzene and substituted derivatives	Benzene and substituted derivatives	C22H27NO3	2	0.6908	-
ZINC95910655	(4S)-4a,5,6,7,8,8a,9,9a-Octahydro-8abeta,9abeta-dihydroxy-4beta-methoxy-3,4abeta,5beta-trimethylnaphtho[2,3-b]furan-2(4H)-one	Benzene and substituted derivatives	Benzene and substituted derivatives	C16H24O5	2	0.684	-
MW0003567	3,3'-Dimethylbenzidine	Benzene and substituted derivatives	Benzene and substituted derivatives	C14H16N2	2	0.6694	-
FDATP01417	tetrahydrozoline	Benzene and substituted derivatives	Benzene and substituted derivatives	C13H16N2	2	0.6682	-
ZINC39015205	7-Hydroxy-6-oxopristimerol	Benzene and substituted derivatives	Benzene and substituted derivatives	C30H40O6	2	0.6483	-
ZINC34628552	2,4,7-Trimethoxy-9,10-dihydrophenanthrene	Benzene and substituted derivatives	Benzene and substituted derivatives	C17H18O3	2	0.6122	-
ZINC95914236	O4''-Demethylthalicarpine	Benzene and substituted derivatives	Benzene and substituted derivatives	C40H46N2O8	2	0.6121	-
MW0144246	Acetoxy-8-gingerol	Benzene and substituted derivatives	Benzene and substituted derivatives	C21H32O5	2	0.6053	-
MEDP2252	Phenylethylmalonamide	Benzene and substituted derivatives	Benzene and substituted derivatives	C11H14N2O2	2	0.5375	-
ZINC44359857	10-Hydroxy-4-O-methyl-2,11-diundecylgomphilactone	Benzene and substituted derivatives	Benzene and substituted derivatives	C35H52O7	2	0.5319	-
MW0119848	4-(2-Hydroxyethyl)piperazin-1-ylethanesulphonic acid	Benzene and substituted derivatives	Benzene and substituted derivatives	C8H18N2O4S	2	0.9646	7365-45-9
MW0004168	3-Phenoxypropionic acid	Benzene and substituted derivatives	Benzene and substituted derivatives	C9H10O3	2	0.7816	7170-38-9
MW0007381	Iohexol	Benzene and substituted derivatives	Benzene and substituted derivatives	C19H26I3N3O9	2	0.9798	66108-95-0
MW0006174	JNK Inhibitor VIII	Benzene and substituted derivatives	Benzene and substituted derivatives	C18H20N4O4	2	0.9122	894804-07-0
MW0108986	Olsalazine-O-sulfate	Benzene and substituted derivatives	Benzene and substituted derivatives	C14H10N2O9S	2	0.9042	116430-58-1
MW0143129	3-tert-Butyl-5-methylpyrocatechol	Benzene and substituted derivatives	Benzene and substituted derivatives	C11H16O2	2	0.7706	1010-99-7
MW0146543	Aconitan-14-one, 7,8-dihydroxy-20-ethyl-4-(((2-(3-methyl-2,5-dioxo-1-pyrrolidinyl)benzoyl)oxy)methyl)-1,6,16-trimethoxy-, (1-alpha,4(S),6-beta,16-beta)-	Benzene and substituted derivatives	Benzene and substituted derivatives	C36H46N2O10	2	0.7699	123497-99-4
MW0015833	Anthranoyllycoctonine	Benzene and substituted derivatives	Benzene and substituted derivatives	C32H46N2O8	2	0.7683	22413-78-1
MW0151275	Hymenocardine	Benzene and substituted derivatives	Benzene and substituted derivatives	C37H50N6O6	2	0.7394	19771-56-3
MW0169059	Diatrizoate	Benzene and substituted derivatives	Benzene and substituted derivatives	C11H9I3N2O4	2	0.6537	117-96-4
MW0001300	1,2-Diphenylhydrazine	Benzene and substituted derivatives	Benzene and substituted derivatives	C12H12N2	2	0.6414	122-66-7 | 38622-18-3
MW0109044	Parathion	Benzene and substituted derivatives	Benzene and substituted derivatives	C10H14NO5PS	2	0.6409	56-38-2
MW0007500	Levosimendan	Benzene and substituted derivatives	Benzene and substituted derivatives	C14H12N6O	2	0.5979	141505-33-1
MW0003167	2-Iodobenzene-1-sulfonamide	Benzene and substituted derivatives	Benzene and substituted derivatives	C6H6INO2S	2	0.5386	53730-99-7
MW0007220	3-[3,4-Dihydroxy-4-(hydroxymethyl)oxolan-2-yl]oxy-1,8-dihydroxy-6-methylanthracene-9,10-dione	Benzene and substituted derivatives	Benzene and substituted derivatives	C20H18O9	2	0.782	-
MW0008616	Tenovin-6	Benzene and substituted derivatives	Benzene and substituted derivatives	C25H34N4O2S	2	0.9866	-
ZINC13432310	(1R)-1-Isopropyl-3abeta,6-dimethyl-1,2,3,3a,4,7,8,8aalpha-octahydroazulene-1beta,3alpha,4beta,8alpha-tetraol 3-acetate 4-benzoate 8-[(2Z)-2-methyl-2-butenoate]	Benzene and substituted derivatives	Benzene and substituted derivatives	C29H38O7	2	0.7953	-
MW0004918	2-Dodecylbenzenesulfonic acid	Benzene and substituted derivatives	Benzene and substituted derivatives	C18H30O3S	2	0.7338	-
MW0006836	Dihydrocelastryl diacetate	Benzene and substituted derivatives	Benzene and substituted derivatives	C33H44O6	2	0.7314	-
MW0130246	2-(3-hydroxyphenyl)-4-[3,5,7-trihydroxy-2-(4-hydroxy-3-methoxyphenyl)-3,4-dihydro-2H-1-benzopyran-8-yl]-8-[3,4,5-trihydroxy-6-(hydroxymethyl)oxan-2-yl]-3,4-dihydro-2H-1-benzopyran-3,5,7-triol	Benzene and substituted derivatives	Benzene and substituted derivatives	C37H38O16	2	0.7281	-
MW0132951	3-[5,7-dihydroxy-2-(4-hydroxy-3-methoxyphenyl)-4-oxo-3,4-dihydro-2H-1-benzopyran-8-yl]-5,7-dihydroxy-2-phenyl-3,4-dihydro-2H-1-benzopyran-4-one	Benzene and substituted derivatives	Benzene and substituted derivatives	C31H24O10	2	0.7219	-
MW0003446	3-(3,4-dimethoxyphenyl)-N-[2-(3,4-dimethoxyphenyl)-2-(sulfooxy)ethyl]propanimidic acid	Benzene and substituted derivatives	Benzene and substituted derivatives	C21H27NO9S	2	0.6988	-
MEDN1248	2,7-Dihydroxy-5-methyl-1-naphthoic acid	Benzene and substituted derivatives	Phenolic acids	C12H10O4	2	0.6839	-
MW0002136	2,3-Diacetoxy-7,8-epoxy-24,29-dinor-1,3,5-friedelatriene-20-carboxylic acid	Benzene and substituted derivatives	Benzene and substituted derivatives	C33H44O7	2	0.644	-
MW0132768	[2-methoxy-4-(3,5,6-trihydroxy-7-sulinooxy-3,4-dihydro-2H-chromen-2-yl)phenyl] hydrogen sulate	Benzene and substituted derivatives	Benzene and substituted derivatives	C16H16O12S2	2	0.6245	-
MEDN1827	N-hydroxy-2-(N-isopropoxybiphenyl-4-ylsulfonamido)acetamide	Benzene and substituted derivatives	Benzene and substituted derivatives	C17H20N2O5S	2	0.6043	-
MW0107098	Glycyl-tyrosyl-lysine	Amino acids and derivatives	Amino acids and derivatives	C17H26N4O5	2	0.8907	91290-35-6
MW0106972	Glu-Met	Amino acids and derivatives	Amino acids and derivatives	C10H18N2O5S	2	0.8686	4423-22-7
MW0153221	Lys-Gln-Ala-Gly-Asp-Val	Amino acids and derivatives	Amino acids and derivatives	C25H44N8O10	2	0.8586	80755-87-9
MW0153163	Lys-Thr-Tyr	Amino acids and derivatives	Amino acids and derivatives	C19H30N4O6	2	0.8255	108191-44-2
MW0110135	H-Trp-ser-OH	Amino acids and derivatives	Amino acids and derivatives	C14H17N3O4	2	0.748	133101-40-3
MW0109969	Thr-Ser	Amino acids and derivatives	Amino acids and derivatives	C7H14N2O5	2	0.7364	61043-86-5
MEDL02347	L-Phenylalanine	Amino acids and derivatives	Amino acids and derivatives	C9H11NO2	2	0.9758	63-91-2
MEDN0070	Sarcosine	Amino acids and derivatives	Amino acids and derivatives	C3H7NO2	2	0.7641	107-97-1
MW0144231	Ac-Arg-Tyr-Tyr-Arg-Ile-Lys-NH2	Amino acids and derivatives	Amino acids and derivatives	C44H70N14O9	2	0.7499	200959-48-4
MEDL02018	(2E)-Decenoyl-ACP	Amino acids and derivatives	Amino acids and derivatives	C6H11NO2	2	0.7487	52-52-8
MW0109774	Suberylglycine	Amino acids and derivatives	Amino acids and derivatives	C10H17NO5	2	0.7411	60317-54-6
MEDN0420	Acetylglycine	Amino acids and derivatives	Amino acids and derivatives	C4H7NO3	2	0.7185	543-24-8
MEDP0525	N-Acetyl-L-alanine	Amino acids and derivatives	Amino acids and derivatives	C5H9NO3	2	0.7106	97-69-8
MEDL00009	L-Valine	Amino acids and derivatives	Amino acids and derivatives	C5H11NO2	2	0.7065	72-18-4
MEDN1556	L-Allothreonine	Amino acids and derivatives	Amino acids and derivatives	C4H9NO3	2	0.6993	24830-94-2
MW0108644	N-Acetyl-L-phenylalanyl-3,5-diiodo-L-tyrosine	Amino acids and derivatives	Amino acids and derivatives	C20H20I2N2O5	2	0.6987	3786-08-1
MW0105659	Arginylhistidine	Amino acids and derivatives	Amino acids and derivatives	C12H21N7O3	2	0.6978	155114-05-9
MW0145604	Arg-Lys-Arg-Ala-Arg-Lys-Glu	Amino acids and derivatives	Amino acids and derivatives	C38H74N18O10	2	0.6973	82801-73-8
MEDP1683	Trileucine	Amino acids and derivatives	Amino acids and derivatives	C18H35N3O4	2	0.691	10329-75-6
MEDTP00538	3-Oxo-octanoic acid (2-oxo-tetrahydro-furan-3-YL)-amide	Amino acids and derivatives	Amino acids and derivatives	C12H19NO4	2	0.6878	147795-39-9
MW0109626	Ser-Lys-Leu	Amino acids and derivatives	Amino acids and derivatives	C15H30N4O5	2	0.6796	130488-05-0
MW0108601	2-Amino-6-ureidohexanoic acid	Amino acids and derivatives	Amino acids and derivatives	C7H15N3O3	2	0.6761	197236-50-3
MW0110381	L-Lysine, L-valyl-L-valyl-	Amino acids and derivatives	Amino acids and derivatives	C16H32N4O4	2	0.6637	73015-99-3
MW0105739	Arg-Met	Amino acids and derivatives	Amino acids and derivatives	C11H23N5O3S	2	0.6613	45243-23-0
MW0108065	Lys-Lys-Lys	Amino acids and derivatives	Amino acids and derivatives	C18H38N6O4	2	0.6541	13184-14-0 | 25988-63-0
MW0109179	Phenylalanylleucine	Amino acids and derivatives	Amino acids and derivatives	C15H22N2O3	2	0.6198	3303-55-7
MEDP1681	Leu-Gly-Leu	Amino acids and derivatives	Amino acids and derivatives	C14H27N3O4	2	0.6187	19408-48-1
MEDN1615	Ile-Pro-Ile	Amino acids and derivatives	Amino acids and derivatives	C17H31N3O4	2	0.6055	90614-48-5
MW0154572	1-Azetidineacetic acid, 3-((amino(4-(3-amino-3-carboxypropoxy)phenyl)acetyl)amino)-alpha-(4-hydroxyphenyl)-2-oxo-	Amino acids and derivatives	Amino acids and derivatives	C23H26N4O8	2	0.6029	59511-12-5
MW0169544	omega-Aminoarginine	Amino acids and derivatives	Amino acids and derivatives	C6H15N5O2	2	0.5878	57444-72-1
MW0107597	Isovalerylalanine	Amino acids and derivatives	Amino acids and derivatives	C8H15NO3	2	0.5872	68219-63-6
MEDP1674	Val-Val-Val	Amino acids and derivatives	Amino acids and derivatives	C15H29N3O4	2	0.5858	28130-13-4
MW0145596	Arg-Ile	Amino acids and derivatives	Amino acids and derivatives	C12H25N5O3	2	0.5797	62632-70-6
MEDN0036	L-Alanyl-L-alanine	Amino acids and derivatives	Amino acids and derivatives	C6H12N2O3	2	0.5678	1948-31-8
MW0110119	Trp-Ile	Amino acids and derivatives	Amino acids and derivatives	C17H23N3O3	2	0.5523	64339-42-0
MEDN0818	N-Acetyl-beta-alanine	Amino acids and derivatives	Amino acids and derivatives	C5H9NO3	2	0.5381	3025-95-4
MW0155095	Phe-Arg-Leu-Phe-Leu	Amino acids and derivatives	Amino acids and derivatives	C36H54N8O6	2	0.941	-
MW0150428	Gly-Lys-Thr-Ser-Glu	Amino acids and derivatives	Amino acids and derivatives	C20H36N6O10	2	0.9359	-
MW0150836	His-Arg-Lys-Glu	Amino acids and derivatives	Amino acids and derivatives	C23H40N10O7	2	0.9359	-
MW0144545	Ala-Gln-Phe-Ile-Met	Amino acids and derivatives	Amino acids and derivatives	C28H44N6O7S	2	0.9354	-
MW0153174	Lys-Tyr-Gln	Amino acids and derivatives	Amino acids and derivatives	C20H31N5O6	2	0.9349	-
MW0157566	Thr-Asn-Asp-Lys	Amino acids and derivatives	Amino acids and derivatives	C18H32N6O9	2	0.9295	-
MW0151500	Ile-Leu-Tyr-Asp	Amino acids and derivatives	Amino acids and derivatives	C25H38N4O8	2	0.9274	-
MW0155368	Phe-Trp-Gly	Amino acids and derivatives	Amino acids and derivatives	C22H24N4O4	2	0.9268	-
MW0145502	Arg-Ser-Ser	Amino acids and derivatives	Amino acids and derivatives	C12H24N6O6	2	0.9254	-
MW0152356	Leu-His-Gly-Phe-His	Amino acids and derivatives	Amino acids and derivatives	C29H39N9O6	2	0.9237	-
MW0150014	Glu-Gly-Lys-Tyr-Glu	Amino acids and derivatives	Amino acids and derivatives	C27H40N6O11	2	0.923	-
MW0145720	Asn-Gln-Gln	Amino acids and derivatives	Amino acids and derivatives	C14H24N6O7	2	0.9226	-
MW0155361	Phe-Thr-Trp	Amino acids and derivatives	Amino acids and derivatives	C24H28N4O5	2	0.9215	-
MW0158115	Trp-Asp-Ile	Amino acids and derivatives	Amino acids and derivatives	C21H28N4O6	2	0.9177	-
MW0155108	Phe-Asn-Ile-Glu	Amino acids and derivatives	Amino acids and derivatives	C24H35N5O8	2	0.9177	-
MW0155109	Phe-Asn-Leu	Amino acids and derivatives	Amino acids and derivatives	C19H28N4O5	2	0.9175	-
MW0146254	Asp-Ser-Gln-Lys	Amino acids and derivatives	Amino acids and derivatives	C18H32N6O9	2	0.9144	-
MW0106828	Gln-Tyr-Lys	Amino acids and derivatives	Amino acids and derivatives	C20H31N5O6	2	0.9138	-
MW0144755	Ala-Thr-Tyr-Lys	Amino acids and derivatives	Amino acids and derivatives	C22H35N5O7	2	0.9126	-
MW0110223	Tyr-Thr-Lys	Amino acids and derivatives	Amino acids and derivatives	C19H30N4O6	2	0.9117	-
MW0149913	Glu-Arg-Glu	Amino acids and derivatives	Amino acids and derivatives	C16H28N6O8	2	0.9115	-
MW0156803	Ser-Ile-Phe-Glu	Amino acids and derivatives	Amino acids and derivatives	C23H34N4O8	2	0.9087	-
MW0155388	Phe-Tyr-Lys-Arg	Amino acids and derivatives	Amino acids and derivatives	C30H44N8O6	2	0.9074	-
MW0158407	Tyr-Asp-Arg-Arg	Amino acids and derivatives	Amino acids and derivatives	C25H40N10O8	2	0.9053	-
MW0159026	Val-His-Leu-Asp	Amino acids and derivatives	Amino acids and derivatives	C21H34N6O7	2	0.9032	-
MW0158250	Trp-Thr-Gln	Amino acids and derivatives	Amino acids and derivatives	C20H27N5O6	2	0.9	-
MW0110057	Trp-Gln	Amino acids and derivatives	Amino acids and derivatives	C16H20N4O4	2	0.8998	-
MW0150397	Gly-Leu-Arg-Asn-Gln	Amino acids and derivatives	Amino acids and derivatives	C23H42N10O8	2	0.8994	-
MW0155841	Pro-Gln-Tyr	Amino acids and derivatives	Amino acids and derivatives	C19H26N4O6	2	0.8991	-
MW0110256	Tyr-His	Amino acids and derivatives	Amino acids and derivatives	C15H18N4O4	2	0.8987	-
MW0146227	Asp-Phe-Ser-Arg	Amino acids and derivatives	Amino acids and derivatives	C22H33N7O8	2	0.8983	-
MW0151120	His-Tyr-Ala	Amino acids and derivatives	Amino acids and derivatives	C18H23N5O5	2	0.8975	-
MW0107746	Leu-Phe-Asn	Amino acids and derivatives	Amino acids and derivatives	C19H28N4O5	2	0.8934	-
MW0158232	Trp-Pro-Ser	Amino acids and derivatives	Amino acids and derivatives	C19H24N4O5	2	0.8932	-
MW0158138	Trp-Gln-Thr	Amino acids and derivatives	Amino acids and derivatives	C20H27N5O6	2	0.8897	-
MW0152522	Leu-Thr-Trp	Amino acids and derivatives	Amino acids and derivatives	C21H30N4O5	2	0.8894	-
MW0146027	Asp-Arg-Lys-Lys	Amino acids and derivatives	Amino acids and derivatives	C22H43N9O7	2	0.8892	-
MW0144601	Ala-His-Thr-Lys	Amino acids and derivatives	Amino acids and derivatives	C19H33N7O6	2	0.8888	-
MW0153186	Lys-Tyr-Thr-Ser-Ser	Amino acids and derivatives	Amino acids and derivatives	C25H40N6O10	2	0.883	-
MW0149681	Gln-Glu-Ile-Arg	Amino acids and derivatives	Amino acids and derivatives	C22H40N8O8	2	0.8816	-
MW0145537	Arg-Tyr-Asn-Glu	Amino acids and derivatives	Amino acids and derivatives	C24H36N8O9	2	0.8801	-
MW0155870	Pro-Gly-Met-Ile-Lys	Amino acids and derivatives	Amino acids and derivatives	C24H44N6O6S	2	0.8801	-
MW0151402	Ile-Gln-Phe-Arg	Amino acids and derivatives	Amino acids and derivatives	C26H42N8O6	2	0.8772	-
MW0150915	His-Glu-Gln-Lys	Amino acids and derivatives	Amino acids and derivatives	C22H36N8O8	2	0.8754	-
MW0158878	Val-Ala-Phe-Asp	Amino acids and derivatives	Amino acids and derivatives	C21H30N4O7	2	0.8704	-
MW0109885	Thr-Lys-Tyr	Amino acids and derivatives	Amino acids and derivatives	C19H30N4O6	2	0.8703	-
MW0152363	Leu-His-Phe-Lys	Amino acids and derivatives	Amino acids and derivatives	C27H41N7O5	2	0.8702	-
MW0151417	Ile-Glu-His-Lys	Amino acids and derivatives	Amino acids and derivatives	C23H39N7O7	2	0.8685	-
MW0158236	Trp-Ser-Ala	Amino acids and derivatives	Amino acids and derivatives	C17H22N4O5	2	0.8681	-
MW0145509	Arg-Thr-Ala-Arg	Amino acids and derivatives	Amino acids and derivatives	C19H38N10O6	2	0.8675	-
MW0155786	Pro-Arg-Trp	Amino acids and derivatives	Amino acids and derivatives	C22H31N7O4	2	0.8671	-
MW0149908	Glu-Ala-Ser-Ser-Thr	Amino acids and derivatives	Amino acids and derivatives	C18H31N5O11	2	0.8649	-
MW0145662	Asn-Ala-Leu-Ala-His	Amino acids and derivatives	Amino acids and derivatives	C22H36N8O7	2	0.8643	-
MW0145433	Arg-Lys-Asp-Lys-Glu	Amino acids and derivatives	Amino acids and derivatives	C27H50N10O10	2	0.8619	-
MW0158613	Tyr-Ser-Val-Glu	Amino acids and derivatives	Amino acids and derivatives	C22H32N4O9	2	0.8571	-
MW0146182	Asp-Lys-Arg-Glu-Lys	Amino acids and derivatives	Amino acids and derivatives	C27H50N10O10	2	0.8568	-
MW0150398	Gly-Leu-Arg-Val-Phe	Amino acids and derivatives	Amino acids and derivatives	C28H46N8O6	2	0.8558	-
MW0159042	Val-Ile-Leu-Asp	Amino acids and derivatives	Amino acids and derivatives	C21H38N4O7	2	0.8531	-
MW0152843	Lys-Ala-Asn-Lys	Amino acids and derivatives	Amino acids and derivatives	C19H37N7O6	2	0.8475	-
MW0145298	Arg-Asp-Leu-Tyr-Ser	Amino acids and derivatives	Amino acids and derivatives	C28H44N8O10	2	0.8443	-
MW0144469	Ala-Arg-Asp-Pro-Val	Amino acids and derivatives	Amino acids and derivatives	C23H40N8O8	2	0.8344	-
MW0146217	Asp-Phe-Gln-Arg	Amino acids and derivatives	Amino acids and derivatives	C24H36N8O8	2	0.8315	-
MW0151004	His-Leu-Val-Leu-Arg	Amino acids and derivatives	Amino acids and derivatives	C29H52N10O6	2	0.8304	-
MW0156668	Ser-Asn-Thr-Arg	Amino acids and derivatives	Amino acids and derivatives	C17H32N8O8	2	0.8256	-
MW0153028	Lys-Leu-Asn-His-Gln	Amino acids and derivatives	Amino acids and derivatives	C27H46N10O8	2	0.8251	-
MW0149786	Gln-Phe-Trp	Amino acids and derivatives	Amino acids and derivatives	C25H29N5O5	2	0.8223	-
MW0158899	Val-Arg-Ile-Asp	Amino acids and derivatives	Amino acids and derivatives	C21H39N7O7	2	0.817	-
MW0158872	Val-Ala-His-Glu	Amino acids and derivatives	Amino acids and derivatives	C19H30N6O7	2	0.8141	-
MW0155155	Phe-Gln-Arg-Lys	Amino acids and derivatives	Amino acids and derivatives	C26H43N9O6	2	0.809	-
MW0109099	Phe-Asp-Lys	Amino acids and derivatives	Amino acids and derivatives	C19H28N4O6	2	0.8066	-
MW0150842	His-Arg-Tyr-Arg	Amino acids and derivatives	Amino acids and derivatives	C27H42N12O6	2	0.8059	-
MW0159212	Val-Tyr-Gln-His-Val	Amino acids and derivatives	Amino acids and derivatives	C30H44N8O8	2	0.8047	-
MW0155183	Phe-Glu-Lys-Ala-Ala	Amino acids and derivatives	Amino acids and derivatives	C26H40N6O8	2	0.8042	-
MW0158380	Tyr-Arg-Leu-Ile-Val	Amino acids and derivatives	Amino acids and derivatives	C32H54N8O7	2	0.7958	-
MW0145440	Arg-Lys-Ile-Cys-Leu	Amino acids and derivatives	Amino acids and derivatives	C27H53N9O6S	2	0.7939	-
MW0153040	Lys-Leu-His-Val-Asp	Amino acids and derivatives	Amino acids and derivatives	C27H46N8O8	2	0.7906	-
MW0158617	Tyr-Thr-Arg-Arg	Amino acids and derivatives	Amino acids and derivatives	C25H42N10O7	2	0.7899	-
MW0157568	Thr-Asn-Gly	Amino acids and derivatives	Amino acids and derivatives	C10H18N4O6	2	0.7876	-
MW0110212	Tyr-Met-Arg	Amino acids and derivatives	Amino acids and derivatives	C20H32N6O5S1	2	0.7873	-
MW0153178	Lys-Tyr-Gly	Amino acids and derivatives	Amino acids and derivatives	C17H26N4O5	2	0.7862	-
MW0156847	Ser-Lys-Phe-Leu-Lys	Amino acids and derivatives	Amino acids and derivatives	C30H51N7O7	2	0.7831	-
MW0146241	Asp-Pro-Lys-Ile-Ala	Amino acids and derivatives	Amino acids and derivatives	C24H42N6O8	2	0.782	-
MW0152340	Leu-Gly-Asp-Val-Ile	Amino acids and derivatives	Amino acids and derivatives	C23H41N5O8	2	0.7795	-
MW0149758	Gln-Lys-Leu-Glu	Amino acids and derivatives	Amino acids and derivatives	C22H40N6O8	2	0.7773	-
MW0109884	Thr-Lys-Pro-Arg	Amino acids and derivatives	Amino acids and derivatives	C21H40N8O6	2	0.7758	-
MW0107435	Ile-Gln-Arg	Amino acids and derivatives	Amino acids and derivatives	C17H33N7O5	2	0.7745	-
MW0145350	Arg-Glu-Lys-Asp-Lys	Amino acids and derivatives	Amino acids and derivatives	C27H50N10O10	2	0.7744	-
MW0158916	Val-Asn-His-Val-Thr	Amino acids and derivatives	Amino acids and derivatives	C24H40N8O8	2	0.7741	-
MW0107436	Ile-Gln-Lys	Amino acids and derivatives	Amino acids and derivatives	C17H33N5O5	2	0.7732	-
MW0151650	Ile-Val-Leu-Glu	Amino acids and derivatives	Amino acids and derivatives	C22H40N4O7	2	0.7731	-
MW0152401	Leu-Leu-Leu-Ser-Leu	Amino acids and derivatives	Amino acids and derivatives	C27H51N5O7	2	0.7713	-
MW0152444	Leu-Phe-Ala-Glu	Amino acids and derivatives	Amino acids and derivatives	C23H34N4O7	2	0.771	-
MW0153185	Lys-Tyr-Thr-Arg	Amino acids and derivatives	Amino acids and derivatives	C25H42N8O7	2	0.7702	-
MW0159071	Val-Leu-Lys-Val-Leu	Amino acids and derivatives	Amino acids and derivatives	C28H54N6O6	2	0.7674	-
MW0155073	Phe-Ala-Asp-Lys	Amino acids and derivatives	Amino acids and derivatives	C22H33N5O7	2	0.7673	-
MW0152995	Lys-His-Phe-Arg	Amino acids and derivatives	Amino acids and derivatives	C27H42N10O5	2	0.7667	-
MW0156669	Ser-Asn-Thr-Ile-Leu	Amino acids and derivatives	Amino acids and derivatives	C23H42N6O9	2	0.7646	-
MW0145332	Arg-Gln-Ser-Lys	Amino acids and derivatives	Amino acids and derivatives	C20H39N9O7	2	0.7611	-
MW0158415	Tyr-Asp-Leu-Glu	Amino acids and derivatives	Amino acids and derivatives	C24H34N4O10	2	0.761	-
MW0159139	Val-Pro-Glu-Lys-Lys	Amino acids and derivatives	Amino acids and derivatives	C27H49N7O8	2	0.7608	-
MW0105652	Arg-Gln-Arg	Amino acids and derivatives	Amino acids and derivatives	C17H34N10O5	2	0.7606	-
MW0107251	His-Gln-Arg	Amino acids and derivatives	Amino acids and derivatives	C17H29N9O5	2	0.7605	-
MW0152564	Leu-Val-Leu-Gly-Phe	Amino acids and derivatives	Amino acids and derivatives	C28H45N5O6	2	0.7604	-
MW0157725	Thr-Lys-Gln-Lys	Amino acids and derivatives	Amino acids and derivatives	C21H41N7O7	2	0.7602	-
MW0156786	Ser-His-Val-Lys	Amino acids and derivatives	Amino acids and derivatives	C20H35N7O6	2	0.7601	-
MW0156644	Ser-Arg-Ile-Lys	Amino acids and derivatives	Amino acids and derivatives	C21H42N8O6	2	0.7596	-
MW0153188	Lys-Tyr-Tyr-Arg-Val	Amino acids and derivatives	Amino acids and derivatives	C35H53N9O8	2	0.7595	-
MW0145814	Asn-Leu-Pro-Ala-Lys	Amino acids and derivatives	Amino acids and derivatives	C24H43N7O7	2	0.7593	-
MW0151504	Ile-Lys-Ala-Val-His	Amino acids and derivatives	Amino acids and derivatives	C26H46N8O6	2	0.7588	-
MW0151014	His-Lys-Leu	Amino acids and derivatives	Amino acids and derivatives	C18H32N6O4	2	0.7588	-
MW0150423	Gly-Lys-Lys-Gln-Leu	Amino acids and derivatives	Amino acids and derivatives	C25H48N8O7	2	0.7587	-
MW0149905	Glu-Ala-Phe-Arg-Val	Amino acids and derivatives	Amino acids and derivatives	C28H44N8O8	2	0.7586	-
MW0152405	Leu-Leu-Ser-Pro-Tyr	Amino acids and derivatives	Amino acids and derivatives	C29H45N5O8	2	0.7585	-
MW0152231	Leu-Arg-Pro-Thr-Leu	Amino acids and derivatives	Amino acids and derivatives	C27H50N8O7	2	0.7581	-
MW0152219	Leu-Arg-Asp-Lys	Amino acids and derivatives	Amino acids and derivatives	C22H42N8O7	2	0.7575	-
MW0144747	Ala-Thr-Ile-Lys	Amino acids and derivatives	Amino acids and derivatives	C19H37N5O6	2	0.7573	-
MW0152453	Leu-Phe-Lys-Lys	Amino acids and derivatives	Amino acids and derivatives	C27H46N6O5	2	0.7573	-
MW0157843	Thr-Tyr-Ile-Arg	Amino acids and derivatives	Amino acids and derivatives	C25H41N7O7	2	0.7572	-
MW0152193	Leu-Ala-Arg-Glu-Leu	Amino acids and derivatives	Amino acids and derivatives	C26H48N8O8	2	0.7568	-
MW0145912	Asn-Thr-Thr	Amino acids and derivatives	Amino acids and derivatives	C12H22N4O7	2	0.7568	-
MW0152230	Leu-Arg-Met-Leu-Leu	Amino acids and derivatives	Amino acids and derivatives	C29H56N8O6S	2	0.756	-
MW0153065	Lys-Lys-Lys-Gln-Tyr	Amino acids and derivatives	Amino acids and derivatives	C32H55N9O8	2	0.7559	-
MW0158710	TyrMe-Phe-OH	Amino acids and derivatives	Amino acids and derivatives	C25H24N2O7	2	0.7552	-
MW0151629	Ile-Tyr-Lys-Ile-Arg	Amino acids and derivatives	Amino acids and derivatives	C33H57N9O7	2	0.7549	-
MW0145279	Arg-Asn-Leu-Ala-Lys	Amino acids and derivatives	Amino acids and derivatives	C25H48N10O7	2	0.7548	-
MW0152389	Leu-Ile-Val-Asp-Arg	Amino acids and derivatives	Amino acids and derivatives	C27H50N8O8	2	0.7541	-
MW0145383	Arg-Ile-Arg-Val-Met	Amino acids and derivatives	Amino acids and derivatives	C28H55N11O6S	2	0.7538	-
MW0144476	Ala-Arg-Leu-Glu-Ala	Amino acids and derivatives	Amino acids and derivatives	C23H42N8O8	2	0.7535	-
MW0158492	Tyr-His-Tyr	Amino acids and derivatives	Amino acids and derivatives	C24H27N5O6	2	0.753	-
MW0155282	Phe-Lys-Val	Amino acids and derivatives	Amino acids and derivatives	C20H32N4O4	2	0.7527	-
MW0153026	Lys-Leu-Arg-Val-Asp	Amino acids and derivatives	Amino acids and derivatives	C27H51N9O8	2	0.7527	-
MW0159069	Val-Leu-Leu-Val-Val	Amino acids and derivatives	Amino acids and derivatives	C27H51N5O6	2	0.7525	-
MW0149864	Gln-Val-Leu-Leu-Gly	Amino acids and derivatives	Amino acids and derivatives	C24H44N6O7	2	0.7523	-
MW0150311	Gly-Arg-Val-Arg-Leu	Amino acids and derivatives	Amino acids and derivatives	C25H49N11O6	2	0.7523	-
MW0152534	Leu-Tyr-Arg-Ile-Thr	Amino acids and derivatives	Amino acids and derivatives	C31H52N8O8	2	0.7519	-
MW0157547	Thr-Arg-Glu-Glu-Lys	Amino acids and derivatives	Amino acids and derivatives	C26H47N9O11	2	0.7516	-
MW0159008	Val-Gly-Asp-Ile-Val	Amino acids and derivatives	Amino acids and derivatives	C22H39N5O8	2	0.7516	-
MW0145438	Arg-Lys-His-Arg	Amino acids and derivatives	Amino acids and derivatives	C24H45N13O5	2	0.7516	-
MW0147994	Cys-Cys-Met	Amino acids and derivatives	Amino acids and derivatives	C11H21N3O4S3	2	0.7516	-
MW0144484	Ala-Arg-Val	Amino acids and derivatives	Amino acids and derivatives	C14H28N6O4	2	0.7513	-
MW0153137	Lys-Ser-Thr-Arg-Gly	Amino acids and derivatives	Amino acids and derivatives	C21H41N9O8	2	0.7496	-
MW0155400	Phe-Val-Asn	Amino acids and derivatives	Amino acids and derivatives	C18H26N4O5	2	0.7495	-
MW0155788	Pro-Arg-Val	Amino acids and derivatives	Amino acids and derivatives	C16H30N6O4	2	0.7486	-
MW0149752	Gln-Leu-Val-Arg-Ala	Amino acids and derivatives	Amino acids and derivatives	C25H47N9O7	2	0.7481	-
MW0109135	Phe-Thr-Lys	Amino acids and derivatives	Amino acids and derivatives	C19H30N4O5	2	0.7477	-
MW0151514	Ile-Lys-Met	Amino acids and derivatives	Amino acids and derivatives	C17H34N4O4S1	2	0.7477	-
MW0153100	Lys-Phe-Leu-Glu	Amino acids and derivatives	Amino acids and derivatives	C26H41N5O7	2	0.7471	-
MW0158659	Tyr-Val-Arg-Lys	Amino acids and derivatives	Amino acids and derivatives	C26H44N8O6	2	0.7469	-
MW0144812	Ala-Val-Val-Pro-Leu	Amino acids and derivatives	Amino acids and derivatives	C24H43N5O6	2	0.7466	-
MW0155910	Pro-Leu-Glu-Gly-Lys	Amino acids and derivatives	Amino acids and derivatives	C24H42N6O8	2	0.7461	-
MW0151084	His-Ser-Lys-Lys	Amino acids and derivatives	Amino acids and derivatives	C21H38N8O6	2	0.7457	-
MW0150327	Gly-Asp-Ile-Val-Ile	Amino acids and derivatives	Amino acids and derivatives	C23H41N5O8	2	0.7455	-
MW0152282	Leu-Gln-Arg-Arg	Amino acids and derivatives	Amino acids and derivatives	C23H45N11O6	2	0.7455	-
MW0151648	Ile-Val-Ile-Phe-Asn	Amino acids and derivatives	Amino acids and derivatives	C30H48N6O7	2	0.7449	-
MW0156033	Pro-Tyr-Met-Ile-Phe	Amino acids and derivatives	Amino acids and derivatives	C34H47N5O7S	2	0.7448	-
MW0155262	Phe-Leu-Val-Gly-Gly	Amino acids and derivatives	Amino acids and derivatives	C24H37N5O6	2	0.7443	-
MW0153000	Lys-Ile-Ala	Amino acids and derivatives	Amino acids and derivatives	C15H30N4O4	2	0.7434	-
MW0110079	Trp-Pro-Lys	Amino acids and derivatives	Amino acids and derivatives	C22H31N5O4	2	0.7429	-
MW0108165	Met-Lys-Lys	Amino acids and derivatives	Amino acids and derivatives	C17H35N5O4S1	2	0.7426	-
MW0156979	Ser-Val-Ile	Amino acids and derivatives	Amino acids and derivatives	C14H27N3O5	2	0.742	-
MW0157832	Thr-Tyr-Arg-Lys	Amino acids and derivatives	Amino acids and derivatives	C25H42N8O7	2	0.7414	-
MW0158173	Trp-Ile-His	Amino acids and derivatives	Amino acids and derivatives	C23H30N6O4	2	0.7409	-
MW0150455	Gly-Phe-Leu-Leu-Val	Amino acids and derivatives	Amino acids and derivatives	C28H45N5O6	2	0.7404	-
MW0145371	Arg-His-Gln	Amino acids and derivatives	Amino acids and derivatives	C17H29N9O5	2	0.7399	-
MW0152462	Leu-Pro-Arg-Leu-Pro	Amino acids and derivatives	Amino acids and derivatives	C28H50N8O6	2	0.7394	-
MW0145546	Arg-Tyr-Leu-Lys	Amino acids and derivatives	Amino acids and derivatives	C27H46N8O6	2	0.7388	-
MW0110379	Val-Val-Arg	Amino acids and derivatives	Amino acids and derivatives	C16H32N6O4	2	0.7369	-
MW0150319	Gly-Asp-Ala-Asn-Thr	Amino acids and derivatives	Amino acids and derivatives	C17H28N6O10	2	0.7369	-
MW0158897	Val-Arg-His-Arg	Amino acids and derivatives	Amino acids and derivatives	C23H42N12O5	2	0.7363	-
MW0110073	Trp-Lys-Arg	Amino acids and derivatives	Amino acids and derivatives	C23H36N8O4	2	0.7349	-
MW0151009	His-Lys-Gln-Lys	Amino acids and derivatives	Amino acids and derivatives	C23H41N9O6	2	0.7345	-
MW0152272	Leu-Asp-Val-Lys-His	Amino acids and derivatives	Amino acids and derivatives	C27H46N8O8	2	0.7342	-
MW0153047	Lys-Leu-Thr-Ala-Ala	Amino acids and derivatives	Amino acids and derivatives	C22H42N6O7	2	0.731	-
MW0152392	Leu-Leu-Asp-Leu-Leu	Amino acids and derivatives	Amino acids and derivatives	C28H51N5O8	2	0.73	-
MW0144705	Ala-Pro-Ala-Pro-Lys	Amino acids and derivatives	Amino acids and derivatives	C22H38N6O6	2	0.7289	-
MW0151445	Ile-His-Arg-Arg	Amino acids and derivatives	Amino acids and derivatives	C24H44N12O5	2	0.7286	-
MW0157794	Thr-Ser-Arg-Ile-Ile	Amino acids and derivatives	Amino acids and derivatives	C25H48N8O8	2	0.7277	-
MW0149734	Gln-Leu-Asn-Arg	Amino acids and derivatives	Amino acids and derivatives	C21H39N9O7	2	0.7271	-
MW0153170	Lys-Tyr-Arg-Arg	Amino acids and derivatives	Amino acids and derivatives	C27H47N11O6	2	0.7255	-
MW0152865	Lys-Arg-Gly-Leu-Arg	Amino acids and derivatives	Amino acids and derivatives	C26H52N12O6	2	0.7252	-
MW0145420	Arg-Leu-Leu-Pro-Ala	Amino acids and derivatives	Amino acids and derivatives	C26H48N8O6	2	0.7246	-
MW0159183	Val-Thr-Lys-Arg	Amino acids and derivatives	Amino acids and derivatives	C21H42N8O6	2	0.7225	-
MW0153088	Lys-Phe-Arg-Lys	Amino acids and derivatives	Amino acids and derivatives	C27H47N9O5	2	0.7214	-
MW0159140	Val-Pro-Glu-Pro-Lys	Amino acids and derivatives	Amino acids and derivatives	C26H44N6O8	2	0.7213	-
MW0155844	Pro-Glu-Ala-Gln-Lys	Amino acids and derivatives	Amino acids and derivatives	C24H41N7O9	2	0.7207	-
MW0155355	Phe-Thr-Lys-Lys	Amino acids and derivatives	Amino acids and derivatives	C25H42N6O6	2	0.7203	-
MW0153908	Microcolin C	Amino acids and derivatives	Amino acids and derivatives	C37H63N5O7	2	0.7202	-
MW0149735	Gln-Leu-Asn-Leu-Lys	Amino acids and derivatives	Amino acids and derivatives	C27H50N8O8	2	0.7199	-
MW0151652	Ile-Val-Lys-Arg-Lys	Amino acids and derivatives	Amino acids and derivatives	C29H58N10O6	2	0.7182	-
MW0155845	Pro-Glu-Arg-Val-Lys	Amino acids and derivatives	Amino acids and derivatives	C27H49N9O8	2	0.7173	-
MW0109311	Pro-Gln-Lys	Amino acids and derivatives	Amino acids and derivatives	C16H29N5O5	2	0.7166	-
MW0155253	Phe-Leu-Leu-Val-Phe	Amino acids and derivatives	Amino acids and derivatives	C35H51N5O6	2	0.7164	-
MW0151408	Ile-Gln-Val	Amino acids and derivatives	Amino acids and derivatives	C16H30N4O5	2	0.7142	-
MW0152210	Leu-Ala-Thr-Lys	Amino acids and derivatives	Amino acids and derivatives	C19H37N5O6	2	0.7118	-
MW0153153	Lys-Thr-Ile-Thr-Leu	Amino acids and derivatives	Amino acids and derivatives	C26H50N6O8	2	0.7116	-
MW0149850	Gln-Val-Ala	Amino acids and derivatives	Amino acids and derivatives	C13H24N4O5	2	0.7079	-
MW0158547	Tyr-Lys-Trp	Amino acids and derivatives	Amino acids and derivatives	C26H33N5O5	2	0.7056	-
MW0151019	His-Lys-Ser	Amino acids and derivatives	Amino acids and derivatives	C15H26N6O5	2	0.7056	-
MW0152332	Leu-Glu-Val	Amino acids and derivatives	Amino acids and derivatives	C16H29N3O6	2	0.7052	-
MW0107262	His-Leu-Lys	Amino acids and derivatives	Amino acids and derivatives	C18H32N6O4	2	0.7029	-
MW0155892	Pro-Ile-Gln	Amino acids and derivatives	Amino acids and derivatives	C16H28N4O5	2	0.7027	-
MW0149703	Gln-His-Leu-Phe-Gly	Amino acids and derivatives	Amino acids and derivatives	C28H40N8O7	2	0.7017	-
MW0155974	Pro-Pro-Gln	Amino acids and derivatives	Amino acids and derivatives	C15H24N4O5	2	0.9058	-
MW0107322	Histidylmethionyllysine	Amino acids and derivatives	Amino acids and derivatives	C17H30N6O4S	2	0.7455	-
MW0107519	Isoleucyltyrosyllysine	Amino acids and derivatives	Amino acids and derivatives	C21H34N4O5	2	0.7453	-
MW0153063	Lys-Lys-Leu-Phe-Tyr	Amino acids and derivatives	Amino acids and derivatives	C36H55N7O7	2	0.7395	-
MW0105970	Aspartylprolyllysine	Amino acids and derivatives	Amino acids and derivatives	C15H26N4O6	2	0.7355	-
MW0152888	Lys-Asn-Leu-Tyr-Thr	Amino acids and derivatives	Amino acids and derivatives	C29H47N7O9	2	0.7298	-
MW0157072	S-Inosyl-L-homocysteine	Amino acids and derivatives	Amino acids and derivatives	C14H19N5O6S	2	0.7263	-
MW0156883	Ser-Phe-Val-Lys	Amino acids and derivatives	Amino acids and derivatives	C23H37N5O6	2	0.7189	-
MW0108932	N-Undecanoylglycine	Amino acids and derivatives	Amino acids and derivatives	C13H25NO3	2	0.7164	-
MW0144613	Ala-Ile-Gln-Arg-Thr	Amino acids and derivatives	Amino acids and derivatives	C24H45N9O8	2	0.7049	-
MW0158162	Trp-His-Ile	Amino acids and derivatives	Amino acids and derivatives	C23H30N6O4	2	0.6951	-
MW0155408	Phe-Val-His-Arg	Amino acids and derivatives	Amino acids and derivatives	C26H39N9O5	2	0.6948	-
MW0150314	Gly-Asn-Leu-Arg-Lys	Amino acids and derivatives	Amino acids and derivatives	C24H46N10O7	2	0.6929	-
MW0149792	Gln-Pro-Leu	Amino acids and derivatives	Amino acids and derivatives	C16H28N4O5	2	0.6929	-
MW0145573	Arg-Val-Ser-Leu-Asp	Amino acids and derivatives	Amino acids and derivatives	C24H44N8O9	2	0.6913	-
MW0152400	Leu-Leu-Leu-Pro-Gly	Amino acids and derivatives	Amino acids and derivatives	C25H45N5O6	2	0.6909	-
MW0109387	Prolylhistidine	Amino acids and derivatives	Amino acids and derivatives	C11H16N4O3	2	0.6902	-
MW0146116	Asp-Gly-Lys-Ile-Leu	Amino acids and derivatives	Amino acids and derivatives	C24H44N6O8	2	0.6892	-
MW0109089	Phe-Ala-Leu	Amino acids and derivatives	Amino acids and derivatives	C18H27N3O4	2	0.687	-
MW0110195	Tyr-Gln-Lys	Amino acids and derivatives	Amino acids and derivatives	C20H31N5O6	2	0.6865	-
MW0150117	Glu-Phe-Tyr-Tyr-Arg	Amino acids and derivatives	Amino acids and derivatives	C38H48N8O10	2	0.6862	-
MW0110098	Trp-Asn	Amino acids and derivatives	Amino acids and derivatives	C15H18N4O4	2	0.686	-
MW0151003	His-Leu-Tyr-Lys	Amino acids and derivatives	Amino acids and derivatives	C27H41N7O6	2	0.6854	-
MW0157735	Thr-Lys-Ser-Lys	Amino acids and derivatives	Amino acids and derivatives	C19H38N6O7	2	0.6853	-
MW0109436	Prolylthreonine	Amino acids and derivatives	Amino acids and derivatives	C9H16N2O4	2	0.6838	-
MW0145889	Asn-Ser-Lys-Ile-Val	Amino acids and derivatives	Amino acids and derivatives	C24H45N7O8	2	0.6834	-
MW0144639	Ala-Leu-Leu-Leu-Trp	Amino acids and derivatives	Amino acids and derivatives	C32H50N6O6	2	0.6824	-
MW0144802	Ala-Val-Leu-Glu	Amino acids and derivatives	Amino acids and derivatives	C19H34N4O7	2	0.6811	-
MW0155070	Phe-Ala-Arg-Gln-Lys	Amino acids and derivatives	Amino acids and derivatives	C29H48N10O7	2	0.6763	-
MW0145263	Arg-Arg-Lys-Ser-His	Amino acids and derivatives	Amino acids and derivatives	C27H50N14O7	2	0.6763	-
MW0153008	Lys-Ile-Gln-Asp-Lys	Amino acids and derivatives	Amino acids and derivatives	C27H50N8O9	2	0.6742	-
MW0151480	Ile-Ile-Val	Amino acids and derivatives	Amino acids and derivatives	C17H33N3O4	2	0.6736	-
MW0151505	Ile-Lys-Arg-Asp-Phe	Amino acids and derivatives	Amino acids and derivatives	C31H51N9O8	2	0.6727	-
MW0145565	Arg-Val-Ile-Trp-Gly	Amino acids and derivatives	Amino acids and derivatives	C30H47N9O6	2	0.6715	-
MW0149732	Gln-Leu-Ala-Pro-Ala	Amino acids and derivatives	Amino acids and derivatives	C22H38N6O7	2	0.6686	-
MW0144458	Ala-Ala-Leu-Arg-Ala	Amino acids and derivatives	Amino acids and derivatives	C21H40N8O6	2	0.6662	-
MW0155256	Phe-Leu-Phe	Amino acids and derivatives	Amino acids and derivatives	C24H31N3O4	2	0.6654	-
MW0158163	Trp-His-Leu	Amino acids and derivatives	Amino acids and derivatives	C23H30N6O4	2	0.6652	-
MW0158476	Tyr-His-Arg-Arg	Amino acids and derivatives	Amino acids and derivatives	C27H42N12O6	2	0.6629	-
MW0105649	Arg-Arg-Lys	Amino acids and derivatives	Amino acids and derivatives	C18H38N10O4	2	0.6625	-
MW0109608	Ser-Cys	Amino acids and derivatives	Amino acids and derivatives	C6H12N2O4S1	2	0.662	-
MW0151609	Ile-Thr-Val-Lys-Leu	Amino acids and derivatives	Amino acids and derivatives	C27H52N6O7	2	0.6607	-
MW0151493	Ile-Leu-Leu-Gly-Ala	Amino acids and derivatives	Amino acids and derivatives	C23H43N5O6	2	0.6596	-
MW0156049	Pro-Val-His	Amino acids and derivatives	Amino acids and derivatives	C16H25N5O4	2	0.6532	-
MEDP1664	Glu-Leu-Arg	Amino acids and derivatives	Amino acids and derivatives	C17H32N6O6	2	0.6463	-
MW0107748	Leu-Phe-Lys	Amino acids and derivatives	Amino acids and derivatives	C21H34N4O4	2	0.6456	-
MW0151465	Ile-Ile-Arg-Ser-Ser	Amino acids and derivatives	Amino acids and derivatives	C24H46N8O8	2	0.6407	-
MW0158670	Tyr-Val-Lys-Ala-Leu	Amino acids and derivatives	Amino acids and derivatives	C29H48N6O7	2	0.6347	-
MW0151568	Ile-Ser-Arg-Lys	Amino acids and derivatives	Amino acids and derivatives	C21H42N8O6	2	0.6335	-
MW0152321	Leu-Glu-Ile	Amino acids and derivatives	Amino acids and derivatives	C17H31N3O6	2	0.6318	-
MW0106912	Glu-Leu-Lys	Amino acids and derivatives	Amino acids and derivatives	C17H32N4O6	2	0.6313	-
MW0153102	Lys-Phe-Lys-Met-Lys	Amino acids and derivatives	Amino acids and derivatives	C32H56N8O6S	2	0.6293	-
MW0150088	Glu-Met-Gln	Amino acids and derivatives	Amino acids and derivatives	C15H26N4O7S1	2	0.6261	-
MW0109337	Pro-Thr	Amino acids and derivatives	Amino acids and derivatives	C9H16N2O4	2	0.6254	-
MW0145514	Arg-Thr-Gln	Amino acids and derivatives	Amino acids and derivatives	C15H29N7O6	2	0.6253	-
MW0145258	Arg-Arg-Asn	Amino acids and derivatives	Amino acids and derivatives	C16H32N10O5	2	0.6222	-
MW0151338	Ile-Arg-Thr-Asp	Amino acids and derivatives	Amino acids and derivatives	C20H37N7O8	2	0.6216	-
MW0146320	Asp-Val-Ile	Amino acids and derivatives	Amino acids and derivatives	C15H27N3O6	2	0.6212	-
MW0156940	Ser-Trp-Asp-Pro-Phe	Amino acids and derivatives	Amino acids and derivatives	C32H38N6O9	2	0.6212	-
MW0155344	Phe-Thr-Arg-Lys	Amino acids and derivatives	Amino acids and derivatives	C25H42N8O6	2	0.6195	-
MW0145554	Arg-Tyr-Val-Lys	Amino acids and derivatives	Amino acids and derivatives	C26H44N8O6	2	0.6185	-
MW0159141	Val-Pro-Gly	Amino acids and derivatives	Amino acids and derivatives	C12H21N3O4	2	0.6095	-
MW0109890	Thr-Phe-Lys	Amino acids and derivatives	Amino acids and derivatives	C19H30N4O5	2	0.6071	-
MW0149976	Glu-Gln-Leu-Val-Arg	Amino acids and derivatives	Amino acids and derivatives	C27H49N9O9	2	0.6067	-
MW0155937	Pro-Lys-Val-Lys-Ala	Amino acids and derivatives	Amino acids and derivatives	C25H47N7O6	2	0.6066	-
MW0149763	Gln-Lys-Val	Amino acids and derivatives	Amino acids and derivatives	C16H31N5O5	2	0.602	-
MW0144592	Ala-His-Ile	Amino acids and derivatives	Amino acids and derivatives	C15H25N5O4	2	0.5938	-
MW0155097	Phe-Arg-Ser	Amino acids and derivatives	Amino acids and derivatives	C18H28N6O5	2	0.5933	-
MW0155123	Phe-Asp-Cys-Asn-Asn	Amino acids and derivatives	Amino acids and derivatives	C24H33N7O10S	2	0.5863	-
MW0151099	His-Thr-Met	Amino acids and derivatives	Amino acids and derivatives	C15H25N5O5S1	2	0.5852	-
MW0144763	Ala-Trp-Leu	Amino acids and derivatives	Amino acids and derivatives	C20H28N4O4	2	0.5833	-
MW0158537	Tyr-Lys-Gln	Amino acids and derivatives	Amino acids and derivatives	C20H31N5O6	2	0.58	-
MW0152394	Leu-Leu-Gln	Amino acids and derivatives	Amino acids and derivatives	C17H32N4O5	2	0.5754	-
MW0107758	Leu-Thr-Arg	Amino acids and derivatives	Amino acids and derivatives	C16H32N6O5	2	0.5751	-
MW0158427	Tyr-Cys-Trp	Amino acids and derivatives	Amino acids and derivatives	C23H26N4O5S1	2	0.5749	-
MW0157709	Thr-Leu-Pro-Pro-Gly	Amino acids and derivatives	Amino acids and derivatives	C22H37N5O7	2	0.5739	-
MW0110134	Tryptophylprolyllysine	Amino acids and derivatives	Amino acids and derivatives	C22H31N5O4	2	0.5496	-
MW0152376	Leu-Ile-Gly	Amino acids and derivatives	Amino acids and derivatives	C14H27N3O4	2	0.5473	-
MW0151486	Ile-Leu-Gln	Amino acids and derivatives	Amino acids and derivatives	C17H32N4O5	2	0.5428	-
MW0151426	Ile-Glu-Val	Amino acids and derivatives	Amino acids and derivatives	C16H29N3O6	2	0.5244	-
MW0156010	Pro-Thr-Val	Amino acids and derivatives	Amino acids and derivatives	C14H25N3O5	2	0.5233	-
MW0150343	Gly-Gln-Ile	Amino acids and derivatives	Amino acids and derivatives	C13H24N4O5	2	0.5199	-
MW0110211	Tyr-Lys-Lys	Amino acids and derivatives	Amino acids and derivatives	C21H35N5O5	2	0.506	-
MW0152609	Leu-HoPhe-OH	Amino acids and derivatives	Amino acids and derivatives	C21H24N2O6	2	0.5041	-
MW0145583	Arginyl-Glutamine	Amino acids and derivatives	Amino acids and derivatives	C11H22N6O4	2	0.8001	2483-17-2
MW0107520	Ile-Val	Amino acids and derivatives	Amino acids and derivatives	C11H22N2O3	2	0.781	41017-96-3
MEDL00344	Glycyl-L-tyrosine	Amino acids and derivatives	Amino acids and derivatives	C11H14N2O4	2	0.9002	658-79-7
MW0106961	Glu-His	Amino acids and derivatives	Amino acids and derivatives	C11H16N4O5	2	0.672	21435-29-0
MEDN0010	Citrulline	Amino acids and derivatives	Amino acids and derivatives	C6H13N3O3	2	0.6067	372-75-8
MW0169536	N-[(3S)-2-oxothiolan-3-yl]butanamide	Amino acids and derivatives	Amino acids and derivatives	C8H13NO2S	2	0.5923	202284-85-3
MW0146347	Asp-Gly	Amino acids and derivatives	Amino acids and derivatives	C6H10N2O5	2	0.5802	3790-51-0
MW0106280	Cys-Cys	Amino acids and derivatives	Amino acids and derivatives	C6H12N2O3S2	2	0.5589	18048-87-8
MW0145995	Asn-Trp	Amino acids and derivatives	Amino acids and derivatives	C15H18N4O4	2	0.8558	-
MW0156712	Ser-Gln-Leu-Lys	Amino acids and derivatives	Amino acids and derivatives	C20H38N6O7	2	0.8355	-
MW0158707	TyrMe-Met-OH	Amino acids and derivatives	Amino acids and derivatives	C21H24N2O7S	2	0.7929	-
MW0157577	Thr-Asn-Phe-Asp	Amino acids and derivatives	Amino acids and derivatives	C21H29N5O9	2	0.7904	-
MW0145773	Asn-His-Lys-Asp	Amino acids and derivatives	Amino acids and derivatives	C20H32N8O8	2	0.7736	-
MW0145775	Asn-His-Phe-Asp	Amino acids and derivatives	Amino acids and derivatives	C23H29N7O8	2	0.751	-
MW0156780	Ser-His-Phe-Lys	Amino acids and derivatives	Amino acids and derivatives	C24H35N7O6	2	0.7459	-
MW0105699	Arginylglutaminylarginine	Amino acids and derivatives	Amino acids and derivatives	C17H34N10O5	2	0.9665	-
MW0107241	His-Ala-Lys	Amino acids and derivatives	Amino acids and derivatives	C15H26N6O4	2	0.7405	-
MW0110207	Tyr-Ile-Lys	Amino acids and derivatives	Amino acids and derivatives	C21H34N4O5	2	0.6759	-
MW0150910	His-Gln-Val-Lys	Amino acids and derivatives	Amino acids and derivatives	C22H38N8O6	2	0.6719	-
MW0144664	Ala-Lys-His-Asp	Amino acids and derivatives	Amino acids and derivatives	C19H31N7O7	2	0.6641	-
MW0158447	Tyr-Gln-Val-Arg	Amino acids and derivatives	Amino acids and derivatives	C25H40N8O7	2	0.6533	-
MW0158719	Tyr-Nap-OH	Amino acids and derivatives	Amino acids and derivatives	C28H24N2O7	2	0.6498	-
MW0151121	His-Tyr-Arg-Lys	Amino acids and derivatives	Amino acids and derivatives	C27H42N10O6	2	0.6409	-
MW0156918	Ser-Thr-Arg-Asp	Amino acids and derivatives	Amino acids and derivatives	C17H31N7O9	2	0.6278	-
MW0151054	His-Phe-Tyr-Asp	Amino acids and derivatives	Amino acids and derivatives	C28H32N6O8	2	0.6105	-
MW0145418	Arg-Leu-Leu-Asn-Asn	Amino acids and derivatives	Amino acids and derivatives	C26H48N10O8	2	0.604	-
MW0145343	Arg-Glu-Asp-Arg	Amino acids and derivatives	Amino acids and derivatives	C21H38N10O9	2	0.5888	-
MW0144344	Echinocandin B, 1-((4R,5R)-4,5-dihydroxy-N(sup 2)-(1-oxohexadecyl)-L-ornithine)-(9CI)	Amino acids and derivatives	Amino acids and derivatives	C51H82N8O17	2	0.5848	-
MW0145785	Asn-Ile-Asp-Lys	Amino acids and derivatives	Amino acids and derivatives	C20H36N6O8	2	0.5776	-
MW0158909	Val-Asn-Arg-Lys	Amino acids and derivatives	Amino acids and derivatives	C21H41N9O6	2	0.5267	-
MW0106075	2-amino-4-(S-butylsulfonimidoyl)butanoate	Amino acids and derivatives	Amino acids and derivatives	C8H18N2O3S	2	0.5181	-
